# Supplementary material for: ALDOC- and ENO2- driven glucose metabolism sustains 3D tumor spheroids growth regardless of nutrient environmental conditions: a multi-omics analysis
Source: J Exp Clin Cancer Res. 2023 Mar 22;42:69. doi: 10.1186/s13046-023-02641-0 (PMC10031988; doi:10.1186/s13046-023-02641-0)
Supplement: Supplementary file 1 — Additional file 1: Table S1. RNAseq data. [file 13046_2023_2641_MOESM1_ESM.xlsx]

## Sheet: Sheet1
genes	1_mean_MCF7_2D	1_mean_MCF7_3D_FBS low	1_log2FoldChange	1_padj	2_mean_MCF7_2D	2_mean_MCF7_3D_SM	2_log2FoldChange	2_padj	3_mean_H460_2D	3_mean_H460_3D_FBS low	3_log2FoldChange	3_padj	4_mean_H460_2D	4_mean_H460_3D_SM	4_log2FoldChange	4_padj
EPHA4	8.93995	5.85686	-3.14443	8.18641e-89	8.93995	6.15566	-2.83545	1.02085e-92	11.9862	10.3818	-1.607	4.39189e-69	11.9862	11.3883	-0.597482	3.18017e-10
TGFB2	8.93502	4.88761	-4.12464	8.18641e-89	8.93502	2.61863	-6.72433	8.30132e-61	11.5701	10.7501	-0.822228	1.54488e-14	11.5701	11.0503	-0.521663	3.01922e-06
FUT11	5.38286	9.77772	4.47666	5.33723e-73	5.38286	8.86377	3.56034	3.33666e-46	8.07488	9.32385	1.2559	6.4097e-08	8.07488	9.49639	1.42925	5.71725e-10
PTPN14	10.6239	9.20293	-1.4271	2.74117e-70	10.6239	9.82098	-0.800833	3.57112e-25	13.4157	12.3719	-1.04418	8.665e-52	13.4157	13.004	-0.411453	1.65604e-08
PDK1	8.07009	11.2861	3.22725	1.2678e-67	8.07009	10.629	2.57167	3.47409e-43	10.3357	11.2018	0.866712	8.38599e-06	10.3357	11.6403	1.30814	3.88473e-12
STARD13	10.4125	8.22806	-2.18703	3.35182e-67	10.4125	7.94202	-2.47415	9.35038e-87	8.02823	7.66157	-0.383201	0.0149924	8.02823	7.57151	-0.467833	0.00238246
NEDD9	9.41982	7.06215	-2.37674	5.55951e-64	9.41982	6.66331	-2.78572	4.28687e-86	11.1529	10.966	-0.186734	0.18245	11.1529	10.8123	-0.340949	0.00948575
PAICS	11.6969	12.9275	1.23126	1.09851e-56	11.6969	11.781	0.0845505	0.422208	12.1292	12.3852	0.256414	0.00309228	12.1292	12.3583	0.231108	0.0101725
CLDN1	8.68049	4.59883	-4.22741	1.31165e-55	8.68049	4.19057	-4.57944	4.10914e-64	11.3588	8.94629	-2.42127	5.43898e-42	11.3588	9.81112	-1.55263	8.04758e-18
PFKFB4	7.35073	11.1008	3.76131	4.98367e-55	7.35073	10.4653	3.12306	3.41632e-38	6.39858	9.82584	3.48955	3.49824e-43	6.39858	9.81406	3.46114	1.79846e-42
BHLHE40	6.68052	10.8487	4.20028	6.75015e-54	6.68052	11.2095	4.6037	2.04367e-65	11.5375	11.5194	-0.017532	0.983919	11.5375	11.2856	-0.239024	0.530165
PGK1	11.7701	14.9444	3.18006	5.33938e-49	11.7701	14.2554	2.49425	1.70049e-30	13.1538	14.7741	1.6195	3.01738e-13	13.1538	14.8883	1.73378	6.6036e-15
ALDOC	7.27905	12.2656	5.01623	6.55803e-46	7.27905	11.9382	4.68419	1.69311e-40	7.41421	10.108	2.70782	8.94911e-14	7.41421	11.1339	3.73511	1.20157e-25
BNIP3	9.49483	12.903	3.41459	2.09181e-43	9.49483	11.6467	2.17499	5.28761e-18	10.4635	12.0692	1.60279	3.61354e-10	10.4635	12.1064	1.64125	1.74061e-10
SFXN3	8.80562	10.8354	2.04038	2.14168e-43	8.80562	9.98418	1.18199	7.62787e-15	10.0231	10.0349	0.0346798	0.890836	10.0231	10.428	0.406138	0.0162914
LDHA	12.4109	15.4077	2.9977	3.7946e-43	12.4109	14.6834	2.27986	2.48697e-25	13.9469	14.6194	0.672639	0.00566869	13.9469	15.1173	1.17693	3.78431e-07
EGLN3	6.7417	9.68305	2.97904	6.44761e-43	6.7417	10.407	3.69989	1.19727e-67	5.66078	8.47128	2.87	1.16148e-32	5.66078	8.97758	3.37445	1.46662e-45
FAM162A	8.29039	11.2205	2.93585	2.61534e-41	8.29039	10.0233	1.74231	6.98868e-15	8.23004	9.46803	1.24225	8.40613e-08	8.23004	9.45005	1.22877	1.46423e-07
ASPH	10.5807	12.5131	1.94022	8.70759e-40	10.5807	14.2475	3.68315	2.41653e-146	15.3664	15.8927	0.527006	0.00089908	15.3664	15.889	0.523933	0.00126405
DPYSL4	4.76706	8.4873	3.83539	5.60958e-39	4.76706	8.00582	3.35429	4.34063e-30	5.61518	6.71234	1.14628	0.000210297	5.61518	5.86381	0.277336	0.507088
LRRC37A4P	9.08665	3.89908	-5.42589	3.34674e-38	9.08665	4.0855	-5.17436	2.92145e-40	9.83044	10.2247	0.402535	0.327949	9.83044	9.53454	-0.288186	0.541989
PKM	12.7447	14.5402	1.79871	1.79833e-37	12.7447	14.3463	1.60444	3.20073e-30	13.8264	15.053	1.2275	5.28683e-18	13.8264	15.1004	1.27361	3.64995e-19
AMOTL1	12.454	10.9812	-1.47097	8.52425e-37	12.454	9.99514	-2.45634	6.19806e-102	9.82335	9.87511	0.0641759	0.721512	9.82335	9.89957	0.0777033	0.676585
BPNT1	8.30736	9.96739	1.67429	5.01373e-36	8.30736	8.41783	0.112864	0.564925	9.084	9.22131	0.159118	0.347298	9.084	9.57726	0.495595	0.000616772
EGLN1	9.10608	10.672	1.5786	7.40885e-36	9.10608	9.42773	0.332301	0.0232316	10.6977	11.2029	0.505465	0.00012592	10.6977	10.9169	0.218865	0.154763
EFEMP1	8.77127	5.73449	-3.07196	8.78098e-36	8.77127	8.42801	-0.310168	0.242706	14.3315	13.3362	-0.957309	9.73889e-06	14.3315	14.2716	-0.0587373	0.875877
TACC1	11.5202	10.3095	-1.21253	1.21365e-35	11.5202	10.7172	-0.800657	1.9512e-16	8.6233	7.68005	-0.948323	2.79925e-15	8.6233	8.56154	-0.0632473	0.717058
BASP1	8.48843	5.7194	-2.80214	3.48506e-35	8.48843	7.2774	-1.19052	4.51112e-09	11.7304	12.131	0.400531	0.0539992	11.7304	12.3189	0.588876	0.00359666
NOL3	9.34642	11.6385	2.2962	2.19285e-34	9.34642	11.6537	2.30805	3.32965e-35	9.62244	11.5288	1.92673	1.04278e-24	9.62244	10.937	1.31931	1.00741e-11
WWC3	10.1298	8.59641	-1.542	8.13382e-34	10.1298	8.80371	-1.32289	2.09109e-26	10.425	9.80977	-0.616989	1.22456e-06	10.425	9.787	-0.632578	6.78226e-07
COL12A1	8.59435	5.21926	-3.4411	2.50105e-33	8.59435	5.56211	-2.99115	3.29696e-29	7.15397	6.55807	-0.591012	0.0497272	7.15397	4.86317	-2.36978	1.10714e-16
QSOX1	8.83985	11.0002	2.16054	1.9918e-32	8.83985	11.8688	3.03919	2.18336e-65	11.2682	11.0093	-0.244457	0.273026	11.2682	10.8734	-0.396853	0.0653034
ALDOA	12.5485	15.3612	2.81268	1.08253e-31	12.5485	15.6266	3.08997	1.02545e-38	14.1117	14.9741	0.868363	0.000876577	14.1117	14.7554	0.643857	0.0212254
WSB1	10.6274	13.158	2.53354	2.23293e-31	10.6274	12.6477	2.023	2.10768e-20	11.7376	12.0927	0.355052	0.17832	11.7376	11.9648	0.225693	0.458755
BNIP3L	9.75883	12.643	2.88795	2.84436e-31	9.75883	11.9978	2.26216	1.4244e-19	9.41626	11.6329	2.22175	7.73103e-19	9.41626	11.2391	1.82799	8.48691e-13
P4HA2	8.37248	11.7241	3.36485	7.67183e-31	8.37248	10.8961	2.53604	6.57203e-18	7.80691	10.3107	2.5649	5.40806e-18	7.80691	10.2187	2.42399	5.72601e-16
GJA1	4.15874	7.62243	3.64657	5.04102e-30	4.15874	11.3065	7.3749	3.20638e-130	9.74832	9.84624	0.0934212	0.803085	9.74832	9.87145	0.120197	0.758311
P4HA1	9.09862	12.1899	3.09719	1.3553e-29	9.09862	11.3925	2.31665	5.63598e-17	11.0689	12.2852	1.21489	2.69948e-05	11.0689	12.4726	1.41013	1.0217e-06
SCD	13.3422	16.5925	3.24961	2.32641e-29	13.3422	16.9231	3.5843	3.73458e-36	13.6301	13.9468	0.343537	0.349904	13.6301	15.7528	2.12484	6.26037e-13
ANGPTL4	6.45974	11.3454	4.90696	3.95401e-29	6.45974	11.2289	4.8662	4.37435e-29	8.23599	8.73927	0.498874	0.369041	8.23599	10.0595	1.83589	9.1388e-05
RIN2	7.26777	4.72843	-2.64386	6.67598e-29	7.26777	6.85878	-0.424016	0.0180747	10.3093	9.75673	-0.552945	3.22533e-05	10.3093	9.43227	-0.878439	7.14157e-12
FAM53B	9.61513	8.58144	-1.03149	8.83329e-29	9.61513	8.96623	-0.652662	2.56451e-13	9.24635	9.07221	-0.176219	0.0943494	9.24635	9.30003	0.0576447	0.665757
MIR210HG	4.48133	7.68958	3.35484	1.10877e-28	4.48133	7.6821	3.34977	2.97457e-29	3.49611	7.94125	4.75218	2.77115e-37	3.49611	7.59441	4.38713	1.09321e-31
SNAPC3	9.29975	10.2845	0.988177	2.11437e-28	9.29975	9.95352	0.657999	5.01071e-13	9.3782	9.48558	0.108737	0.351736	9.3782	9.64045	0.26292	0.0105258
RCOR2	4.7757	7.83838	3.19142	2.80846e-28	4.7757	6.41118	1.7152	2.79573e-08	6.3153	6.84707	0.544027	0.0795192	6.3153	6.27618	-0.0374472	0.948293
FAM84A	11.3272	10.1281	-1.20045	4.12445e-28	11.3272	9.65261	-1.67601	7.94377e-55	4.08939	4.65145	0.528138	0.140542	4.08939	4.19206	0.107615	0.836302
VLDLR	6.54166	8.98737	2.48132	5.76641e-28	6.54166	8.72103	2.21334	1.23464e-22	9.34719	9.27973	-0.0445634	0.904594	9.34719	9.80285	0.464609	0.0645973
ERO1L	9.58838	14.0117	4.43201	7.87347e-28	9.58838	13.3265	3.90286	5.89716e-22	10.6414	11.6848	1.06711	0.0192866	10.6414	12.2938	1.65881	0.000167695
LXN	7.62498	10.1351	2.52238	1.90124e-27	7.62498	9.90148	2.40416	2.42812e-25	8.9414	10.4987	1.56779	1.50413e-11	8.9414	10.1118	1.17504	1.09245e-06
AK4	11.0567	12.4268	1.37153	2.14422e-27	11.0567	11.8976	0.841975	8.07621e-11	10.1027	11.7863	1.69828	2.83809e-41	10.1027	11.6478	1.54573	3.3665e-34
PFKP	10.609	12.4061	1.80032	1.85587e-26	10.609	11.6498	1.06819	7.82748e-10	12.3302	12.3772	0.0644091	0.805521	12.3302	12.2404	-0.0889549	0.742048
ANKRD37	3.74601	10.7844	7.27998	2.55728e-26	3.74601	10.19	6.76535	4.15053e-23	4.12009	4.66285	0.627879	0.50574	4.12009	6.17046	2.2976	0.00282037
PDIA4	11.552	12.7779	1.22852	2.63435e-26	11.552	12.7495	1.2046	1.06684e-25	12.6866	12.8671	0.184312	0.186945	12.6866	13.0046	0.318193	0.0162742
TENM3	10.1561	8.08895	-2.06732	4.81492e-26	10.1561	6.42231	-3.76612	4.09373e-76	9.17018	10.8588	1.71352	1.93024e-19	9.17018	9.20885	0.0552259	0.874505
RRM2	10.1844	11.9935	1.81128	5.52988e-26	10.1844	11.923	1.77647	2.19634e-25	12.0167	11.3325	-0.675967	0.000219862	12.0167	12.8192	0.803464	9.64729e-06
RBMS2	9.74074	8.40499	-1.34047	1.19253e-25	9.74074	8.48747	-1.2616	5.58609e-24	12.1346	10.3823	-1.74955	1.79656e-53	12.1346	10.4491	-1.68765	3.92019e-50
CCDC58	7.62927	8.94331	1.32521	1.73774e-25	7.62927	7.91767	0.288822	0.0579171	8.74317	8.40712	-0.320706	0.0190696	8.74317	8.76783	0.0293499	0.895957
PRELID2	7.68314	9.65415	1.97979	2.53854e-25	7.68314	9.11046	1.43527	1.14132e-13	8.81646	9.6763	0.865153	9.80878e-06	8.81646	9.57084	0.76122	0.000152764
TMEM86A	8.81897	7.23574	-1.58939	5.13267e-25	8.81897	8.29379	-0.525531	0.000523666	0.662197	1.73618	2.75542	0.0735712	0.662197	1.7075	1.80072	0.322754
WARS	10.3486	11.3355	0.989076	2.13505e-24	10.3486	10.3844	0.0391864	0.803665	14.1584	11.5358	-2.6222	1.62462e-185	14.1584	11.544	-2.61421	7.08366e-186
PRDM4	11.0061	10.1512	-0.855908	2.99459e-24	11.0061	9.72322	-1.28347	1.80767e-54	9.50922	9.44664	-0.067128	0.590047	9.50922	9.28164	-0.227327	0.0282547
DPCD	6.11445	8.11417	2.0491	3.13028e-24	6.11445	7.54204	1.4624	1.37504e-12	7.05906	8.12764	1.08052	3.60861e-08	7.05906	8.00668	0.962242	1.33162e-06
LPIN1	9.40739	10.7449	1.34043	5.00992e-24	9.40739	10.881	1.47828	7.7945e-30	8.99007	9.96501	0.990286	4.97687e-13	8.99007	10.7445	1.75639	1.27752e-40
PPFIA4	7.31182	10.8465	3.52085	6.35942e-24	7.31182	10.5827	3.29629	2.38922e-21	3.20735	10.1597	7.56675	1.37682e-58	3.20735	9.33081	6.49834	5.40381e-43
RIMKLA	4.39832	6.78978	2.52207	7.65063e-24	4.39832	5.69106	1.45142	8.82499e-08	7.90342	10.1744	2.29587	2.22279e-56	7.90342	10.0507	2.16247	4.34448e-50
HSPA13	7.71059	9.57856	1.87718	1.34996e-23	7.71059	8.49836	0.796141	7.53818e-05	10.9532	10.0129	-0.940212	3.68937e-07	10.9532	10.4375	-0.514828	0.0106616
PGM1	6.37884	8.44667	2.07636	1.70413e-23	6.37884	8.21583	1.84812	4.86509e-19	7.95617	9.29768	1.35541	3.04843e-12	7.95617	8.95479	1.00855	5.42327e-07
ACLY	11.3683	12.6703	1.306	2.81225e-23	11.3683	12.7666	1.41521	9.03215e-28	12.3423	12.3929	0.0586242	0.768695	12.3423	13.5864	1.24508	1.09047e-21
C4orf3	9.44919	11.3412	1.89931	2.93188e-23	9.44919	11.0803	1.66479	2.93122e-18	8.36528	10.6064	2.25102	1.11453e-31	8.36528	9.91914	1.56128	2.83972e-15
PLOD2	9.72431	11.8783	2.15511	5.46241e-23	9.72431	10.6288	0.917246	7.45499e-05	10.1458	11.2826	1.1404	4.69929e-07	10.1458	10.9309	0.788716	0.00102173
NDUFA4L2	4.79434	8.34916	3.6733	1.19926e-22	4.79434	7.54275	2.85627	5.25131e-14	5.09616	6.76791	1.74881	1.16117e-05	5.09616	6.85663	1.84393	3.71297e-06
KIAA1715	9.1725	10.7581	1.59106	1.33624e-22	9.1725	10.0015	0.851558	4.80792e-07	9.42525	10.8362	1.40988	2.81403e-18	9.42525	10.6907	1.26327	1.18623e-14
THEM4	8.91388	7.04797	-1.88662	1.47049e-22	8.91388	6.71732	-2.21078	3.67242e-31	9.21631	9.42282	0.205531	0.356962	9.21631	8.99658	-0.210803	0.373676
TTC7B	8.97927	7.6743	-1.31656	3.64689e-22	8.97927	8.61083	-0.349841	0.0122323	9.03968	8.718	-0.326515	0.0203478	9.03968	9.08332	0.0427392	0.840545
HIF1A-AS2	3.65189	8.3179	5.01627	5.28117e-22	3.65189	7.17631	3.8456	2.82372e-13	3.99645	7.88147	4.06754	2.29134e-15	3.99645	6.42616	2.55267	2.67315e-06
HSP90AB1	12.9182	13.887	0.969763	6.69388e-22	12.9182	13.2784	0.360807	0.000871629	14.0384	14.5903	0.552449	9.37678e-08	14.0384	14.7213	0.683517	2.46171e-11
ATXN1	8.9815	10.3092	1.33353	7.60891e-22	8.9815	9.91496	0.943121	2.17183e-11	10.0938	10.694	0.601388	2.49776e-05	10.0938	10.3879	0.295329	0.0674597
ARMC9	10.0538	8.56922	-1.48193	7.83089e-22	10.0538	9.03337	-1.01399	3.5932e-11	7.25571	7.67966	0.433546	0.0255959	7.25571	7.10782	-0.146942	0.559042
ZBTB40	10.6761	9.48817	-1.18801	8.97729e-22	10.6761	9.63088	-1.04008	1.87626e-17	10.0821	10.0048	-0.0780252	0.651623	10.0821	9.57407	-0.509219	0.000119543
ENO1	13.178	15.2462	2.0777	1.36433e-21	13.178	15.1083	1.97594	6.88568e-20	15.2183	15.642	0.420137	0.0983205	15.2183	15.6641	0.442819	0.0914641
GPI	12.1461	14.568	2.42286	1.43064e-21	12.1461	14.0663	1.92202	5.34e-14	12.6936	13.9147	1.24999	2.20991e-06	12.6936	13.3628	0.669937	0.0220572
ACTA2	7.66566	4.77746	-2.99983	1.77868e-21	7.66566	6.82684	-0.789972	0.00601702	6.68163	7.01953	0.408532	0.210597	6.68163	6.40776	-0.257377	0.502089
PRSS23	8.59945	10.0471	1.46148	2.00163e-21	8.59945	9.11177	0.534659	0.00141599	12.2839	11.3785	-0.888474	2.77269e-09	12.2839	12.6825	0.39886	0.0167105
KIFC3	6.9127	3.62701	-3.35753	2.30637e-21	6.9127	7.24299	0.389851	0.139429	12.4215	11.1712	-1.25019	4.87685e-10	12.4215	11.3975	-1.02306	7.2014e-07
PPME1	9.08717	10.3017	1.2179	2.90086e-21	9.08717	9.82118	0.739619	2.33897e-08	9.01469	9.62702	0.618456	6.07867e-06	9.01469	9.69983	0.685686	4.23899e-07
INSIG2	9.08573	11.4822	2.40403	2.95611e-21	9.08573	10.4483	1.37801	1.47879e-07	7.39385	8.95831	1.57885	4.67925e-09	7.39385	8.92829	1.54471	1.28355e-08
RNASE4	5.09097	7.79474	2.80018	3.04177e-21	5.09097	6.45172	1.42624	6.96608e-06	7.92295	9.40562	1.48714	1.82022e-08	7.92295	9.43163	1.51814	1.06421e-08
CLDN7	9.80121	11.3173	1.52239	3.34837e-21	9.80121	10.9725	1.17769	4.09815e-13	4.77882	4.56385	-0.23828	0.56063	4.77882	4.007	-0.855175	0.015646
PDE4B	6.81538	4.70104	-2.23172	3.98947e-21	6.81538	5.28269	-1.61081	9.35185e-17	10.8599	12.0754	1.21609	1.51598e-32	10.8599	11.5925	0.733983	4.86891e-12
ATP8B2	11.3897	9.86132	-1.52828	5.0162e-21	11.3897	10.1025	-1.26611	5.32554e-15	9.05588	9.83527	0.781058	6.70066e-06	9.05588	8.72821	-0.321318	0.11513
HSP90B1	12.8404	14.2832	1.44326	5.0162e-21	12.8404	13.9647	1.14254	1.3658e-13	14.1215	15.1446	1.02301	4.19125e-11	14.1215	14.7475	0.628013	0.000141307
SPAG4	4.25551	7.18445	3.10695	5.0162e-21	4.25551	7.56639	3.48721	2.14964e-27	5.06867	7.50648	2.5754	1.89997e-17	5.06867	7.52009	2.54562	4.66283e-17
HERC3	8.14177	10.1979	2.06948	5.82387e-21	8.14177	9.38039	1.24757	3.96374e-08	6.25016	7.35268	1.136	1.19517e-05	6.25016	7.10451	0.890507	0.000990558
NAMPT	9.62917	11.7083	2.08604	1.26138e-20	9.62917	10.7442	1.12551	1.30507e-06	14.5573	15.1071	0.588515	0.0169755	14.5573	15.1722	0.614805	0.0149732
C1GALT1	4.37032	7.22142	3.00182	1.59843e-20	4.37032	6.27003	2.06327	7.09683e-10	9.21203	9.36569	0.156371	0.659412	9.21203	9.73369	0.524312	0.0815561
LIPH	8.29593	6.25853	-2.05436	2.27924e-20	8.29593	7.34422	-0.895889	2.72101e-05	7.87949	7.73702	-0.139764	0.622427	7.87949	8.45849	0.579188	0.0102454
MID1	8.05252	6.20351	-1.88639	2.47368e-20	8.05252	4.49034	-3.65212	4.55228e-49	10.642	10.6834	0.040303	0.882493	10.642	10.8766	0.237368	0.25854
HSPA8	13.7513	14.6712	0.921023	2.49683e-20	13.7513	13.5927	-0.154135	0.202951	14.0116	14.874	0.867864	1.70257e-18	14.0116	15.0308	1.01917	3.46309e-25
MAP1B	6.02493	10.1357	4.23553	2.51201e-20	6.02493	9.20466	3.29763	1.00156e-12	13.586	12.7225	-0.864314	0.0968824	13.586	13.2051	-0.377194	0.55853
AMOTL2	10.1333	8.36369	-1.77756	2.75332e-20	10.1333	9.63368	-0.474864	0.0241021	10.9191	8.98467	-1.93755	1.33692e-25	10.9191	9.20705	-1.69944	6.17834e-20
PIK3R3	11.7171	10.1439	-1.5746	2.91167e-20	11.7171	11.6574	-0.0505921	0.861684	6.81142	6.96266	0.191058	0.474274	6.81142	8.55693	1.73948	1.13546e-19
FLJ23867	7.41027	9.34992	1.95463	4.39726e-20	7.41027	10.8813	3.49176	5.11203e-66	6.85933	7.07413	0.236728	0.425233	6.85933	6.30075	-0.570901	0.0349272
FAM13A	4.90572	8.63297	3.8575	1.17838e-19	4.90572	7.63566	3.08509	6.23544e-13	9.20554	10.2086	1.00789	0.0221597	9.20554	10.0951	0.889953	0.05592
S100A6	9.5747	11.9555	2.38407	1.22342e-19	9.5747	11.7369	2.19618	5.07245e-17	13.5114	13.0647	-0.439924	0.156751	13.5114	13.7015	0.188968	0.627359
ZNF395	9.70392	11.0374	1.33706	1.35015e-19	9.70392	10.5729	0.887736	3.80978e-09	8.37065	9.93005	1.56391	7.35851e-25	8.37065	8.98709	0.617564	0.00023436
GPNMB	8.47631	6.48177	-2.02235	3.00683e-19	8.47631	6.32394	-2.15104	1.44027e-22	3.56771	4.8809	1.48967	0.000284764	3.56771	4.97735	1.61513	5.72488e-05
CTNND2	11.1461	9.6997	-1.44668	3.14952e-19	11.1461	9.93534	-1.19282	1.17221e-13	9.61327	9.16193	-0.44756	0.0137977	9.61327	9.69833	0.0874896	0.73442
ZNF444	8.71581	7.06286	-1.6663	3.37744e-19	8.71581	8.16605	-0.544826	0.0038893	6.6632	6.78662	0.136711	0.626876	6.6632	6.5026	-0.155492	0.598289
BLVRB	9.17036	10.8497	1.70264	4.36508e-19	9.17036	9.97758	0.826344	3.78827e-05	10.5983	9.75018	-0.842307	2.26235e-05	10.5983	10.1571	-0.442422	0.0454643
CLTC	14.0628	15.0504	0.988114	5.65444e-19	14.0628	14.8363	0.782124	2.4918e-12	13.4811	13.4341	-0.0461124	0.787307	13.4811	14.0017	0.520302	9.26499e-06
MGC45800	9.04157	6.56741	-2.49838	7.3854e-19	9.04157	5.05995	-4.01053	9.39603e-42	6.88828	8.17135	1.30103	7.40724e-06	6.88828	7.12056	0.259672	0.514837
ERAP2	7.41412	5.60697	-1.83787	1.1127e-18	7.41412	6.21631	-1.22914	4.44366e-11	6.41414	7.06452	0.69243	0.000504728	6.41414	6.94307	0.55706	0.00691276
PAQR5	6.09611	7.45464	1.39797	1.56685e-18	6.09611	6.64307	0.597802	0.000748099	8.62789	9.72449	1.10398	9.6152e-24	8.62789	10.2929	1.67317	8.04099e-56
MSMO1	7.93424	10.6414	2.71752	1.79957e-18	7.93424	10.731	2.81584	3.63149e-20	8.27424	9.60568	1.43757	8.48913e-06	8.27424	12.0415	3.76887	6.09503e-36
DYNLL1	9.58774	10.9532	1.36777	2.65192e-18	9.58774	10.3777	0.807335	5.90826e-07	10.6711	10.578	-0.0758598	0.740815	10.6711	11.135	0.467082	0.00701482
HLA-B	7.838	9.81404	1.99067	3.19204e-18	7.838	10.3273	2.50978	1.70439e-29	11.2809	12.7137	1.44194	8.86644e-11	11.2809	12.4677	1.18799	1.96764e-07
CYTH2	10.4629	9.28011	-1.18127	3.47236e-18	10.4629	9.98327	-0.473937	0.000838524	9.70456	9.72836	0.029979	0.896467	9.70456	8.93881	-0.768079	4.50702e-08
SPATA18	8.288	6.17456	-2.13103	3.5972e-18	8.288	7.74099	-0.541385	0.0319481	6.18597	6.11737	-0.0256784	0.964915	6.18597	5.78243	-0.395978	0.225168
SPRY4	4.16406	6.80847	2.83293	3.97558e-18	4.16406	9.04436	5.08537	5.92484e-63	9.64764	9.07236	-0.562139	0.0363412	9.64764	9.37454	-0.267819	0.403563
PFKFB3	9.40596	11.1317	1.72884	5.30911e-18	9.40596	10.783	1.40274	2.75693e-12	9.15754	8.69927	-0.459119	0.0476197	9.15754	8.71691	-0.437079	0.0697562
CUEDC1	8.97306	7.80817	-1.16952	5.41431e-18	8.97306	9.51178	0.556223	1.34741e-05	8.89986	8.94048	0.0439369	0.821896	8.89986	8.9683	0.0703753	0.717971
TFRC	12.7513	14.1746	1.42547	5.97248e-18	12.7513	12.7532	0.0124153	0.986258	12.5569	12.2449	-0.275934	0.159858	12.5569	11.808	-0.748835	1.90161e-05
MAPK6	11.4851	13.1663	1.68212	6.26954e-18	11.4851	12.5789	1.10598	2.70801e-08	11.8505	11.3656	-0.476504	0.0293581	11.8505	11.6791	-0.166953	0.550603
GAPDH	14.6764	17.1592	2.48573	7.54465e-18	14.6764	16.7582	2.08983	5.04934e-13	16.0973	17.3333	1.25967	3.00065e-05	16.0973	17.1382	1.04011	0.000951378
SULF1	13.1694	11.7913	-1.3728	8.81477e-18	13.1694	6.69715	-6.5053	0	1.87215	4.95528	2.93324	2.7749e-08	1.87215	2.98843	0.650297	0.404503
VEGFA	9.40918	12.0254	2.62156	1.0255e-17	9.40918	11.8959	2.52712	8.21702e-17	10.3271	10.4703	0.166721	0.705296	10.3271	9.72979	-0.593278	0.108069
RBL2	10.9928	9.98508	-1.00939	1.25997e-17	10.9928	9.95462	-1.03792	3.82786e-19	10.3626	10.647	0.284834	0.0301898	10.3626	10.2555	-0.106858	0.520311
MTR	10.6455	11.3501	0.705942	1.42512e-17	10.6455	10.8352	0.189882	0.0434202	11.4097	12.1763	0.767996	3.52996e-22	11.4097	11.9008	0.492143	2.28257e-09
LOC100507520	8.59193	6.08644	-2.50807	1.63263e-17	8.59193	7.43913	-1.14809	7.9716e-05	7.38524	8.8658	1.49715	1.50822e-07	7.38524	7.55226	0.173291	0.68594
PLCE1	7.11475	3.90556	-3.41925	1.64552e-17	7.11475	2.90089	-4.69369	5.92995e-23	7.42417	7.55043	0.13158	0.772501	7.42417	7.87026	0.501274	0.175049
PHLDB1	10.5219	8.82859	-1.68429	1.69819e-17	10.5219	9.08034	-1.39454	1.27678e-12	8.89507	8.4263	-0.470532	0.0379092	8.89507	8.59302	-0.310959	0.21614
TMTC2	5.88694	7.8729	2.0375	1.69819e-17	5.88694	8.47313	2.65846	5.05709e-31	8.41286	9.83088	1.42078	1.88335e-11	8.41286	9.37202	0.967845	1.3193e-05
PRPF3	11.6772	10.7396	-0.939296	2.20146e-17	11.6772	10.9763	-0.699337	3.01734e-10	10.1235	10.299	0.17669	0.193278	10.1235	10.001	-0.121466	0.430457
RFX5	11.6625	10.2262	-1.43241	2.32388e-17	11.6625	10.4615	-1.18826	1.82948e-12	9.99519	9.68164	-0.271876	0.183351	9.99519	9.88346	-0.111335	0.665702
TPI1	12.0286	13.8983	1.8889	2.7583e-17	12.0286	13.51	1.49455	2.90095e-11	12.5433	13.4109	0.86331	0.000254052	12.5433	13.5298	0.984025	3.18989e-05
TMEM123	11.3617	12.9664	1.60537	2.88509e-17	11.3617	12.4483	1.09297	1.5733e-08	12.3661	12.6285	0.266664	0.246751	12.3661	12.5018	0.136825	0.626689
TFF3	6.39204	8.8779	2.51537	3.23289e-17	6.39204	8.79765	2.50117	2.15776e-17	0.309049	0.309049	0	1	0.309049	0.683686	0.288488	0.940893
TRIM4	11.3169	10.5724	-0.745037	4.14601e-17	11.3169	10.7936	-0.519611	4.81289e-09	9.23014	9.77797	0.554122	1.4041e-08	9.23014	9.33859	0.115638	0.364909
SCARB1	9.43603	10.677	1.24407	5.01429e-17	9.43603	9.67502	0.246429	0.165859	11.6481	11.3287	-0.316438	0.0542928	11.6481	12.474	0.829301	2.03286e-08
S100A4	4.13193	7.07432	3.11435	5.02881e-17	4.13193	6.34311	2.63397	1.71141e-12	10.0438	11.73	1.6899	1.5374e-08	10.0438	12.2776	2.23555	2.81276e-14
DNAJB11	9.74256	10.7439	1.00368	5.03273e-17	9.74256	10.3381	0.600246	1.1316e-06	10.1992	9.57638	-0.600083	1.49232e-06	10.1992	10.2306	0.0333459	0.876735
CALR	11.9988	13.2697	1.27134	5.94271e-17	11.9988	13.4628	1.49036	1.48302e-23	12.2231	12.7304	0.507838	0.00186104	12.2231	13.0031	0.779744	7.75417e-07
PDIA3	11.5605	12.5411	0.981893	6.21032e-17	11.5605	12.6406	1.08793	4.28297e-21	13.0225	13.5358	0.517073	2.01753e-05	13.0225	13.3086	0.288129	0.0317842
DCAF4	9.77187	8.45704	-1.31691	6.32803e-17	9.77187	8.53908	-1.23017	1.77662e-15	7.78555	8.3727	0.590162	0.000836171	7.78555	7.89687	0.110011	0.66001
TEX14	10.714	9.26336	-1.44657	8.44585e-17	10.714	6.73543	-3.99818	6.6307e-108	2.76893	2.83222	-0.380338	0.620627	2.76893	3.04946	0.103059	0.915844
ST3GAL1	9.48125	10.2009	0.722623	8.8553e-17	9.48125	11.9119	2.43627	1.01782e-209	12.2953	10.7751	-1.51725	2.54901e-88	12.2953	11.0692	-1.22674	4.64076e-59
CDC6	7.68682	9.15836	1.4807	1.05268e-16	7.68682	8.88326	1.2037	1.82283e-11	8.99898	8.8828	-0.0729045	0.781912	8.99898	9.98625	0.993826	1.18873e-08
ERP44	9.10131	10.0101	0.912551	1.26518e-16	9.10131	9.65551	0.561225	7.41155e-07	10.0036	9.98972	-0.0133722	0.950374	10.0036	10.1336	0.134088	0.337108
SNAPC1	7.00803	8.66237	1.67417	1.33291e-16	7.00803	7.48639	0.493336	0.0341256	9.57241	8.96868	-0.589973	0.00386503	9.57241	8.91285	-0.657282	0.00136033
LTB4R	9.56428	7.89906	-1.67285	1.37305e-16	9.56428	8.77137	-0.76386	0.000222526	8.26068	8.01585	-0.257213	0.307002	8.26068	7.2938	-0.972224	6.35048e-06
TNS3	10.2269	8.39027	-1.84373	1.40172e-16	10.2269	9.69729	-0.498835	0.043348	11.1707	11.8469	0.681723	0.00354687	11.1707	10.2358	-0.907062	8.70862e-05
ZNF160	9.40067	10.6664	1.27209	2.2144e-16	9.40067	10.3337	0.939937	2.01356e-09	8.38736	9.5192	1.13851	1.54641e-12	8.38736	9.08264	0.701675	3.97019e-05
TMEM65	9.29591	10.9587	1.67094	2.26917e-16	9.29591	10.6748	1.41053	4.49595e-12	8.69028	8.77085	0.0853631	0.789525	8.69028	8.87876	0.202964	0.480726
FAM129A	5.69274	7.97783	2.36416	2.45282e-16	5.69274	8.72659	3.10843	4.28282e-29	13.185	8.52957	-4.62566	2.38625e-77	13.185	10.4	-2.76847	2.25237e-28
CABLES1	9.34766	7.94539	-1.4125	2.61376e-16	9.34766	8.16565	-1.19084	1.85586e-12	6.40809	5.76227	-0.675757	0.00487211	6.40809	5.63366	-0.7711	0.00097874
RAB31	10.1332	11.0608	0.928746	2.86246e-16	10.1332	10.4476	0.320219	0.0103782	10.9572	11.4004	0.447534	0.000142712	10.9572	11.2796	0.322162	0.0101292
SFXN1	10.0033	11.2685	1.26825	3.01664e-16	10.0033	10.9882	0.992537	2.12115e-10	11.0218	10.8687	-0.146099	0.466835	11.0218	11.6482	0.626657	0.000132022
ULBP2	3.75705	6.5034	2.96471	3.23968e-16	3.75705	6.85826	3.36113	1.02039e-21	5.4343	4.37907	-1.02349	0.0058471	5.4343	6.49429	1.1185	0.000449243
AGPAT5	8.92232	9.87431	0.960326	4.21229e-16	8.92232	8.59117	-0.323493	0.0166763	10.1363	10.1728	0.0458256	0.792197	10.1363	10.1406	0.00461389	0.99506
EFNB2	7.83354	6.20005	-1.66689	4.23215e-16	7.83354	6.40167	-1.44518	1.0398e-13	6.83341	5.14777	-1.72782	6.12562e-14	6.83341	6.34658	-0.516975	0.0232282
DDX3X	11.9015	12.6735	0.772159	4.4272e-16	11.9015	12.4188	0.519642	7.99092e-08	13.3198	13.3391	0.0194972	0.904725	13.3198	13.363	0.0448907	0.767153
PIF1	8.1507	6.66911	-1.48583	4.48573e-16	8.1507	7.49185	-0.632507	0.000361676	7.62035	6.20235	-1.41747	4.53288e-14	7.62035	7.06033	-0.567576	0.00288308
DHRS2	9.88225	11.1276	1.25048	5.08577e-16	9.88225	8.92326	-0.949891	2.76137e-09	2.36806	2.5909	-0.659156	0.350585	2.36806	3.02079	-0.078913	0.940577
SPCS2	9.18469	10.1479	0.963677	8.45177e-16	9.18469	9.67308	0.488189	0.000103611	9.00885	9.06584	0.0624406	0.730006	9.00885	9.32191	0.311052	0.0254874
MAP7D2	2.3927	6.6536	4.93589	8.57463e-16	2.3927	4.602	2.96634	5.11287e-06	4.31425	4.40428	0.0204538	0.995597	4.31425	4.02091	-0.344194	0.630759
ACKR3	9.49199	7.29018	-2.21832	9.1643e-16	9.49199	9.3915	-0.0915658	0.833476	0.7709	1.77398	1.91505	0.275356	0.7709	2.04698	2.53303	0.122954
ADM	4.98011	9.01823	4.1248	1.21059e-15	4.98011	9.56626	4.75061	4.92861e-21	7.01247	7.98801	0.989881	0.0848553	7.01247	7.45927	0.495782	0.472267
ZNF219	9.77047	8.14269	-1.63165	1.48009e-15	9.77047	8.97525	-0.768084	0.000253528	9.27698	9.85682	0.584519	0.00697929	9.27698	9.68826	0.413589	0.0798241
DHRS3	4.55698	7.59117	3.12672	1.55295e-15	4.55698	4.08082	-0.169278	0.806228	8.85791	9.17271	0.333045	0.457436	8.85791	4.94623	-4.0158	9.4673e-29
ST8SIA4	10.2635	8.52262	-1.74368	1.87135e-15	10.2635	8.05228	-2.10521	1.20142e-22	7.3438	7.91669	0.59706	0.0192217	7.3438	8.46921	1.13965	1.44373e-06
NFE2L1	11.3677	12.4772	1.11034	1.96964e-15	11.3677	12.2656	0.898306	1.52557e-10	12.6283	11.951	-0.674822	2.48123e-06	12.6283	12.2678	-0.361089	0.0227075
LIMK2	9.38378	7.90947	-1.47104	2.12113e-15	9.38378	8.65381	-0.698271	0.000210806	9.44747	10.3556	0.918794	3.43031e-07	9.44747	9.51551	0.0685287	0.817512
TMEM41B	9.07919	10.2265	1.1527	2.12113e-15	9.07919	10.123	1.04844	3.77955e-13	9.41385	9.28441	-0.107176	0.590693	9.41385	9.98624	0.573472	0.000198537
NDST1	11.6968	10.5622	-1.13593	2.38975e-15	11.6968	10.9904	-0.692088	2.24721e-06	10.6632	10.0467	-0.617523	4.25372e-05	10.6632	10.8433	0.183783	0.326212
MXD4	10.1579	8.6179	-1.53855	2.64519e-15	10.1579	9.6181	-0.536105	0.0100727	8.00948	8.91367	0.916386	8.7777e-06	8.00948	8.37919	0.37586	0.118869
PAM	7.90847	9.73852	1.84383	2.98412e-15	7.90847	9.42055	1.54506	4.01845e-11	9.61088	11.8271	2.27681	9.2839e-25	9.61088	10.3315	0.72257	0.00409349
ERO1LB	6.96628	8.59353	1.65168	3.12424e-15	6.96628	7.79408	0.846686	0.000134332	7.51042	7.81766	0.328263	0.18732	7.51042	7.75113	0.253962	0.35265
C8orf58	5.79624	7.56477	1.8153	3.50152e-15	5.79624	7.39457	1.65653	4.27046e-13	6.78576	7.08488	0.315248	0.233818	6.78576	7.08653	0.318481	0.246186
PPIB	11.1383	12.2278	1.09071	3.52163e-15	11.1383	11.9123	0.779509	2.89209e-08	12.396	12.5881	0.202602	0.219604	12.396	12.898	0.503878	0.000695688
DAPK2	6.52601	8.47045	1.9611	3.61506e-15	6.52601	7.84149	1.34007	1.5072e-07	3.68278	3.39421	-0.31999	0.619683	3.68278	2.99682	-0.804693	0.168785
CHTOP	10.3967	9.74865	-0.64889	3.63276e-15	10.3967	10.0439	-0.353291	2.12121e-05	10.3229	10.2777	-0.04812	0.66818	10.3229	10.2368	-0.0867279	0.417176
MB21D2	7.82801	5.92577	-1.94045	4.03427e-15	7.82801	7.12738	-0.686659	0.00456658	8.53129	8.51058	-0.00978986	0.993814	8.53129	8.73007	0.197955	0.50584
SLC39A4	6.67669	8.1095	1.45186	5.73589e-15	6.67669	7.60679	0.948066	7.47114e-07	6.18962	6.13553	-0.0519483	0.884391	6.18962	6.61796	0.455474	0.0567621
GALNT10	10.9877	9.94209	-1.04473	6.14404e-15	10.9877	10.6679	-0.29132	0.0504694	11.0035	10.4743	-0.522678	0.000167329	11.0035	10.8173	-0.185787	0.268199
C9orf3	9.71953	8.50817	-1.21741	6.19417e-15	9.71953	7.90291	-1.82613	9.44904e-33	8.50652	9.47485	0.971604	5.56332e-10	8.50652	8.34003	-0.170067	0.425616
RORA	3.61869	6.83901	3.55437	7.58225e-15	3.61869	6.11344	2.94008	1.75557e-10	10.6146	11.7916	1.17787	0.0023727	10.6146	11.8293	1.22193	0.00199234
ARHGEF38	9.9066	7.97539	-1.94117	7.64368e-15	9.9066	8.02828	-1.8559	4.54609e-14	0.309049	0.309049	0	1	0.309049	0.309049	0	1
CYP20A1	9.56552	8.72618	-0.84032	8.38175e-15	9.56552	8.71966	-0.850327	5.76837e-16	9.79211	9.44079	-0.355621	0.00113168	9.79211	9.13864	-0.657183	1.92338e-10
HOXA13	3.24902	5.99562	3.07968	9.19131e-15	3.24902	4.76439	1.77261	4.23992e-05	5.27298	5.84365	0.604511	0.0658503	5.27298	6.50448	1.296	6.97059e-06
CITED2	8.58913	10.6101	2.03342	9.3384e-15	8.58913	9.7311	1.16913	1.72148e-05	9.35879	10.1571	0.823489	0.0033878	9.35879	10.525	1.17785	1.71181e-05
ITGB5	11.4006	10.5695	-0.827461	9.55962e-15	11.4006	10.5571	-0.843864	9.37892e-16	12.0286	12.2267	0.20135	0.0933144	12.0286	11.6732	-0.354573	0.00183816
MRPL17	8.33937	10.0751	1.75251	1.05389e-14	8.33937	9.33491	1.01892	1.44124e-05	9.06267	9.19931	0.14505	0.642854	9.06267	9.82011	0.760719	0.00192856
HBEGF	3.3415	6.72838	3.7482	1.05583e-14	3.3415	5.39826	2.43162	1.56575e-06	5.90041	4.85257	-1.05848	0.0237897	5.90041	5.63782	-0.251599	0.681168
ENO2	8.23854	11.8546	3.63701	1.07665e-14	8.23854	12.0868	3.91902	2.74399e-17	8.02653	9.59473	1.67473	0.000819985	8.02653	10.0603	2.03944	4.1824e-05
NACC2	9.59714	8.71936	-0.877757	1.13653e-14	9.59714	9.68337	0.0896386	0.540127	10.6068	10.2557	-0.351738	0.00155976	10.6068	10.5004	-0.105379	0.454674
DANCR	9.33772	8.24434	-1.09497	1.20535e-14	9.33772	7.80398	-1.52852	3.79735e-28	8.80036	9.3142	0.519043	0.000346376	8.80036	8.49594	-0.307395	0.0586616
YWHAG	11.7576	12.5463	0.789397	1.366e-14	11.7576	12.1155	0.359141	0.000956848	12.7162	12.9367	0.220291	0.0555628	12.7162	13.1446	0.428077	6.88618e-05
BCKDK	8.36813	9.76693	1.40348	1.39494e-14	8.36813	9.44334	1.0795	4.35016e-09	8.72924	9.10683	0.39484	0.0560431	8.72924	8.87495	0.147542	0.572608
CA9	3.36762	7.27009	4.18041	1.59894e-14	3.36762	8.17225	5.32221	5.61886e-24	0.309049	8.3491	10.884	1.64929e-16	0.309049	8.03249	10.3539	8.27196e-15
SLC26A2	10.2783	8.72684	-1.55659	1.68679e-14	10.2783	8.28061	-1.96398	4.29828e-23	10.2896	10.3341	0.0469917	0.886593	10.2896	10.699	0.411018	0.0796715
RP5-1159O4.2	7.37877	5.03526	-2.42138	2.13898e-14	7.37877	6.5322	-0.844492	0.0049333	2.2206	3.845	2.13372	0.00208481	2.2206	3.00641	1.14953	0.161947
TH	3.11861	6.69541	3.98522	2.13993e-14	3.11861	3.26467	0.187113	0.854512	0.309049	0.309049	0	1	0.309049	0.309049	0	1
ELOVL6	8.45384	9.87258	1.42932	2.40288e-14	8.45384	9.2808	0.832241	1.85097e-05	9.27621	10.2497	1.00436	8.21977e-08	9.27621	10.8323	1.55986	7.42051e-18
GRB14	10.2072	7.91725	-2.30157	2.53115e-14	10.2072	7.03445	-3.06337	4.96835e-25	3.27893	2.63628	-0.912758	0.187652	3.27893	3.03027	-0.412944	0.579871
SLCO4C1	6.92447	8.70322	1.80102	3.24256e-14	6.92447	8.25261	1.39401	5.82713e-09	1.60852	1.61306	0.17085	0.909911	1.60852	4.25602	3.07591	2.56812e-05
RDH11	9.75084	11.1608	1.41253	3.48588e-14	9.75084	11.1317	1.38549	5.81808e-14	10.4501	10.1317	-0.300462	0.172413	10.4501	11.6152	1.16877	3.99835e-10
CA8	5.18159	6.9581	1.83834	3.55305e-14	5.18159	5.54287	0.390491	0.214128	6.15979	6.329	0.136198	0.668335	6.15979	6.16525	-0.0279871	0.953767
MTERFD3	9.90071	8.25251	-1.65138	3.85767e-14	9.90071	7.63458	-2.27161	2.29246e-26	8.3328	8.44623	0.113225	0.722634	8.3328	8.19082	-0.140115	0.672044
SH2B1	9.82558	8.57579	-1.25568	4.0198e-14	9.82558	9.62626	-0.189323	0.351197	9.13908	9.45841	0.329965	0.0777992	9.13908	8.87679	-0.260182	0.202464
ZNRF1	10.4344	9.14392	-1.26768	4.0198e-14	10.4344	9.45324	-0.980857	4.35222e-09	7.5686	7.28915	-0.280188	0.211778	7.5686	7.27063	-0.292021	0.203678
TFDP2	10.4527	9.54604	-0.907681	4.0276e-14	10.4527	9.27186	-1.17742	7.02499e-24	9.46819	9.84691	0.375519	0.00389023	9.46819	9.09727	-0.372746	0.00565584
TMOD3	11.4235	12.208	0.78504	4.30286e-14	11.4235	11.793	0.37049	0.00074496	11.4189	11.8446	0.429099	7.8878e-05	11.4189	11.5578	0.138421	0.302545
PRDM11	7.42075	4.93953	-2.53804	4.30461e-14	7.42075	6.16682	-1.26078	5.63972e-05	4.97091	6.54717	1.67832	1.03373e-06	4.97091	5.06567	0.0948256	0.880576
BBX	10.6896	11.4774	0.78795	4.65824e-14	10.6896	11.2455	0.564322	9.81042e-08	10.9428	11.5531	0.609093	6.44091e-09	10.9428	11.3412	0.397247	0.000357928
HLA-L	4.64634	7.19448	2.62687	4.72248e-14	4.64634	7.33627	2.77513	3.82335e-16	4.89204	6.04647	1.2916	0.000615754	4.89204	5.57116	0.745069	0.0781117
HLA-A	8.30347	9.95721	1.66485	4.82882e-14	8.30347	10.3545	2.08243	3.06502e-22	13.1279	14.2898	1.16531	7.495e-08	13.1279	13.9088	0.778624	0.000725417
SCNN1A	6.14932	7.60805	1.49227	5.58837e-14	6.14932	5.83823	-0.308934	0.249655	3.58674	4.34836	0.805309	0.0622945	3.58674	3.15895	-0.599556	0.27541
LIMCH1	9.80156	11.1686	1.39072	6.1375e-14	9.80156	11.2769	1.49408	2.34937e-16	13.5384	12.0774	-1.45933	4.36061e-16	13.5384	12.5114	-1.02671	3.41103e-08
KDM4A	10.3304	9.61522	-0.716575	6.47462e-14	10.3304	9.77024	-0.554544	4.22644e-09	9.78103	9.05026	-0.729158	7.72506e-14	9.78103	9.10379	-0.680087	1.77165e-12
HIF1A	10.5964	11.3594	0.763884	6.4807e-14	10.5964	11.2648	0.67051	3.86759e-11	12.1803	12.4805	0.299669	0.00512226	12.1803	11.9277	-0.251014	0.0266135
KCTD11	7.85624	9.4704	1.63314	6.90821e-14	7.85624	9.38841	1.55449	6.23482e-13	7.19298	7.38438	0.19996	0.51115	7.19298	7.24832	0.0671109	0.869231
RAB6A	10.9671	12.2642	1.29849	6.90821e-14	10.9671	11.7849	0.821215	3.85266e-06	10.5095	10.3969	-0.114324	0.63509	10.5095	10.6592	0.148775	0.548024
PHLDA2	6.65016	8.33014	1.69452	7.32307e-14	6.65016	10.047	3.42447	3.90916e-59	6.24264	5.02456	-1.26926	8.70813e-06	6.24264	6.5733	0.350005	0.254309
CAV1	7.87104	4.14569	-3.92087	8.88606e-14	7.87104	5.06758	-2.28096	3.35303e-06	11.9481	11.9728	0.0390527	0.972658	11.9481	11.6348	-0.309287	0.650673
NYNRIN	10.048	8.34593	-1.70854	9.18389e-14	10.048	9.2886	-0.692355	0.0042474	3.39995	5.17785	2.11903	5.88305e-07	3.39995	5.22855	2.13417	4.0356e-07
UTRN	11.5426	10.3514	-1.18554	9.22442e-14	11.5426	11.5655	0.0654078	0.789087	11.6297	11.6769	0.0463451	0.851506	11.6297	11.6181	-0.0114325	0.979247
PRPF6	11.9416	11.3577	-0.58368	1.01773e-13	11.9416	11.5589	-0.381477	1.56771e-06	10.9921	11.2404	0.249804	0.00345642	10.9921	10.8181	-0.172583	0.064036
INPP5J	8.66319	6.35002	-2.35044	1.02973e-13	8.66319	6.48122	-2.14069	3.97624e-12	3.44542	4.46234	1.13949	0.0262192	3.44542	3.20956	-0.392844	0.59147
RNA5-8S5	0.309049	3.65725	24.8885	1.13042e-13	0.309049	0.309049	0	1	0.309049	9.38379	25.9003	4.14796e-15	0.309049	9.52306	27.5646	7.50399e-17
ITPRIPL2	11.3179	10.5578	-0.760251	1.16388e-13	11.3179	10.9379	-0.378929	0.000357169	11.0101	10.8692	-0.143176	0.242774	11.0101	10.5965	-0.415555	0.000114542
HSPA5	12.0653	13.7057	1.68857	1.31561e-13	12.0653	13.6495	1.58533	2.57834e-12	13.9598	13.5344	-0.421172	0.108807	13.9598	13.8847	-0.0676687	0.865908
STAG3L5P-PVRIG2P-PILRB	12.5193	11.0179	-1.50135	1.31561e-13	12.5193	11.7643	-0.72823	0.000624581	9.85696	10.1105	0.257542	0.305046	9.85696	9.66788	-0.189084	0.509737
GATS	9.81832	8.50559	-1.316	1.31608e-13	9.81832	9.53043	-0.270323	0.189088	6.63139	6.92221	0.29766	0.231794	6.63139	6.29622	-0.362017	0.157859
IL1R1	9.55201	7.05656	-2.51487	1.36687e-13	9.55201	9.09515	-0.121656	0.817767	10.1307	10.4391	0.315104	0.457529	10.1307	11.3638	1.23745	0.0004435
ING2	7.36703	8.84546	1.4834	1.38406e-13	7.36703	8.69283	1.32815	2.75792e-11	7.52162	7.60214	0.0745534	0.812482	7.52162	8.27549	0.756917	0.000438631
GALNT18	7.43669	8.98262	1.5575	1.40092e-13	7.43669	8.2573	0.881013	6.18733e-05	7.28225	7.40973	0.133804	0.661684	7.28225	7.05628	-0.230147	0.438785
ZMYND8	12.2201	13.1088	0.898146	1.47585e-13	12.2201	12.5834	0.370687	0.0046084	10.2219	11.0822	0.864863	3.00121e-12	10.2219	10.684	0.463214	0.00055021
TSPAN9	9.57562	8.40766	-1.15044	1.78386e-13	9.57562	9.30071	-0.255254	0.14951	7.08311	6.90786	-0.143094	0.557373	7.08311	7.04801	-0.0295424	0.937511
CAP2	9.30214	7.91851	-1.38748	1.95538e-13	9.30214	7.73209	-1.57531	1.35467e-17	8.02841	7.31863	-0.716852	0.000527294	8.02841	7.82839	-0.199078	0.439719
ILVBL	9.14765	10.2512	1.11228	1.95886e-13	9.14765	10.9486	1.81636	2.57257e-36	8.7401	8.80993	0.0698099	0.76456	8.7401	8.72459	-0.0139354	0.971033
ULK3	10.0226	8.89447	-1.11921	2.02317e-13	10.0226	9.27854	-0.743191	1.14496e-06	8.72341	8.7972	0.0780434	0.730006	8.72341	8.97387	0.256889	0.173907
FABP5	5.37561	7.65016	2.34548	2.02479e-13	5.37561	5.11172	0.0554323	0.940695	9.8525	9.36719	-0.480496	0.150055	9.8525	10.4341	0.586049	0.0797459
PJA1	7.05117	8.17546	1.14348	2.10796e-13	7.05117	8.17197	1.14837	4.22604e-14	7.95492	8.08991	0.153219	0.41184	7.95492	8.0644	0.116259	0.575724
MSH6	11.3641	12.1277	0.764249	2.15103e-13	11.3641	11.6151	0.259259	0.0246061	10.383	11.1392	0.757426	6.86805e-13	10.383	11.3132	0.929478	4.00853e-19
LTB4R2	7.6678	5.56479	-2.16317	2.41451e-13	7.6678	6.61796	-1.06009	0.000182409	6.41436	5.77836	-0.639722	0.052705	6.41436	5.04372	-1.45101	3.15321e-06
NDRG1	9.45936	13.7978	4.33441	2.42804e-13	9.45936	13.3314	4.0439	6.31905e-12	8.16367	9.76604	1.70234	0.00812293	8.16367	10.9204	2.80149	5.58179e-06
CPT1B	9.4085	7.80325	-1.61726	2.48308e-13	9.4085	8.97768	-0.390399	0.115418	6.59287	6.97211	0.380687	0.184016	6.59287	5.95936	-0.659688	0.0184823
FAM110C	8.6322	11.1734	2.55565	2.50623e-13	8.6322	11.0826	2.47143	9.53309e-13	2.63605	3.71993	1.42397	0.041333	2.63605	3.44432	1.06726	0.160292
TUBA1A	7.96435	9.50459	1.56512	2.71791e-13	7.96435	7.09776	-0.849706	0.000294022	10.7543	11.5402	0.821389	0.00013162	10.7543	12.3609	1.60617	2.94181e-15
NFYC-AS1	7.84501	6.42707	-1.44776	2.71871e-13	7.84501	6.72372	-1.1223	2.6059e-09	6.51553	6.80376	0.297387	0.218199	6.51553	6.18714	-0.327717	0.195751
ZNF654	9.10363	10.2357	1.13809	3.03531e-13	9.10363	9.81284	0.711683	9.34427e-06	7.92783	8.86615	0.915876	4.44837e-08	7.92783	8.85528	0.918568	4.12881e-08
NDUFAF2	8.12779	9.20896	1.08691	3.16492e-13	8.12779	8.14355	0.0205574	0.956915	9.43222	8.80884	-0.607174	5.39581e-05	9.43222	9.24707	-0.185617	0.31272
LRRC14	8.41492	7.04611	-1.36817	3.18765e-13	8.41492	8.69022	0.305776	0.127289	8.29499	8.39087	0.0954281	0.703185	8.29499	8.20345	-0.0834367	0.764604
PIK3C2G	9.76558	8.67266	-1.09585	3.46665e-13	9.76558	8.06744	-1.69924	8.95626e-31	0.807234	0.309049	-1.20702	0.620023	0.807234	0.683686	-0.67122	0.821656
MORC4	8.70331	9.61065	0.911662	3.98627e-13	8.70331	9.67438	0.996366	3.85982e-16	10.5373	9.17408	-1.35998	2.43792e-31	10.5373	9.6865	-0.849378	6.29295e-13
SGSM2	11.0578	9.78567	-1.27465	4.15819e-13	11.0578	10.8426	-0.201153	0.35783	9.61732	10.3425	0.727175	7.43371e-05	9.61732	9.62976	0.0172088	0.967449
PLEKHM1P	9.31972	7.08035	-2.25533	4.15918e-13	9.31972	8.52185	-0.752312	0.0244092	7.35858	7.85824	0.538869	0.138003	7.35858	6.51012	-0.85955	0.0153796
DDX23	11.6007	10.9704	-0.626555	4.31937e-13	11.6007	11.1233	-0.470567	5.53367e-08	10.2684	10.5634	0.298472	0.00166037	10.2684	10.6358	0.36975	7.3647e-05
MYO1D	10.123	10.7405	0.618417	4.60806e-13	10.123	10.4627	0.340374	0.000127361	5.7271	6.61294	0.92062	1.98985e-07	5.7271	5.75661	0.0643341	0.834928
TAOK3	10.3083	9.23511	-1.07787	4.79237e-13	10.3083	9.28598	-1.02614	2.69367e-12	9.4157	9.27733	-0.119658	0.549264	9.4157	9.53665	0.124335	0.555195
SEC24D	9.1292	10.6676	1.54109	5.28371e-13	9.1292	10.6604	1.54189	2.72295e-13	9.38873	8.99639	-0.391059	0.116667	9.38873	10.1472	0.76373	0.000888391
ULK2	8.58154	7.5599	-1.03388	5.56975e-13	8.58154	7.63002	-0.95717	4.39312e-12	9.77479	9.61646	-0.161773	0.283237	9.77479	9.34863	-0.427841	0.00139179
SEPT6	7.44465	8.41751	0.981094	5.57945e-13	7.44465	7.79941	0.368828	0.015076	8.94592	8.8813	-0.0514515	0.779054	8.94592	9.07209	0.127162	0.430794
STBD1	5.31189	8.07589	2.79167	5.62987e-13	5.31189	7.77728	2.52221	6.23153e-11	6.90781	7.87884	0.993399	0.0146401	6.90781	7.92323	1.03186	0.0129593
KCTD12	3.62741	6.31159	2.84952	5.99969e-13	3.62741	6.01394	2.61268	3.10605e-11	7.3626	8.22566	0.880102	0.00538797	7.3626	7.60823	0.261388	0.527503
GRPEL1	8.17611	9.29593	1.13023	6.47154e-13	8.17611	8.47889	0.310836	0.0877585	8.62181	8.20399	-0.393988	0.0251505	8.62181	8.60135	-0.0153324	0.967102
TMED8	8.70338	9.40086	0.699405	7.07493e-13	8.70338	8.93915	0.238584	0.0286647	9.78213	9.42372	-0.356513	0.000199403	9.78213	9.8887	0.107994	0.354287
TRIM45	9.56995	7.92995	-1.6403	8.00411e-13	9.56995	8.47548	-1.05214	4.846e-06	6.65949	6.67605	0.0236706	0.967227	6.65949	6.47453	-0.189831	0.60027
METTL16	10.3246	9.6862	-0.641173	8.67729e-13	10.3246	9.59408	-0.725131	8.18048e-17	9.87615	9.74126	-0.134671	0.208202	9.87615	9.72341	-0.154571	0.151913
RXRA	10.4668	9.32871	-1.13886	9.14447e-13	10.4668	10.2413	-0.217397	0.252721	10.1151	10.7076	0.602279	0.000240014	10.1151	9.76231	-0.347046	0.0582831
SGSM3	9.45357	8.65351	-0.792932	9.44113e-13	9.45357	9.98727	0.538431	2.83696e-07	8.86083	8.62383	-0.229512	0.0726069	8.86083	8.58698	-0.271375	0.0314283
FMNL1	7.4091	5.90068	-1.54896	9.73276e-13	7.4091	7.21823	-0.189419	0.438513	9.88124	9.90074	0.0273082	0.928771	9.88124	10.1261	0.246394	0.235751
TPM4	11.3604	12.1876	0.830898	1.02767e-12	11.3604	11.6686	0.31898	0.0121047	12.946	12.055	-0.891274	4.4816e-15	12.946	12.5527	-0.393181	0.00165225
MXI1	8.9489	11.1898	2.24495	1.12772e-12	8.9489	10.3188	1.44091	8.57211e-06	9.13073	10.3395	1.21094	0.000243795	9.13073	9.67307	0.545101	0.156296
FDPS	9.45901	10.9882	1.53517	1.18911e-12	9.45901	10.7948	1.34883	3.95504e-10	10.7639	11.0106	0.287181	0.267263	10.7639	12.6699	1.90493	8.19712e-20
SLC2A10	10.9486	10.2737	-0.672739	1.18911e-12	10.9486	10.9616	0.0150863	0.940181	2.20799	3.44738	1.81439	0.0114108	2.20799	3.24782	1.58515	0.033917
ACSS1	8.69631	6.46887	-2.23673	1.1974e-12	8.69631	7.35115	-1.17439	0.000204499	7.03877	6.61371	-0.422474	0.270363	7.03877	6.64315	-0.392605	0.336753
KDM5B	11.6278	12.4643	0.837024	1.20268e-12	11.6278	12.5933	0.967067	4.87223e-17	10.4744	10.9596	0.493811	7.7832e-05	10.4744	10.5257	0.0507246	0.796392
TMEM189	9.48164	10.5055	1.02951	1.42711e-12	9.48164	10.5393	1.0639	1.02693e-13	9.34608	10.0378	0.691448	4.16748e-06	9.34608	10.2225	0.877078	2.55403e-09
STARD4	8.49992	10.6953	2.20415	1.46209e-12	8.49992	10.0094	1.52703	1.48398e-06	11.6415	10.2873	-1.28233	6.08597e-05	11.6415	12.2392	0.599508	0.100881
AIDA	9.11151	10.3154	1.21542	1.46279e-12	9.11151	9.88225	0.772636	1.19945e-05	11.0686	10.3849	-0.685033	9.11229e-05	11.0686	10.9831	-0.0833184	0.752802
IDH1	9.1614	10.5026	1.34317	1.58271e-12	9.1614	9.7396	0.615002	0.00242883	13.1024	11.7415	-1.31464	7.4821e-13	13.1024	12.9215	-0.171457	0.505858
DDX41	10.1153	11.6009	1.49538	1.67416e-12	10.1153	11.0378	0.923483	2.31294e-05	9.60253	10.4039	0.829926	0.000193124	9.60253	10.1645	0.566	0.0183419
CA5B	6.73319	7.90487	1.18819	1.77606e-12	6.73319	7.69513	0.978476	6.1278e-09	8.25759	8.5236	0.268142	0.121486	8.25759	8.349	0.10386	0.634685
PSMG3-AS1	9.11909	7.66149	-1.46907	1.85052e-12	9.11909	8.34215	-0.754428	0.000363239	5.92497	6.51245	0.61823	0.0221743	5.92497	5.49671	-0.438959	0.156566
DPYSL2	8.16488	9.52063	1.36108	1.92855e-12	8.16488	9.36217	1.22008	2.27722e-10	13.0868	13.2014	0.115527	0.647422	13.0868	13.0759	-0.00642556	0.99781
DIP2A	10.7833	9.85403	-0.928454	2.05053e-12	10.7833	10.5321	-0.234334	0.119002	9.41144	9.4663	0.0542845	0.791498	9.41144	9.3057	-0.104949	0.587804
CD47	10.7239	9.81035	-0.913186	2.11393e-12	10.7239	9.94371	-0.774364	1.90688e-09	9.01957	9.57624	0.548079	8.52891e-05	9.01957	9.61844	0.592107	2.09849e-05
KCNK5	8.14716	6.08184	-2.0936	2.11852e-12	8.14716	5.71747	-2.44176	7.57413e-17	4.69787	4.12189	-0.584777	0.210597	4.69787	4.05249	-0.706612	0.124065
ACSS2	8.05582	9.74929	1.70308	2.16631e-12	8.05582	10.1059	2.06185	2.45298e-18	9.11093	9.31995	0.209661	0.502925	9.11093	11.3699	2.27102	1.11779e-22
GYS1	9.35311	10.4503	1.10201	2.22327e-12	9.35311	10.0525	0.704939	1.23077e-05	8.49807	10.1459	1.68055	2.86683e-27	8.49807	9.68843	1.19774	6.29439e-14
HSP90AA1	13.3588	14.509	1.15949	2.39925e-12	13.3588	14.0107	0.655201	0.000135738	14.0363	14.2478	0.211679	0.290999	14.0363	15.0445	1.01506	1.02596e-09
ADCY6	11.2981	10.2766	-1.0243	2.58351e-12	11.2981	11.0277	-0.257026	0.125839	8.94227	9.32892	0.411728	0.0131846	8.94227	8.95553	0.015083	0.966613
KPNB1	12.2701	12.9205	0.651359	2.59873e-12	12.2701	12.4008	0.132517	0.237922	13.1059	12.8888	-0.217015	0.0346753	13.1059	13.1905	0.085005	0.508845
KRT19	12.9216	13.9388	1.01822	2.73449e-12	12.9216	14.0847	1.17707	1.53703e-16	14.0924	12.8133	-1.27994	1.60082e-19	14.0924	13.7311	-0.362395	0.0281005
COG6	8.88838	9.87015	0.984682	3.01237e-12	8.88838	9.8918	1.01817	1.96645e-13	8.65094	8.8185	0.173877	0.331295	8.65094	9.26817	0.622606	3.18136e-05
SAT1	8.77899	11.1728	2.39803	3.15617e-12	8.77899	11.8433	3.11939	1.05759e-20	10.3832	9.53547	-0.845776	0.0251651	10.3832	9.72798	-0.614937	0.136868
CTNNAL1	7.86216	9.12006	1.2667	3.2739e-12	7.86216	8.35297	0.508077	0.0107555	12.7491	10.4234	-2.31512	2.21029e-46	12.7491	11.7351	-1.01476	2.40861e-09
MAML2	6.38155	3.84529	-2.63973	3.67561e-12	6.38155	5.40593	-0.924453	0.00356427	9.24765	9.60178	0.360976	0.227974	9.24765	9.24523	0.00720065	1
ZNF425	7.62349	6.01312	-1.6284	3.8992e-12	7.62349	6.49424	-1.13171	3.9173e-07	3.83119	4.54993	0.758501	0.0734924	3.83119	3.56137	-0.372603	0.505858
GIGYF1	12.5837	11.2941	-1.29075	4.10239e-12	12.5837	11.954	-0.601894	0.00224507	10.2318	10.3484	0.130614	0.609097	10.2318	9.21637	-1.01724	1.31945e-07
FRK	7.03273	8.37143	1.35202	4.23213e-12	7.03273	6.58722	-0.432342	0.0661955	8.59015	8.50081	-0.0936038	0.724392	8.59015	8.96271	0.364564	0.088769
PGM2	8.63612	9.59026	0.967798	4.34227e-12	8.63612	8.78272	0.166933	0.345328	9.0625	9.52039	0.466835	0.00142566	9.0625	9.57516	0.515172	0.000433761
TUBB4B	11.4337	12.234	0.802391	4.39381e-12	11.4337	12.3601	0.931741	1.89149e-16	11.8383	11.7127	-0.120485	0.409216	11.8383	12.6376	0.801267	2.6895e-12
DSE	6.40735	4.38436	-2.03466	4.40186e-12	6.40735	4.44894	-2.00486	2.33679e-13	7.40786	5.925	-1.51551	1.47609e-12	7.40786	6.40763	-1.02548	8.57e-07
IER5	10.0616	8.19152	-1.87855	4.65459e-12	10.0616	10.934	0.876537	0.00185786	9.57871	8.79686	-0.780371	0.00710945	9.57871	9.07507	-0.505799	0.11398
RNF181	8.53484	10.0744	1.56075	4.65459e-12	8.53484	9.72014	1.21847	8.5783e-08	8.86824	8.81028	-0.0545703	0.883337	8.86824	9.00561	0.141693	0.675958
EPRS	11.7471	12.5233	0.776686	4.68761e-12	11.7471	11.637	-0.104228	0.481766	13.6704	12.8651	-0.799934	2.99203e-13	13.6704	13.0523	-0.615879	4.98749e-08
NTN4	7.64619	5.99469	-1.67018	4.78141e-12	7.64619	7.87482	0.320679	0.208861	11.4992	10.6788	-0.812047	8.57934e-05	11.4992	10.6402	-0.850569	4.5838e-05
YWHAE	12.0837	12.836	0.755842	4.93877e-12	12.0837	12.4736	0.399422	0.000485457	13.0894	12.8982	-0.190686	0.131031	13.0894	13.1199	0.0327503	0.863115
LDLR	10.5582	11.7064	1.14887	5.00196e-12	10.5582	12.2713	1.72924	3.37849e-27	10.5255	10.6599	0.151208	0.484894	10.5255	11.8632	1.34066	2.34788e-16
COL5A2	7.15966	5.59342	-1.56466	5.5406e-12	7.15966	7.6546	0.502083	0.0137447	15.7464	16.1868	0.44072	0.0115029	15.7464	15.8429	0.0989224	0.682576
NSF	8.95947	9.61249	0.65716	5.58179e-12	8.95947	9.34206	0.389483	7.68603e-05	9.38636	9.85496	0.463594	7.57403e-07	9.38636	10.048	0.657355	2.66568e-13
MR1	8.35758	6.93142	-1.44387	5.62961e-12	8.35758	7.44329	-0.868288	2.56592e-05	7.32942	8.25737	0.931118	8.36228e-06	7.32942	8.12298	0.810477	0.000153113
ASUN	9.10955	10.1028	0.994856	5.75209e-12	9.10955	8.81745	-0.295129	0.0777742	9.3784	9.5126	0.133652	0.474816	9.3784	9.77901	0.401051	0.0121293
STOM	11.5896	10.8522	-0.737526	5.86697e-12	11.5896	10.9527	-0.63579	2.38411e-09	10.5221	9.76068	-0.762801	2.64244e-12	10.5221	9.83	-0.681277	5.06564e-10
GTF2IRD1	11.0863	10.1669	-0.920898	5.88539e-12	11.0863	10.3649	-0.716204	8.88767e-08	9.94912	9.13223	-0.817452	2.95663e-09	9.94912	8.80424	-1.15069	1.21107e-17
MAFF	5.08898	8.94917	3.90641	6.07826e-12	5.08898	9.39305	4.37156	4.23116e-15	7.38113	5.34713	-2.06702	0.000528496	7.38113	5.77188	-1.65504	0.00750204
RBM4B	8.83133	7.9195	-0.918112	6.07826e-12	8.83133	8.17512	-0.653674	5.1904e-07	7.40898	8.21319	0.82081	6.44177e-09	7.40898	7.88111	0.490992	0.00117082
LOC101927187	7.60341	6.52804	-1.08657	6.34824e-12	7.60341	7.02908	-0.575774	9.9558e-05	7.64831	7.88517	0.251867	0.101977	7.64831	7.35197	-0.295137	0.0607132
HMGCS1	9.178	10.799	1.62583	6.62246e-12	9.178	10.6268	1.46487	5.39326e-10	8.76576	10.4028	1.73237	1.50444e-13	8.76576	12.73	3.9682	3.21402e-69
LOXL2	4.91241	8.90912	4.16835	7.57548e-12	4.91241	9.82838	5.3951	7.29832e-20	9.07934	8.92951	-0.0170545	1	9.07934	9.15001	0.0764946	0.951288
PDIA5	8.05362	9.22015	1.1733	7.75898e-12	8.05362	9.14194	1.10268	7.97726e-11	8.48984	8.27343	-0.188202	0.383794	8.48984	8.8648	0.376965	0.0545449
GRHL3	6.59331	4.52256	-2.20077	8.14706e-12	6.59331	8.72406	2.1661	1.94557e-20	4.47472	3.27678	-1.30049	0.00434774	4.47472	2.95871	-1.75648	0.000110631
KDM4C	9.93651	10.889	0.95389	8.21289e-12	9.93651	10.4485	0.512069	0.000453558	8.99283	9.79345	0.812962	2.03579e-08	8.99283	9.40292	0.413592	0.00961383
RPS6KA3	8.99267	10.4934	1.50793	8.41821e-12	8.99267	10.0957	1.20459	5.88731e-08	11.1556	11.0482	-0.106865	0.734426	11.1556	11.2816	0.126403	0.702342
GPR146	3.6858	6.47354	3.04751	8.56523e-12	3.6858	5.0255	1.52009	0.00192854	1.52927	5.1599	4.42927	3.38029e-08	1.52927	4.67254	3.81426	3.87798e-06
CDK10	10.0677	9.23035	-0.839973	8.83303e-12	10.0677	10.0994	0.0341434	0.866034	8.67841	8.67067	-0.014947	0.954482	8.67841	8.6716	-0.00643401	0.989936
AJUBA	10.0166	8.82098	-1.1995	8.8841e-12	10.0166	9.17401	-0.803314	5.61351e-06	10.5909	8.67042	-1.92762	1.14748e-30	10.5909	8.72515	-1.87079	2.89089e-29
ZNF292	10.8768	12.1623	1.2921	8.8841e-12	10.8768	11.8606	1.00681	1.33462e-07	9.718	10.806	1.09477	1.22456e-08	9.718	10.5121	0.802724	6.52003e-05
NGLY1	8.72837	11.1869	2.46899	9.22358e-12	8.72837	10.0578	1.53066	4.12323e-05	9.27127	9.14944	-0.123583	0.823102	9.27127	9.53628	0.266974	0.610986
IKZF2	9.50185	8.19936	-1.31008	9.51533e-12	9.50185	8.35055	-1.1096	5.01652e-09	6.43856	6.64719	0.169663	0.571708	6.43856	5.76784	-0.718893	0.00436186
HIST1H4H	10.333	11.8267	1.51824	9.55841e-12	10.333	10.9689	0.641815	0.00755744	10.1748	10.1343	-0.00417443	1	10.1748	10.2767	0.102921	0.774178
WDR66	5.7943	7.62053	1.87672	9.90388e-12	5.7943	7.00086	1.24794	1.17037e-05	5.22311	6.25014	1.09427	0.000569814	5.22311	5.58314	0.34885	0.388983
LINC00472	6.60281	4.85353	-1.8271	1.0325e-11	6.60281	4.63449	-2.0854	1.80561e-15	7.7403	7.76806	0.0457471	0.882216	7.7403	7.76719	0.034007	0.928796
SPICE1	9.39684	10.266	0.872296	1.16755e-11	9.39684	10.1315	0.739702	8.3163e-09	7.94096	8.93298	0.998894	5.89904e-13	7.94096	8.52484	0.58942	6.49631e-05
NPAS3	6.78996	3.076	-4.09005	1.23353e-11	6.78996	1.70002	-5.76015	7.0095e-14	0.662197	1.82587	2.15012	0.220826	0.662197	2.35466	3.10795	0.0529839
PGAM1	10.4283	12.1212	1.70272	1.23834e-11	10.4283	11.7133	1.29598	3.38301e-07	11.9135	12.6542	0.739246	0.00593378	11.9135	13.1481	1.23794	1.49633e-06
PROM2	10.7743	9.65904	-1.11496	1.26211e-11	10.7743	11.1354	0.376581	0.036019	2.70906	3.13565	0.589342	0.407617	2.70906	2.3983	-0.49611	0.575468
SEC61G	7.91787	9.9856	2.08802	1.29226e-11	7.91787	9.17913	1.2963	4.66322e-05	7.44699	7.65241	0.26107	0.529809	7.44699	8.28281	0.840146	0.0165135
BCL2L1	9.86761	8.89966	-0.969254	1.39034e-11	9.86761	9.89271	0.0283088	0.916931	10.2765	8.40972	-1.87681	1.09189e-42	10.2765	8.98901	-1.28982	2.12255e-21
HK2	10.623	13.7209	3.11422	1.44393e-11	10.623	13.7548	3.28134	5.23874e-13	9.67897	10.7254	1.0577	0.0390789	9.67897	10.7745	1.10092	0.0367091
LOC100996634	8.08394	6.30906	-1.78823	1.44393e-11	8.08394	7.61369	-0.44713	0.117787	6.092	6.72792	0.667917	0.0271181	6.092	6.23756	0.159426	0.70368
MAN2A2	10.5247	9.39432	-1.1324	1.4643e-11	10.5247	10.1236	-0.386978	0.0348022	9.78548	9.40227	-0.375034	0.0453421	9.78548	9.30276	-0.474952	0.0104767
EGFR	5.78049	8.74282	3.0994	1.4863e-11	5.78049	9.7596	4.39051	3.61898e-23	10.8735	10.2425	-0.625709	0.235952	10.8735	9.61036	-1.25595	0.0104768
PYGO2	9.95314	9.13333	-0.821485	1.68055e-11	9.95314	9.6902	-0.255591	0.0545084	9.56857	9.36691	-0.202575	0.152405	9.56857	9.39894	-0.167622	0.268969
SH3PXD2A	6.24713	8.09719	1.89503	1.7667e-11	6.24713	8.42235	2.27856	6.76745e-17	7.3546	8.11134	0.779869	0.00788521	7.3546	7.66022	0.323445	0.365345
ZNF428	8.24645	6.85685	-1.35687	1.7667e-11	8.24645	7.36711	-0.877076	8.66259e-06	6.86087	7.11543	0.26658	0.288766	6.86087	6.52473	-0.347383	0.174111
ISG20	4.80347	7.34828	2.66143	1.86615e-11	4.80347	7.57137	3.13138	3.71795e-16	9.41956	9.31706	-0.0987207	0.860047	9.41956	10.0247	0.614598	0.14994
TMEM175	7.89645	6.1326	-1.79966	1.87233e-11	7.89645	7.69949	-0.177557	0.607371	6.54075	6.74754	0.220458	0.529288	6.54075	6.58476	0.0590744	0.905984
MPI	7.89403	9.0792	1.20359	1.87483e-11	7.89403	8.40816	0.526649	0.00668208	8.18669	9.47674	1.29284	1.09236e-13	8.18669	9.24654	1.07032	1.67145e-09
FAM98A	8.75011	9.6222	0.874774	1.93276e-11	8.75011	9.62705	0.883301	4.98397e-12	9.37537	9.34616	-0.0219999	0.924416	9.37537	10.1785	0.805686	1.65446e-10
DNAJC10	10.8734	11.7227	0.850767	1.93608e-11	10.8734	11.2217	0.353104	0.0100415	12.2	11.6343	-0.55931	1.43951e-05	12.2	12.1665	-0.0337299	0.880491
PALMD	9.83684	8.63494	-1.20619	1.94285e-11	9.83684	7.07348	-2.77275	1.14668e-53	5.59235	7.47662	1.94766	1.31958e-18	5.59235	7.42757	1.87348	2.13573e-17
MFN2	10.2624	10.9395	0.680918	1.97137e-11	10.2624	10.6736	0.414003	7.7271e-05	10.6287	10.1832	-0.44586	2.14479e-05	10.6287	10.64	0.0115544	0.958134
PLEKHG4	9.29306	8.09449	-1.20375	1.98377e-11	9.29306	8.74756	-0.542358	0.00353506	7.69582	7.8632	0.170505	0.480044	7.69582	7.16107	-0.535619	0.0104624
PADI2	9.57525	10.4435	0.874232	2.0089e-11	9.57525	9.0807	-0.497542	0.000341341	2.03778	1.82587	-0.239326	0.869529	2.03778	2.40119	0.616372	0.574168
TULP3	8.84289	9.94107	1.11144	2.07098e-11	8.84289	9.54021	0.714743	2.79406e-05	8.39218	8.66833	0.285712	0.153621	8.39218	8.90371	0.514766	0.00569829
KDM3A	9.85087	11.6601	1.81694	2.13245e-11	9.85087	11.0365	1.20193	1.54086e-05	9.3373	10.912	1.58723	5.73321e-09	9.3373	10.0412	0.711007	0.0204543
SHISA2	7.72551	5.39068	-2.37777	2.1492e-11	7.72551	4.90588	-2.75446	3.78234e-15	4.16592	4.41002	0.322682	0.583502	4.16592	3.50451	-0.744405	0.189078
PCOLCE2	4.79451	6.32372	1.63004	2.2016e-11	4.79451	5.24739	0.488272	0.105713	8.03962	8.44009	0.408822	0.0167245	8.03962	9.02379	0.994767	8.29905e-11
PREB	9.14252	10.0197	0.885027	2.24847e-11	9.14252	9.83852	0.70325	1.23047e-07	9.52049	9.02157	-0.483028	0.000578293	9.52049	9.87124	0.358177	0.0139479
PIAS2	9.34072	10.4022	1.06412	2.28946e-11	9.34072	9.565	0.22521	0.24318	9.21018	9.98713	0.794321	1.05643e-06	9.21018	9.47747	0.274228	0.159295
SFN	7.40976	8.52296	1.12636	2.39556e-11	7.40976	10.1034	2.74388	2.73403e-71	8.43704	8.4116	-0.0164059	0.962881	8.43704	9.34417	0.919236	7.70872e-09
CACNG4	9.45552	7.91377	-1.54412	2.54624e-11	9.45552	9.14651	-0.303328	0.267462	3.73309	3.42471	-0.478522	0.405046	3.73309	2.26604	-2.09763	0.000572497
LOX	3.0788	7.83769	5.13457	2.70207e-11	3.0788	6.85757	5.07562	2.8652e-11	1.70195	3.04936	1.56905	0.186257	1.70195	2.86484	1.2967	0.314266
LOC102724788	8.61031	7.18675	-1.44148	2.7128e-11	8.61031	9.63288	1.03627	3.99765e-07	1.55927	1.41384	0.064359	0.985933	1.55927	0.930351	-1.03113	0.542083
RIT1	8.62724	9.36046	0.738152	2.71556e-11	8.62724	9.27573	0.652128	2.78142e-09	11.1153	10.7248	-0.390124	0.000145632	11.1153	10.9003	-0.212549	0.0623156
SHC4	4.0896	5.97907	2.05936	2.77354e-11	4.0896	8.11408	4.23449	1.80767e-54	7.75298	10.0326	2.2835	9.67459e-37	7.75298	9.34015	1.60308	4.43066e-18
MALL	3.5809	6.10242	2.72725	2.86424e-11	3.5809	8.4485	5.27733	5.21308e-45	9.394	10.5546	1.16588	9.81962e-05	9.394	11.0251	1.63508	2.10088e-08
HILPDA	10.0363	12.2324	2.1985	2.87825e-11	10.0363	12.2322	2.24407	6.27787e-12	7.52693	9.30015	1.79289	1.43665e-07	7.52693	9.44232	1.94378	1.17939e-08
SCFD1	10.0674	10.912	0.846344	3.12875e-11	10.0674	10.3472	0.289702	0.041485	10.3805	9.92833	-0.448767	0.000883843	10.3805	10.4812	0.101559	0.573503
GLDN	8.85899	7.83154	-1.03625	3.15807e-11	8.85899	9.22233	0.384586	0.0155639	7.04866	7.91458	0.865134	3.59845e-07	7.04866	7.19507	0.14724	0.536531
PGM5	6.90167	3.73263	-3.24957	3.18666e-11	6.90167	4.38701	-2.58391	8.36197e-09	0.7709	0.309049	-1.20915	0.626966	0.7709	1.65513	1.79382	0.343797
MLLT3	8.17076	9.46436	1.30029	3.22416e-11	8.17076	9.09235	0.934334	2.7546e-06	8.75821	9.16529	0.407649	0.0624951	8.75821	8.8503	0.0861172	0.782516
DCAKD	8.97426	7.91095	-1.0709	3.40978e-11	8.97426	8.4104	-0.555959	0.000660391	8.28309	8.14983	-0.135842	0.520275	8.28309	8.18855	-0.093476	0.698019
CD68	3.66233	7.67044	4.22445	3.45453e-11	3.66233	7.91219	5.06347	3.54985e-16	8.88159	9.68109	0.793488	0.25515	8.88159	10.0481	1.16318	0.0896966
LOC101929296	7.87016	6.20348	-1.69391	3.48306e-11	7.87016	4.33168	-3.70492	1.59883e-35	4.95818	4.72475	-0.303879	0.47351	4.95818	4.40031	-0.608769	0.117744
PARP10	8.76368	7.42355	-1.35235	3.48306e-11	8.76368	8.50251	-0.255455	0.283177	7.68933	8.45771	0.772988	0.000230574	7.68933	8.00504	0.316719	0.203173
DARS	10.1689	11.0536	0.887851	3.72831e-11	10.1689	10.347	0.187437	0.248985	10.8723	11.374	0.504118	0.000270508	10.8723	11.3105	0.43835	0.00229091
HSPA9	13.2282	14.122	0.894801	3.88571e-11	13.2282	13.4262	0.200453	0.213588	14.3779	13.6396	-0.728193	8.64236e-08	14.3779	13.8543	-0.519941	0.000284592
LOC100506538	8.27161	6.0746	-2.22114	3.90171e-11	8.27161	6.36351	-1.9149	5.3276e-09	4.79828	5.00737	0.241832	0.65516	4.79828	4.06947	-0.736435	0.13298
WDR54	7.59371	9.31697	1.76376	3.99354e-11	7.59371	8.76435	1.19914	1.16818e-05	7.8711	9.08909	1.22161	7.5302e-06	7.8711	8.82928	0.96221	0.000738519
TMEM45A	4.28486	6.51101	2.35739	4.04011e-11	4.28486	6.6558	2.57713	1.02105e-13	4.2883	7.95709	3.877	1.4197e-29	4.2883	7.80845	3.67825	1.4362e-26
MYL12A	11.4347	12.5324	1.09739	4.08892e-11	11.4347	12.1997	0.780614	3.9e-06	11.2778	10.6333	-0.640068	0.000237778	11.2778	11.3478	0.0695386	0.797582
PHLDA1	5.09634	8.48827	3.54347	4.24598e-11	5.09634	9.97173	5.30239	1.02262e-24	12.5552	10.1866	-2.36087	6.98587e-06	12.5552	11.3456	-1.17257	0.0471843
TXNDC12	9.2685	10.3183	1.0527	4.24598e-11	9.2685	10.0327	0.790882	9.79662e-07	10.4789	9.79474	-0.672328	3.605e-05	10.4789	10.8835	0.405932	0.0209053
ST3GAL2	7.01665	5.70418	-1.34342	4.55518e-11	7.01665	5.84244	-1.17935	5.18484e-10	8.77843	8.85986	0.0829291	0.674308	8.77843	9.16759	0.396494	0.0101861
AK2	10.3993	11.1858	0.78838	4.92593e-11	10.3993	10.5645	0.166885	0.250576	11.4493	11.452	0.00275764	1	11.4493	11.4451	-0.0032786	1
MAP1LC3B	10.1321	11.6674	1.55701	4.98704e-11	10.1321	11.2613	1.13078	2.60062e-06	10.0008	9.3288	-0.668989	0.00947032	10.0008	9.42133	-0.574173	0.0341636
PLCD3	10.041	8.93135	-1.11388	4.98704e-11	10.041	8.93357	-1.09826	4.44366e-11	10.6842	10.4011	-0.280028	0.142967	10.6842	10.5841	-0.0968642	0.696044
RHBDF1	10.028	8.834	-1.1958	5.05325e-11	10.028	10.5021	0.489644	0.0106775	8.76052	7.27491	-1.48781	3.0559e-15	8.76052	8.30783	-0.445156	0.033917
TXLNA	10.2996	9.67023	-0.629198	5.19626e-11	10.2996	10.0055	-0.288606	0.00377532	10.8574	11.0285	0.170651	0.0997764	10.8574	11.0908	0.233876	0.0210454
ETV5	6.78075	8.42049	1.68123	5.27789e-11	6.78075	9.81314	3.09939	6.52603e-38	10.378	9.57993	-0.798877	0.00164126	10.378	9.90376	-0.472765	0.0939348
FDFT1	9.4521	10.7819	1.3339	5.35489e-11	9.4521	10.4781	1.0605	2.27534e-07	9.60796	10.3465	0.767582	0.000292821	9.60796	11.9473	2.34082	1.64536e-33
RRNAD1	8.4663	7.3993	-1.06683	5.63166e-11	8.4663	7.87792	-0.592341	0.000233366	7.94846	7.99265	0.0454336	0.855278	7.94846	7.68745	-0.261915	0.17362
MYPN	6.51604	4.0739	-2.61054	5.69282e-11	6.51604	4.18781	-2.40099	8.66058e-11	8.22896	7.2431	-0.972351	0.00247449	8.22896	6.75086	-1.47089	2.38811e-06
ADD3	10.8288	11.7233	0.899241	5.71532e-11	10.8288	10.0408	-0.765846	3.90979e-08	10.7068	10.9006	0.203507	0.213057	10.7068	10.7933	0.0879785	0.668562
MAGED1	11.3868	12.1317	0.745883	5.76499e-11	11.3868	12.2283	0.842091	4.47674e-14	10.1438	10.8353	0.694332	2.69195e-09	10.1438	11.9147	1.77457	1.10167e-58
TCP11L2	7.69524	9.3169	1.63628	6.10494e-11	7.69524	8.75501	1.0982	1.88733e-05	7.06541	8.66687	1.64327	1.14502e-10	7.06541	7.6449	0.588802	0.0481064
GABRG2	7.44839	4.45999	-3.11211	6.35229e-11	7.44839	6.43731	-0.868834	0.0743019	0.309049	0.309049	0	1	0.309049	0.309049	0	1
RNF144B	9.57227	8.23716	-1.34699	6.35229e-11	9.57227	8.8513	-0.703354	0.000909906	8.06426	6.38712	-1.68581	1.97236e-14	8.06426	7.07984	-0.999533	5.94528e-06
SYNGR1	8.84454	7.7534	-1.10037	6.80181e-11	8.84454	8.55496	-0.272328	0.145717	7.66699	8.20793	0.547117	0.00253997	7.66699	7.78758	0.11833	0.636442
CXCR4	6.34678	10.6451	4.34233	6.92646e-11	6.34678	10.781	4.47845	9.58446e-12	0.309049	2.09951	3.43273	0.0463379	0.309049	2.0984	3.48443	0.0455362
UGP2	9.54359	10.9451	1.40718	7.17798e-11	9.54359	10.2566	0.716125	0.00168801	10.1491	10.6218	0.473118	0.048698	10.1491	11.074	0.92888	3.39867e-05
P4HB	12.3734	13.8746	1.50288	7.64414e-11	12.3734	13.8721	1.50953	3.90444e-11	13.4768	13.6526	0.179419	0.557571	13.4768	13.6077	0.129296	0.714582
RPN2	10.6571	11.3867	0.73311	7.66088e-11	10.6571	11.2935	0.654221	5.47941e-09	12.749	13.0924	0.343713	0.00326357	12.749	12.9578	0.207937	0.111074
CAPS2	7.2861	5.79784	-1.53681	7.87348e-11	7.2861	5.33116	-1.98215	3.04447e-17	6.35189	6.89013	0.513619	0.0379633	6.35189	7.09362	0.752097	0.00133585
GBE1	10.5842	12.0779	1.49937	8.07094e-11	10.5842	10.1127	-0.457129	0.0815143	10.1641	11.5377	1.37566	2.42464e-09	10.1641	11.4222	1.25849	7.95796e-08
ABCC5	12.3835	10.7173	-1.66682	8.27089e-11	12.3835	11.6055	-0.719784	0.00897409	8.49995	8.95774	0.458555	0.131142	8.49995	8.27706	-0.221667	0.550024
PRR13	9.68572	10.2938	0.610228	8.57442e-11	9.68572	10.0063	0.32241	0.00108752	10.0192	9.91375	-0.0923882	0.438507	10.0192	10.5686	0.552213	1.92211e-09
CASK	9.82888	10.5365	0.712648	8.64887e-11	9.82888	11.3768	1.55505	5.85149e-52	10.3115	10.3661	0.0544406	0.72884	10.3115	10.3806	0.0726607	0.649475
FGFR2	7.19861	4.82081	-2.47748	8.67124e-11	7.19861	3.88282	-3.50966	2.87548e-18	2.68568	2.85126	0.0427609	0.982869	2.68568	2.8769	0.0255155	0.994619
PLEKHA6	10.1895	8.58732	-1.60679	8.7003e-11	10.1895	9.63431	-0.511366	0.0622585	2.75602	4.21543	1.92466	0.000651574	2.75602	2.33738	-0.604916	0.507729
IL17RC	8.14982	7.20928	-0.955211	8.75915e-11	8.14982	8.65461	0.505497	0.000173808	7.85805	7.8254	-0.0279431	0.907328	7.85805	8.0615	0.214067	0.198206
LINC00476	8.87713	7.51389	-1.3695	9.24898e-11	8.87713	7.05325	-1.80294	2.94393e-18	6.15229	7.57184	1.43176	6.34917e-10	6.15229	6.18368	0.0274663	0.958385
ZBTB42	10.0055	9.13834	-0.865447	9.46882e-11	10.0055	9.7932	-0.20951	0.170348	6.16519	6.74072	0.607769	0.00214795	6.16519	6.61077	0.472645	0.022212
HDAC2	10.2985	11.0582	0.761638	9.5049e-11	10.2985	9.88598	-0.409187	0.00108355	10.6295	10.4862	-0.138081	0.339715	10.6295	10.7124	0.0837444	0.622779
C1orf51	7.29325	9.36696	2.09271	1.05944e-10	7.29325	9.89433	2.7119	5.92822e-18	3.56453	4.48972	1.0545	0.0446347	3.56453	4.03215	0.660719	0.266095
GOLM1	8.64229	10.0121	1.39466	1.10329e-10	8.64229	8.73304	0.147186	0.634686	11.5823	11.8929	0.315319	0.204797	11.5823	12.2577	0.676587	0.0030485
IRF2BPL	9.85436	8.66512	-1.18721	1.12596e-10	9.85436	10.0578	0.207268	0.354638	9.50501	9.15211	-0.335082	0.10781	9.50501	8.80308	-0.704273	0.000251183
TMEM139	7.85326	5.76804	-2.1155	1.1359e-10	7.85326	6.68189	-1.10801	0.000639853	4.66398	2.94068	-2.03662	8.99369e-05	4.66398	4.18706	-0.529105	0.297558
TXN	9.90678	10.9683	1.06683	1.14249e-10	9.90678	9.78475	-0.103347	0.666808	12.9263	13.0869	0.181612	0.364849	12.9263	13.5012	0.575241	0.00091133
HSD17B12	8.80293	9.85392	1.05611	1.18658e-10	8.80293	9.66703	0.873339	1.08981e-07	10.7824	10.6922	-0.0634895	0.790661	10.7824	11.6834	0.903246	1.30178e-08
LOC102724356	7.85872	6.29945	-1.58898	1.18658e-10	7.85872	7.45314	-0.397034	0.134276	6.48759	7.0976	0.624397	0.0197965	6.48759	6.54248	0.0481465	0.921372
AFF1	10.5423	11.2782	0.740915	1.21002e-10	10.5423	10.6698	0.131361	0.363496	7.98275	8.23176	0.246214	0.113307	7.98275	8.18253	0.203115	0.219137
ZNF281	9.27123	9.98178	0.712089	1.21002e-10	9.27123	10.7221	1.45576	1.81651e-45	9.84465	10.0709	0.22677	0.0624951	9.84465	10.2401	0.39705	0.000504522
ABCD4	8.50563	7.74056	-0.773539	1.26643e-10	8.50563	8.17221	-0.337771	0.00487121	8.37514	8.2655	-0.109445	0.450035	8.37514	7.86318	-0.508388	1.56734e-05
PIDD	8.62172	7.42755	-1.21046	1.26994e-10	8.62172	8.5965	-0.0121824	0.989095	6.52473	6.53401	0.00594516	1	6.52473	6.50591	-0.0177522	0.973149
TUBA1C	11.244	12.5595	1.33036	1.28195e-10	11.244	11.6777	0.455059	0.0485537	12.1804	11.8969	-0.270026	0.277333	12.1804	12.7962	0.61369	0.00675565
PSD3	11.4906	10.5913	-0.899697	1.32464e-10	11.4906	9.56031	-1.89206	5.07561e-45	14.0523	13.7387	-0.314056	0.0384397	14.0523	13.8645	-0.186839	0.282054
PYROXD2	8.1616	6.65464	-1.50447	1.38532e-10	8.1616	7.35439	-0.7792	0.000871253	6.81229	6.89473	0.08124	0.822815	6.81229	6.12715	-0.704441	0.00833225
CCNL2	11.8597	10.6688	-1.18964	1.38734e-10	11.8597	11.4486	-0.373536	0.0723782	10.6984	11.4866	0.811261	1.91206e-05	10.6984	10.3394	-0.35904	0.101714
XPNPEP1	8.82201	9.75524	0.944554	1.38734e-10	8.82201	9.50355	0.684409	4.68893e-06	9.49714	9.83166	0.3279	0.0411274	9.49714	10.0736	0.570855	0.000161521
FAM65C	9.40086	6.72492	-2.69206	1.43361e-10	9.40086	9.59825	0.487677	0.336497	0.807234	0.309049	-1.2093	0.627461	0.807234	0.309049	-1.6353	0.521978
NFIL3	6.91739	8.75812	1.86607	1.43534e-10	6.91739	9.11027	2.22129	4.40776e-15	8.44476	8.3446	-0.0995927	0.817391	8.44476	7.97368	-0.472198	0.173286
KRT7	6.07561	7.93748	1.89801	1.49321e-10	6.07561	7.93146	1.90668	6.37757e-11	6.85731	5.87263	-0.924694	0.00446818	6.85731	5.19608	-1.70539	5.74251e-08
SLC4A7	9.6805	11.2992	1.63109	1.54954e-10	9.6805	11.339	1.70853	1.04793e-11	10.9739	11.0386	0.0762287	0.845898	10.9739	11.6333	0.660044	0.0201947
SGMS1	9.44417	8.59257	-0.848308	1.56724e-10	9.44417	8.55062	-0.875679	1.24929e-11	10.6492	10.0859	-0.564996	7.12206e-06	10.6492	10.4317	-0.217018	0.139071
CAPS	7.09778	5.25107	-1.91424	1.60476e-10	7.09778	6.48093	-0.612769	0.0379385	5.1429	6.16643	1.1235	0.000442032	5.1429	5.70398	0.604883	0.0948162
MTG2	8.92466	8.03729	-0.890199	1.61405e-10	8.92466	8.35182	-0.565226	4.17656e-05	9.57926	9.02051	-0.557733	2.63629e-05	9.57926	9.20446	-0.371945	0.00789802
SGTB	7.30352	8.75938	1.47522	1.61405e-10	7.30352	7.65099	0.357617	0.196988	10.0776	8.67246	-1.40744	1.33116e-10	10.0776	9.29889	-0.782258	0.00083134
PRPS2	7.33644	8.39264	1.06472	1.61694e-10	7.33644	8.12502	0.838764	5.66062e-07	10.3552	10.3545	0.00892938	0.985597	10.3552	10.4976	0.141667	0.476286
SPCS3	10.7589	11.598	0.841204	1.64755e-10	10.7589	11.0107	0.257905	0.0842228	10.7438	10.8511	0.115184	0.501609	10.7438	11.1324	0.388006	0.00733998
CHST3	7.75553	6.72021	-1.02785	1.72587e-10	7.75553	7.04866	-0.686375	7.3271e-06	10.2774	9.70334	-0.575964	3.16301e-06	10.2774	10.4685	0.191751	0.189759
CA11	5.60331	7.54571	1.99545	1.78486e-10	5.60331	5.53887	-0.0800924	0.893346	4.86563	6.82188	2.08309	7.50993e-10	4.86563	5.97071	1.14849	0.00200668
RAPGEF1	9.89594	8.94354	-0.954696	1.80006e-10	9.89594	9.18906	-0.695736	3.33768e-06	10.5061	10.0137	-0.488748	0.00133974	10.5061	9.91422	-0.590613	9.34462e-05
MAGT1	10.1377	10.8555	0.722203	2.11818e-10	10.1377	10.7603	0.628272	3.03668e-08	10.8623	10.9452	0.0947272	0.517254	10.8623	11.4727	0.611655	5.73748e-08
TK2	7.10988	5.84295	-1.31372	2.1199e-10	7.10988	6.65846	-0.431567	0.03067	9.16033	9.10172	-0.053929	0.812245	9.16033	8.9364	-0.224014	0.2275
ZNF92	9.00027	9.8939	0.896321	2.13538e-10	9.00027	9.63376	0.638292	8.80806e-06	7.9313	8.46191	0.525035	0.00103835	7.9313	9.09931	1.17026	9.6465e-16
MTL5	8.32953	7.44407	-0.896704	2.13727e-10	8.32953	7.7509	-0.586195	1.89373e-05	5.63148	5.58432	-0.10542	0.730975	5.63148	5.34227	-0.354178	0.162415
NBPF12	10.8324	9.50046	-1.33566	2.2544e-10	10.8324	9.87122	-0.92593	1.45979e-05	9.04223	9.41098	0.397624	0.101551	9.04223	8.66724	-0.376593	0.142228
IARS	11.7822	12.5512	0.769664	2.40672e-10	11.7822	11.7864	0.00890328	0.986515	13.9435	12.4895	-1.43396	9.88355e-36	13.9435	12.9684	-0.973677	1.36491e-16
SLC29A4	6.31955	8.20875	1.92369	2.54596e-10	6.31955	8.4431	2.16575	2.9268e-13	5.52666	6.13629	0.698774	0.0609328	5.52666	5.1749	-0.342057	0.457684
C16orf80	7.69828	8.60854	0.910405	2.76062e-10	7.69828	8.30712	0.616241	2.99271e-05	9.2132	9.43055	0.227452	0.135197	9.2132	9.51763	0.307021	0.0388018
PSD4	12.028	10.5714	-1.45282	2.78302e-10	12.028	11.2192	-0.791496	0.000983714	4.38409	5.46622	1.20972	0.000684762	4.38409	5.21213	0.902157	0.0169385
UBQLN1	10.7226	11.3301	0.609466	2.82375e-10	10.7226	11.1747	0.454235	3.33705e-06	11.9484	11.6787	-0.271084	0.0075903	11.9484	12.1021	0.155381	0.174947
SLC25A12	7.87564	6.78841	-1.09911	2.85617e-10	7.87564	6.79834	-1.05797	2.54643e-10	8.97573	9.11493	0.142054	0.443255	8.97573	9.0986	0.126891	0.529367
HLA-C	9.01491	10.3322	1.32071	2.88932e-10	9.01491	10.7217	1.71547	2.91737e-17	11.0184	12.3636	1.37265	1.16961e-11	11.0184	11.8363	0.817802	0.000152678
LOC101927699	6.92029	4.76487	-2.24916	2.90666e-10	6.92029	5.65953	-1.26117	0.000151219	2.62736	2.53429	-0.118026	0.927372	2.62736	1.82574	-0.921954	0.350453
KIAA0195	11.2996	10.1115	-1.18895	2.98029e-10	11.2996	10.6132	-0.664816	0.000685361	9.47149	9.54854	0.0912521	0.741463	9.47149	9.48417	0.0145973	0.977233
EIF4EBP1	8.61427	10.1363	1.5266	3.01884e-10	8.61427	9.91617	1.31192	6.4841e-08	11.0398	8.40931	-2.62757	6.91694e-30	11.0398	9.11252	-1.92479	2.04621e-16
DAAM1	10.0166	11.0476	1.03985	3.23472e-10	10.0166	10.4291	0.414167	0.0221805	6.41369	5.53217	-0.857539	0.000342359	6.41369	5.87921	-0.547343	0.0243122
HBS1L	9.73032	10.7349	1.00652	3.3344e-10	9.73032	10.3898	0.670017	4.52978e-05	10.1037	9.84441	-0.257302	0.170372	10.1037	10.2562	0.154215	0.478073
ARCN1	12.021	12.6385	0.617863	3.38982e-10	12.021	12.5633	0.544326	2.9858e-08	10.9715	10.7047	-0.266205	0.0151905	10.9715	11.3236	0.352723	0.000973078
C11orf24	8.34852	9.26664	0.929688	3.44905e-10	8.34852	9.3057	0.97105	2.08032e-11	8.2823	7.79668	-0.483242	0.00355304	8.2823	8.63754	0.35655	0.0357721
RLF	9.36887	10.4575	1.09128	3.70425e-10	9.36887	10.2171	0.855948	1.10025e-06	9.22368	9.59831	0.38181	0.0512376	9.22368	9.75493	0.527611	0.00584456
PRRG1	6.96394	7.78803	0.831592	3.7358e-10	6.96394	6.55594	-0.429893	0.00667694	9.35101	9.24933	-0.104132	0.401422	9.35101	9.44512	0.0904716	0.497664
ZSCAN30	6.80896	5.18158	-1.70534	3.7392e-10	6.80896	5.95857	-0.892864	0.000379567	6.86461	7.42407	0.555598	0.0238582	6.86461	6.87768	0.00700988	0.999701
AP3B1	10.6546	11.1945	0.540617	3.90893e-10	10.6546	10.865	0.211753	0.0253494	10.7326	10.8185	0.0883511	0.418248	10.7326	11.053	0.322209	0.000397584
GINS2	8.50792	9.73184	1.23469	4.06155e-10	8.50792	9.30372	0.84156	3.15635e-05	7.22182	7.51003	0.319262	0.206578	7.22182	8.38965	1.17619	2.20059e-08
MANF	7.74868	8.9167	1.18294	4.29325e-10	7.74868	8.19572	0.46645	0.0261038	9.23201	9.46831	0.278015	0.192287	9.23201	10.6141	1.39006	2.83972e-15
LINC00984	5.73579	6.94977	1.26147	4.41819e-10	5.73579	6.93374	1.25254	1.81604e-10	8.07849	8.74054	0.670492	2.08113e-05	8.07849	8.60785	0.538292	0.000985004
MLF1	4.44339	6.37143	2.02761	4.46264e-10	4.44339	5.76454	1.44303	1.74327e-05	5.89551	6.75552	0.887158	0.00289038	5.89551	6.41507	0.517532	0.121577
PISD	9.47902	8.44364	-1.03386	4.46264e-10	9.47902	8.34825	-1.11831	4.9353e-12	10.9299	10.5141	-0.417511	0.0136603	10.9299	9.59478	-1.33772	2.27511e-18
NOP9	10.5407	9.7459	-0.792345	4.49625e-10	10.5407	10.0042	-0.536323	2.96151e-05	10.0388	10.0496	0.0118624	0.967109	10.0388	9.88035	-0.158258	0.330281
CBR3-AS1	7.30419	5.74795	-1.59782	4.56804e-10	7.30419	6.7441	-0.560209	0.0283088	4.20839	4.34064	0.102138	0.860502	4.20839	4.80684	0.662429	0.0979458
SOX13	9.43308	8.46825	-0.970418	4.84617e-10	9.43308	10.1501	0.73322	1.05115e-06	7.71307	7.11201	-0.605217	0.000875936	7.71307	7.13495	-0.587627	0.00120325
ANAPC2	8.52448	7.59745	-0.934859	5.08606e-10	8.52448	8.54861	0.031378	0.903131	8.20269	8.42961	0.22864	0.173475	8.20269	8.27327	0.0744313	0.736453
MIR205HG	6.38909	3.96669	-2.61618	5.11941e-10	6.38909	5.66319	-0.728466	0.0587339	0.309049	0.650068	0.714424	0.795941	0.309049	0.309049	0	1
DUSP11	8.20593	9.26372	1.06141	5.19443e-10	8.20593	8.9457	0.745666	1.89373e-05	8.37959	8.47327	0.0933962	0.702348	8.37959	8.35189	-0.0274724	0.940074
CD36	6.44126	3.78295	-2.68381	5.36871e-10	6.44126	4.52337	-1.99968	2.77947e-07	3.31407	4.14389	0.963745	0.0947966	3.31407	5.67252	2.59723	4.74898e-08
INHBB	10.2761	9.09903	-1.17884	5.39439e-10	10.2761	10.0156	-0.258724	0.249766	0.7709	0.782177	0.586499	0.816358	0.7709	1.2898	1.21752	0.562713
KIAA0141	10.0466	9.49672	-0.545176	5.46573e-10	10.0466	9.84389	-0.200452	0.0321884	10.4003	10.588	0.189826	0.0371207	10.4003	10.115	-0.284205	0.00131835
AHR	8.48528	9.95188	1.4861	5.75281e-10	8.48528	9.56309	1.15126	2.01962e-06	12.1601	12.4112	0.257689	0.372713	12.1601	11.7641	-0.374095	0.190546
FRY	6.01679	8.10966	2.19347	5.75281e-10	6.01679	8.18619	2.40792	3.57554e-12	10.5872	10.3565	-0.23095	0.607177	10.5872	10.8604	0.274656	0.557712
TXNDC5	11.556	12.4126	0.858877	5.84515e-10	11.556	12.1829	0.63387	6.60378e-06	12.3038	12.3408	0.0359087	0.8705	12.3038	12.771	0.464571	0.00172651
SOCS1	6.15143	3.71749	-2.67231	5.8461e-10	6.15143	5.5595	-0.615246	0.108633	2.14273	2.47608	0.520506	0.632548	2.14273	2.69819	0.882692	0.364665
TUBA4A	2.50895	5.38672	3.25254	5.8461e-10	2.50895	7.50651	5.46354	1.04465e-29	8.51418	9.97025	1.46468	2.07695e-07	8.51418	10.5222	2.01917	2.48897e-13
MPV17	8.45955	9.20107	0.754185	5.91168e-10	8.45955	8.97921	0.526842	2.13983e-05	8.65031	9.07563	0.436614	0.00055532	8.65031	8.9657	0.320969	0.0163225
LINC00992	9.12377	7.76375	-1.36932	6.06135e-10	9.12377	6.48564	-2.60387	2.99847e-32	0.7709	0.309049	-1.20739	0.621166	0.7709	0.645147	-0.671589	0.822309
MIA3	11.1672	11.9446	0.777848	6.07975e-10	11.1672	12.9177	1.76055	4.06628e-50	11.083	11.3183	0.234924	0.102026	11.083	11.0922	0.00895418	0.979748
FAM216A	6.75867	7.86839	1.11916	6.17309e-10	6.75867	5.43631	-1.32187	9.3878e-10	8.8689	8.82478	-0.0347891	0.895285	8.8689	8.65984	-0.207473	0.302474
LOC146880	9.87404	8.04713	-1.83621	6.19329e-10	9.87404	9.29614	-0.545082	0.101656	7.30528	7.9965	0.734416	0.0270832	7.30528	6.33049	-0.959733	0.00443677
SETD3	10.1651	10.8806	0.717319	6.2569e-10	10.1651	10.4484	0.290735	0.021852	9.99961	9.57804	-0.401913	0.00129009	9.99961	10.0705	0.0727681	0.676217
ANK3	11.4929	10.3177	-1.1765	6.73526e-10	11.4929	10.2291	-1.25766	1.94746e-11	12.1508	11.6834	-0.464629	0.0241831	12.1508	11.9138	-0.232825	0.339291
GABPB1-AS1	11.251	10.0938	-1.15568	6.9744e-10	11.251	9.71233	-1.52621	5.29689e-17	8.04032	8.56629	0.532551	0.0128734	8.04032	7.83765	-0.204408	0.445027
IQCE	10.4236	9.22824	-1.19712	7.26978e-10	10.4236	9.80144	-0.61721	0.00233288	9.12942	9.13728	0.00902509	0.993709	9.12942	8.71144	-0.42083	0.063569
PDK3	11.5106	12.4272	0.918186	7.36996e-10	11.5106	11.8479	0.349465	0.0333802	8.80119	11.2218	2.43784	2.39045e-62	8.80119	10.8033	2.00926	2.96484e-42
RBM20	10.5475	9.3165	-1.23374	7.43828e-10	10.5475	8.6076	-1.93751	1.69515e-23	7.46986	8.17182	0.708962	0.00165345	7.46986	6.4842	-0.994877	1.54497e-05
NES	7.46198	8.68369	1.24416	7.47639e-10	7.46198	9.13211	1.71078	8.70113e-19	8.10995	8.91734	0.807006	7.32778e-05	8.10995	9.67614	1.56844	2.00527e-16
CYB5R4	7.07574	8.08662	1.02027	7.62036e-10	7.07574	7.16247	0.080712	0.756104	8.30748	8.21937	-0.0739451	0.739317	8.30748	8.40647	0.0946598	0.673942
OGFOD3	8.87812	8.03068	-0.846374	7.81837e-10	8.87812	8.61272	-0.254007	0.086625	8.76871	9.12673	0.362224	0.00968428	8.76871	8.68048	-0.085116	0.658488
ANP32A	10.0962	10.7708	0.680962	8.0749e-10	10.0962	10.5611	0.470956	3.11627e-05	11.0732	11.0149	-0.0551069	0.722878	11.0732	11.1053	0.035094	0.848421
TBC1D2B	9.99643	9.39138	-0.605279	8.75324e-10	9.99643	9.55466	-0.43515	9.296e-06	7.77504	8.08974	0.308837	0.0171949	7.77504	7.79294	0.00114096	1
LINC00176	8.1421	6.3835	-1.79055	8.99452e-10	8.1421	7.65264	-0.473915	0.139284	5.20846	5.78575	0.608506	0.10785	5.20846	4.48953	-0.702176	0.085594
SOD1	10.3081	11.2402	0.940748	9.01641e-10	10.3081	10.4606	0.17412	0.364846	11.135	11.5854	0.46505	0.00400589	11.135	11.7022	0.569981	0.000396538
PSMC1	10.3003	11.0484	0.751215	9.08406e-10	10.3003	10.4894	0.200111	0.161913	11.2363	10.9776	-0.252583	0.0629342	11.2363	11.3804	0.143248	0.361467
DUSP10	6.36402	7.7736	1.4294	9.23037e-10	6.36402	7.71111	1.36377	3.21213e-09	4.95129	7.07401	2.22461	1.79303e-16	4.95129	6.93868	2.15054	1.66697e-15
SLC31A1	9.34483	10.7452	1.4044	9.23037e-10	9.34483	10.5376	1.20234	1.65337e-07	11.1053	9.27014	-1.83554	1.44245e-16	11.1053	10.3792	-0.720448	0.00343159
S100A14	10.9544	12.7522	1.80115	9.31781e-10	10.9544	13.299	2.40492	3.6235e-17	2.17343	1.03799	-2.21871	0.125286	2.17343	1.16307	-1.99881	0.129145
TMEM45B	7.16262	8.88866	1.74756	9.31781e-10	7.16262	9.92253	2.80691	5.28083e-25	0.309049	0.309049	0	1	0.309049	0.309049	0	1
TRA2B	11.0426	11.6708	0.627508	9.40055e-10	11.0426	11.2959	0.255145	0.022673	11.3307	11.2969	-0.0248224	0.881333	11.3307	11.4255	0.0960892	0.490438
TRPM6	6.81585	5.51702	-1.29961	9.72221e-10	6.81585	4.28069	-2.59019	2.4698e-25	7.41309	7.1598	-0.274106	0.150525	7.41309	7.42427	-0.0092098	0.986177
USO1	10.5451	11.3923	0.848073	1.02377e-09	10.5451	10.8324	0.293421	0.0586459	10.8999	11.0721	0.18232	0.272077	10.8999	11.379	0.480783	0.00113177
RAP1GAP	10.4238	11.6771	1.2538	1.02962e-09	10.4238	10.453	0.0334002	0.939914	2.51145	4.67459	2.73341	1.71393e-06	2.51145	4.16069	2.22452	0.000190801
SQLE	12.1163	13.2532	1.13803	1.03518e-09	12.1163	13.302	1.20242	5.8869e-11	9.19023	10.3332	1.21878	1.04342e-10	9.19023	11.7814	2.59324	5.77312e-47
UNC13D	9.27739	7.60086	-1.68971	1.03722e-09	9.27739	9.30142	0.0459908	0.935506	3.23163	4.35047	1.26537	0.0134998	3.23163	2.86108	-0.550133	0.448109
SRPRB	9.09087	9.85249	0.766443	1.0632e-09	9.09087	9.33279	0.253613	0.0740291	9.37071	9.68686	0.318881	0.0188341	9.37071	9.67754	0.308233	0.0273357
GTF2IRD2B	10.1217	8.84667	-1.27328	1.09225e-09	10.1217	9.40199	-0.718911	0.000845391	7.67779	8.86438	1.25853	4.89813e-09	7.67779	7.49969	-0.171675	0.582921
SLC12A9	10.4613	9.34818	-1.11048	1.15716e-09	10.4613	10.2695	-0.177338	0.443051	8.24311	8.26295	0.0203561	0.959473	8.24311	8.02403	-0.215607	0.388855
VKORC1	7.4499	9.36677	1.93868	1.15716e-09	7.4499	8.84995	1.41514	1.27859e-05	9.60897	10.6154	1.01594	0.00197273	9.60897	10.3695	0.760591	0.0306557
SAP30	7.83283	9.05882	1.23393	1.1589e-09	7.83283	7.9481	0.120589	0.683532	7.60887	8.00399	0.395707	0.0949138	7.60887	7.86156	0.24769	0.357901
DAGLA	7.26155	5.42132	-1.8722	1.19614e-09	7.26155	6.51657	-0.752572	0.0136401	4.79828	4.19862	-0.602279	0.174492	4.79828	3.904	-0.951447	0.0249914
TOMM34	8.55186	9.42726	0.884097	1.19984e-09	8.55186	9.27435	0.732431	4.95322e-07	9.44768	9.01436	-0.425386	0.00525065	9.44768	9.74277	0.297476	0.0671111
BROX	9.92541	10.5639	0.638234	1.25335e-09	9.92541	9.99219	0.0687762	0.64821	10.7076	10.6214	-0.0818579	0.546308	10.7076	10.6268	-0.0807504	0.578324
FAM57A	7.19774	8.12298	0.966222	1.26111e-09	7.19774	7.8048	0.61686	0.000174356	8.23349	8.39816	0.1613	0.379899	8.23349	8.81763	0.584802	0.000113608
FZD2	7.5181	6.28211	-1.25954	1.26499e-09	7.5181	6.34889	-1.18213	2.66652e-09	6.13735	6.18868	0.0791421	0.81237	6.13735	5.69552	-0.461881	0.0751249
TMEM185B	10.7757	10.0546	-0.722733	1.29563e-09	10.7757	10.0573	-0.719922	8.05481e-10	9.95508	10.2624	0.307953	0.0176592	9.95508	9.58258	-0.375665	0.0039778
FUK	8.9714	8.02716	-0.934121	1.36969e-09	8.9714	8.58024	-0.383321	0.0174425	7.23866	7.28049	0.0488497	0.855278	7.23866	7.12834	-0.105047	0.67605
AUTS2	9.29752	7.80897	-1.50226	1.52612e-09	9.29752	7.49519	-1.76511	3.81495e-13	8.76882	8.897	0.174035	0.594756	8.76882	8.55757	-0.202197	0.555034
ANKRD1	5.78456	2.65048	-3.7476	1.54712e-09	5.78456	1.94706	-4.75596	6.0536e-11	8.19028	3.13423	-5.49632	9.39643e-32	8.19028	4.8517	-3.42864	4.46757e-20
PLXNB1	10.7078	9.46446	-1.24557	1.58167e-09	10.7078	10.3677	-0.307407	0.201573	7.69292	7.49199	-0.187676	0.514821	7.69292	7.04602	-0.656612	0.00687945
STAU1	11.2817	11.8996	0.619986	1.60554e-09	11.2817	11.507	0.226283	0.0470304	11.1288	11.2183	0.0907539	0.496172	11.1288	11.0958	-0.0321636	0.855818
FAM210A	8.35656	10.0215	1.67153	1.60928e-09	8.35656	9.42927	1.09647	0.000119173	8.43354	9.01361	0.578521	0.0632023	8.43354	9.06644	0.63079	0.0468975
ZNF839	9.40663	8.50321	-0.905441	1.66498e-09	9.40663	8.89529	-0.512971	0.000781741	8.60672	8.55565	-0.0542678	0.81237	8.60672	8.05506	-0.548909	0.0006764
ITGB1	11.5604	12.6614	1.10127	1.6789e-09	11.5604	12.2684	0.728994	0.000101003	13.9425	13.8304	-0.112822	0.649107	13.9425	14.0813	0.140599	0.586616
DDX24	10.5482	11.3158	0.768626	1.70498e-09	10.5482	11.0339	0.492354	0.000176409	10.7407	11.2837	0.543628	2.95197e-05	10.7407	11.445	0.706461	3.12153e-08
PLCG1	11.8095	11.0193	-0.791447	1.70498e-09	11.8095	11.4172	-0.384768	0.00566383	9.3344	9.70935	0.386176	0.00863867	9.3344	9.74801	0.422455	0.00433898
MSI2	11.4095	10.8317	-0.578787	1.73157e-09	11.4095	10.958	-0.4496	3.03741e-06	10.0979	9.88087	-0.215296	0.0532686	10.0979	9.93159	-0.166863	0.162962
SH3GLB2	9.98069	9.18643	-0.785713	1.78014e-09	9.98069	9.98607	0.012309	0.975353	9.33359	9.1898	-0.143839	0.376295	9.33359	9.14933	-0.182487	0.264246
GPT2	9.27834	10.5179	1.24311	1.85631e-09	9.27834	10.0769	0.802356	0.000164049	9.72133	7.85487	-1.87756	5.09612e-20	9.72133	8.49062	-1.22644	4.07589e-09
UBP1	10.5981	10.0255	-0.574499	1.8755e-09	10.5981	9.76601	-0.835786	1.23853e-19	10.0687	9.75213	-0.317544	0.00186926	10.0687	9.63792	-0.425786	1.83077e-05
ANXA3	6.64549	5.15699	-1.53405	1.87711e-09	6.64549	4.50339	-2.2062	6.58716e-17	11.0737	6.87944	-4.20758	7.96566e-128	11.0737	9.16584	-1.9047	5.43422e-31
ADAMTS19	8.10736	6.66994	-1.44763	1.95726e-09	8.10736	3.91979	-4.32264	4.75725e-44	0.309049	0.309049	0	1	0.309049	0.645147	0.288488	0.940654
ZFP36L2	11.6815	10.3698	-1.29868	1.96766e-09	11.6815	10.3979	-1.28158	2.12192e-09	8.63687	8.39001	-0.241044	0.386677	8.63687	8.16259	-0.474947	0.0663557
LOC101927002	6.25803	3.85265	-2.61583	1.99455e-09	6.25803	4.71976	-1.57185	4.12931e-05	2.87984	2.34013	-0.918238	0.281261	2.87984	2.21919	-1.03513	0.216899
TPD52	10.9952	12.1029	1.11184	2.00343e-09	10.9952	11.2206	0.226532	0.319914	11.7242	10.8993	-0.825283	1.22178e-05	11.7242	11.4144	-0.30961	0.165831
VSIG10	9.37442	8.36044	-1.01712	2.00457e-09	9.37442	8.38718	-0.964482	6.79702e-09	9.06149	8.50855	-0.543308	0.00218324	9.06149	8.63802	-0.425939	0.0221446
C1QTNF6	7.26611	5.34516	-1.97869	2.08861e-09	7.26611	6.40057	-0.855665	0.00866826	6.07816	7.43245	1.36813	1.52447e-05	6.07816	7.43571	1.37249	1.6514e-05
PRORSD1P	7.82817	6.6845	-1.16573	2.1147e-09	7.82817	6.80699	-1.03025	3.86433e-08	5.14469	6.1379	1.04195	4.26038e-05	5.14469	5.81882	0.70371	0.00961592
PTPN21	8.93383	7.69345	-1.25059	2.12104e-09	8.93383	7.85615	-1.08636	1.25251e-07	8.72204	7.61978	-1.11266	8.7273e-08	8.72204	7.61324	-1.11537	7.23172e-08
TDG	10.1499	10.7885	0.639046	2.13553e-09	10.1499	10.1463	-0.00224307	1	9.72691	9.52821	-0.188018	0.141301	9.72691	10.144	0.414456	0.000280473
SLC35E2	10.5485	9.23481	-1.29932	2.1386e-09	10.5485	9.35598	-1.16478	6.61646e-08	8.36323	9.07648	0.736048	0.00154518	8.36323	8.11234	-0.247256	0.399784
PRRT2	7.61036	5.47365	-2.15613	2.17491e-09	7.61036	7.76193	0.203798	0.668528	2.02508	5.19186	3.19908	8.23824e-08	2.02508	2.84051	0.48024	0.616058
TAX1BP1	9.83729	10.7179	0.884588	2.20845e-09	9.83729	10.3203	0.484219	0.00181483	11.8526	11.45	-0.405092	0.00895226	11.8526	11.6144	-0.238057	0.174027
NRARP	9.22422	8.26883	-0.949627	2.22917e-09	9.22422	9.25775	0.0347229	0.900304	7.09731	5.93567	-1.20109	1.31168e-09	7.09731	5.50302	-1.64934	2.85791e-17
AD000090.2	7.13264	5.79613	-1.38347	2.27478e-09	7.13264	6.30528	-0.821482	0.00017358	6.94113	6.98459	0.0551294	0.866769	6.94113	6.44553	-0.49955	0.03406
LRCH4	10.2123	9.15898	-1.05734	2.27478e-09	10.2123	10.5955	0.408521	0.0317731	7.79868	6.97251	-0.830638	4.08109e-05	7.79868	7.53208	-0.257125	0.282856
TUT1	9.45566	8.57499	-0.874928	2.28706e-09	9.45566	9.09357	-0.360199	0.0200269	7.52767	7.5949	0.0650968	0.790449	7.52767	7.5163	-0.00745265	0.991522
GTPBP2	8.49928	9.8101	1.32023	2.34071e-09	8.49928	9.51379	1.03721	3.3395e-06	10.5619	8.0826	-2.48975	3.26423e-32	10.5619	8.2357	-2.33291	9.88514e-29
SRP72	11.1161	11.9231	0.808575	2.36893e-09	11.1161	11.4573	0.346394	0.0185187	11.5454	11.1248	-0.417656	0.0035918	11.5454	11.3587	-0.185127	0.275991
ENGASE	9.07986	7.82339	-1.25919	2.39712e-09	9.07986	8.81529	-0.252858	0.312139	7.92367	8.79793	0.894413	3.09473e-05	7.92367	8.12971	0.206272	0.469464
HEMK1	8.67648	7.58803	-1.09421	2.39712e-09	8.67648	7.97992	-0.68127	0.000195919	8.06362	8.30277	0.246009	0.250063	8.06362	7.79646	-0.262696	0.241607
CKAP4	10.3424	10.894	0.55268	2.42011e-09	10.3424	11.191	0.858686	1.8656e-22	12.1396	11.9308	-0.206434	0.0340956	12.1396	12.6475	0.508104	8.71308e-09
SYT1	8.36703	7.32074	-1.05307	2.55625e-09	8.36703	7.48829	-0.808987	2.78847e-06	9.14523	8.61131	-0.542298	0.00140149	9.14523	8.96853	-0.180576	0.386355
ZNF106	10.8158	11.2435	0.427904	2.59074e-09	10.8158	10.9131	0.099079	0.250373	11.1198	10.9109	-0.206675	0.00689843	11.1198	11.2262	0.104929	0.229923
RARG	10.7395	9.85675	-0.878705	2.74512e-09	10.7395	10.1555	-0.573499	0.000138584	8.32733	8.03206	-0.290236	0.115194	8.32733	7.32086	-1.01558	4.04014e-10
C22orf29	9.30389	8.2469	-1.06403	2.81034e-09	9.30389	8.86387	-0.43867	0.0207993	10.1011	9.80851	-0.293523	0.135684	10.1011	9.37814	-0.722379	4.68189e-05
IMPAD1	11.0732	12.4279	1.3561	2.87123e-09	11.0732	12.1445	1.08184	2.60062e-06	11.4908	11.7913	0.300627	0.26977	11.4908	12.2855	0.794333	0.00108218
PDIA6	11.6595	12.9342	1.27978	2.87389e-09	11.6595	12.311	0.706792	0.00175392	13.0269	13.1152	0.103594	0.737137	13.0269	13.5898	0.562451	0.0186788
PRNP	9.24603	10.2122	0.970284	2.87465e-09	9.24603	9.82875	0.603183	0.000356916	12.1633	11.721	-0.442726	0.0088968	12.1633	12.003	-0.16039	0.448429
DBI	10.7152	11.9952	1.27948	2.92591e-09	10.7152	11.9883	1.30499	8.86336e-10	9.98932	10.4237	0.499601	0.0363011	9.98932	11.5361	1.55083	2.84718e-13
TNIK	6.17898	8.56323	2.42769	3.01085e-09	6.17898	10.1553	4.00332	9.52937e-25	2.95697	4.27574	1.52513	0.0165456	2.95697	3.86091	1.0426	0.139334
MAPK10	7.22794	4.8226	-2.50644	3.03916e-09	7.22794	6.0846	-1.15527	0.00540213	1.39539	3.45259	2.77918	0.00443475	1.39539	2.70716	1.74032	0.120634
ACSF2	8.68758	7.78875	-0.885574	3.06989e-09	8.68758	8.32999	-0.333343	0.033194	6.52096	7.10336	0.602369	0.00115719	6.52096	7.04911	0.542515	0.00393358
ACKR2	6.7099	4.32207	-2.52723	3.3747e-09	6.7099	5.58246	-1.14749	0.00434062	0.662197	1.35536	1.20478	0.565614	0.662197	1.16307	0.811608	0.741816
TSTD2	9.25148	8.61517	-0.640671	3.58259e-09	9.25148	8.3029	-0.94233	2.39465e-19	9.31488	8.93472	-0.385525	0.00038257	9.31488	8.77684	-0.54258	2.09104e-07
SLC2A1	10.4734	12.466	1.99588	3.63376e-09	10.4734	12.4359	2.01404	1.72882e-09	11.0026	11.2975	0.314244	0.465252	11.0026	11.6302	0.637085	0.10984
GPATCH11	8.13477	9.0016	0.866352	3.75274e-09	8.13477	8.40265	0.276827	0.099953	9.07515	8.60215	-0.454634	0.00267169	9.07515	9.17785	0.101439	0.615014
JRK	9.82856	8.57805	-1.25542	3.88416e-09	9.82856	9.0012	-0.82853	0.000125691	8.82361	9.6289	0.825687	0.000153571	8.82361	8.72997	-0.0877095	0.798831
MBNL2	9.1639	9.95018	0.789153	3.98648e-09	9.1639	10.9506	1.7913	4.23336e-47	10.7133	10.146	-0.569144	1.67333e-05	10.7133	10.4753	-0.237528	0.119779
HEXDC	8.67805	7.2976	-1.37779	4.08393e-09	8.67805	7.90838	-0.763906	0.00131932	6.78231	7.12974	0.356635	0.217663	6.78231	6.86123	0.083799	0.836898
SDCBP	8.51608	9.61899	1.10469	4.15338e-09	8.51608	9.3528	0.84231	9.49661e-06	11.0538	11.1951	0.152783	0.513813	11.0538	11.5007	0.448635	0.0267381
SEC23B	9.75588	10.6849	0.935429	4.251e-09	9.75588	10.4062	0.663181	4.40793e-05	10.5966	10.2548	-0.322016	0.0690984	10.5966	11.0146	0.422822	0.0151129
RNF113A	7.33845	8.18636	0.868489	4.31691e-09	7.33845	7.54218	0.220193	0.217417	8.33019	8.86444	0.540082	0.000102437	8.33019	8.5862	0.261423	0.0975542
C7orf13	8.41424	7.51299	-0.8925	4.35254e-09	8.41424	7.85501	-0.564457	0.00015972	5.70932	6.13751	0.43956	0.058866	5.70932	4.82111	-0.954453	8.34772e-05
CHMP2B	9.57798	10.6075	1.0321	4.40328e-09	9.57798	10.0992	0.535168	0.00406497	8.92814	8.84062	-0.0685958	0.800443	8.92814	9.13651	0.210192	0.367213
TMCC1-AS1	6.92775	5.10526	-1.89021	4.52018e-09	6.92775	4.16132	-2.8389	4.35743e-17	7.07455	8.16081	1.09968	0.00010407	7.07455	6.93721	-0.135449	0.756475
LINC01126	7.01931	4.90682	-2.20368	4.57651e-09	7.01931	5.18258	-1.91335	9.65217e-08	3.8198	4.32257	0.65928	0.230033	3.8198	3.87965	0.153737	0.845141
SLC43A2	9.99802	8.66513	-1.3257	4.79436e-09	9.99802	8.74782	-1.24599	2.60067e-08	5.44684	6.01335	0.625136	0.0473872	5.44684	5.59301	0.153826	0.725696
MIPOL1	9.32719	8.39862	-0.934288	4.83416e-09	9.32719	8.22488	-1.10832	9.37461e-13	9.39328	9.39319	-0.00542129	0.998923	9.39328	9.12804	-0.265865	0.149088
CHFR	9.05288	8.41459	-0.638759	5.10745e-09	9.05288	9.28024	0.228588	0.0410138	8.67853	8.56201	-0.10346	0.452597	8.67853	8.88403	0.217155	0.0741552
LMAN1	10.981	12.5977	1.61831	5.10746e-09	10.981	12.3404	1.39053	5.39983e-07	12.4264	12.3012	-0.11848	0.771221	12.4264	12.9134	0.49196	0.134938
ZNF740	10.5242	9.96178	-0.559774	5.10746e-09	10.5242	9.49147	-1.02245	8.85394e-29	9.69781	9.82174	0.122901	0.296419	9.69781	9.19336	-0.508255	3.43576e-07
ELOVL2	10.828	9.80126	-1.02249	5.19529e-09	10.828	7.0065	-3.81051	1.63695e-103	6.88232	5.66849	-1.22409	6.87782e-08	6.88232	6.67315	-0.218695	0.423339
CPAMD8	7.3901	5.89472	-1.52457	5.20554e-09	7.3901	6.93952	-0.459137	0.0897944	0.309049	0.696973	0.714474	0.794601	0.309049	1.01978	1.17717	0.636463
BCL2	9.64177	8.49617	-1.14636	5.23013e-09	9.64177	7.17289	-2.41047	5.52449e-36	9.13783	8.25972	-0.860789	1.77649e-05	9.13783	8.2301	-0.91359	5.02868e-06
DONSON	7.42996	8.22829	0.805508	5.37068e-09	7.42996	8.40774	0.995893	2.81427e-14	8.10726	7.79539	-0.297196	0.0449449	8.10726	8.37801	0.270272	0.0671111
C14orf93	8.57478	7.4809	-1.09481	5.40811e-09	8.57478	7.38865	-1.17759	1.10095e-10	7.36412	7.79217	0.459449	0.0276371	7.36412	7.27828	-0.0796368	0.796927
SLC30A1	6.86192	7.90078	1.05464	5.62625e-09	6.86192	7.99082	1.14908	5.11173e-11	9.05155	8.33587	-0.722615	1.09968e-05	9.05155	9.00152	-0.0492696	0.855227
DNAJC16	9.37655	8.77288	-0.609073	5.63723e-09	9.37655	8.78524	-0.59557	4.18549e-09	9.25795	8.95186	-0.308555	0.00450447	9.25795	8.97208	-0.28333	0.0101914
STC1	5.53974	8.95331	3.47711	5.72498e-09	5.53974	8.71116	3.99582	7.6073e-12	6.21118	10.9063	4.89054	1.0766e-17	6.21118	12.1793	6.02044	2.07425e-26
OGFRL1	10.5499	9.71582	-0.83699	5.74257e-09	10.5499	8.84994	-1.70146	7.82259e-35	10.4705	9.74989	-0.717443	5.78336e-07	10.4705	10.0061	-0.467069	0.00214955
RSAD1	9.2974	8.49974	-0.799842	5.81862e-09	9.2974	8.68279	-0.617612	5.3924e-06	9.39105	8.92162	-0.45724	0.00102522	9.39105	9.13978	-0.252091	0.101729
UPRT	7.22418	8.02898	0.81153	5.82986e-09	7.22418	7.22488	-0.00116439	1	7.72806	8.20915	0.475726	0.000505309	7.72806	7.93534	0.192801	0.23456
IER5L	8.67514	10.0552	1.37945	5.88537e-09	8.67514	10.8423	2.16552	1.15567e-21	8.38612	9.26757	0.890888	0.000319251	8.38612	8.61847	0.241771	0.451912
SPRED1	7.84247	8.89906	1.06583	5.91566e-09	7.84247	9.53604	1.71406	3.43254e-23	10.3108	10.5773	0.264691	0.185764	10.3108	10.3389	0.029	0.935091
VMP1	12.8051	13.806	1.00657	5.91875e-09	12.8051	13.1115	0.328931	0.0920038	10.6067	11.5089	0.90064	2.61379e-07	10.6067	10.8406	0.234353	0.288334
SNRNP27	8.67814	9.48113	0.803949	5.96935e-09	8.67814	9.38307	0.709204	2.4933e-07	8.78112	8.73855	-0.0443106	0.835826	8.78112	9.15346	0.368943	0.0153707
SARM1	7.50807	6.12413	-1.41635	5.98572e-09	7.50807	6.4931	-1.01985	1.41831e-05	8.98009	9.10047	0.137351	0.625385	8.98009	8.73701	-0.240386	0.375185
SSR1	12.2563	13.0583	0.804919	6.01629e-09	12.2563	12.9364	0.682838	8.62344e-07	11.4825	11.4798	-0.000507421	1	11.4825	12.2713	0.789062	1.36785e-08
MPRIP	11.3398	10.5048	-0.835308	6.05443e-09	11.3398	10.8735	-0.458888	0.00217509	12.0341	11.518	-0.508029	0.000553361	12.0341	11.3645	-0.670217	3.63503e-06
HYOU1	11.7993	12.6802	0.881014	6.2883e-09	11.7993	12.5116	0.713617	2.94195e-06	12.7968	11.4397	-1.35764	1.1017e-20	12.7968	12.289	-0.508107	0.00166666
TRPM4	9.67079	8.47694	-1.20217	6.5829e-09	9.67079	9.81351	0.165731	0.539496	7.07055	5.94462	-1.15812	2.14231e-06	7.07055	6.79381	-0.278944	0.337527
DHCR7	10.1388	11.3968	1.26004	6.65731e-09	10.1388	11.5419	1.4091	3.66702e-11	9.76477	9.73313	0.015965	0.978973	9.76477	11.7602	2.00857	8.16407e-22
CHSY1	8.72668	9.71437	0.992004	6.66909e-09	8.72668	9.21921	0.497891	0.00633085	9.84842	10.1697	0.326554	0.0823813	9.84842	10.3051	0.460315	0.0120005
KIAA2022	5.92234	7.69013	1.80228	6.7482e-09	5.92234	8.53432	2.66664	1.59839e-19	3.46547	5.83603	2.62303	4.6029e-10	3.46547	5.14033	1.79283	6.32192e-05
EBNA1BP2	8.67794	9.40255	0.734668	6.78945e-09	8.67794	8.74922	0.0752412	0.681627	11.6258	9.55612	-2.06858	1.65121e-77	11.6258	10.2735	-1.35363	1.40614e-34
PGM2L1	5.04138	6.94998	2.00258	7.10259e-09	5.04138	6.01794	1.12888	0.00221644	5.78688	6.44704	0.672841	0.0746878	5.78688	7.87921	2.12264	5.07548e-11
GPD2	10.052	10.7493	0.699603	7.17927e-09	10.052	10.7485	0.707167	2.83602e-09	11.3795	11.8587	0.488065	5.0242e-05	11.3795	12.2488	0.87075	3.20776e-14
ADAM20	4.42931	6.89195	2.58564	7.18176e-09	4.42931	6.98063	2.64721	1.67972e-09	3.93573	6.08716	2.23197	3.01149e-06	3.93573	4.54573	0.487756	0.458635
ANKZF1	9.54584	10.5323	0.994861	7.25759e-09	9.54584	10.223	0.679675	0.000113994	9.12262	9.65455	0.538974	0.00343731	9.12262	9.06085	-0.0600504	0.836426
SELK	6.05021	7.20096	1.19245	7.26597e-09	6.05021	7.35224	1.33064	1.74212e-11	6.82265	6.93322	0.10794	0.69307	6.82265	7.52127	0.676683	0.000651755
AUP1	10.6205	9.97785	-0.640654	7.56991e-09	10.6205	10.1247	-0.492399	9.01776e-06	10.7424	10.3244	-0.419039	0.000196932	10.7424	10.4637	-0.275499	0.0228113
CISH	8.31536	7.0356	-1.29764	7.57337e-09	8.31536	7.46489	-0.857278	0.000119351	3.47958	3.53779	0.0594188	0.948102	3.47958	4.03891	0.705233	0.166295
NR3C1	10.4256	9.52493	-0.90084	7.59792e-09	10.4256	8.76	-1.64983	4.07622e-28	10.1628	11.3441	1.18066	1.73968e-15	10.1628	10.3722	0.214135	0.264744
RCCD1	8.16	7.32941	-0.837633	7.59792e-09	8.16	7.63242	-0.510695	0.000302771	8.73503	8.52175	-0.213061	0.148829	8.73503	8.56296	-0.171036	0.27769
OIP5-AS1	8.4018	9.06697	0.669021	7.68907e-09	8.4018	8.80327	0.412547	0.000569678	9.64887	9.79052	0.14744	0.242258	9.64887	10.0835	0.438308	5.65617e-05
RELT	7.18494	9.08892	1.92129	7.68907e-09	7.18494	9.1318	2.04172	4.29112e-10	7.11222	7.20529	0.102482	0.844297	7.11222	7.26679	0.155256	0.771365
NOMO2	10.3624	11.1037	0.742453	7.80205e-09	10.3624	11.0996	0.739969	5.53511e-09	11.872	11.9656	0.0965577	0.561491	11.872	12.152	0.280573	0.051211
TLE2	8.83577	7.69087	-1.14726	7.83581e-09	8.83577	8.59039	-0.238929	0.305826	5.63436	8.07533	2.53111	5.1756e-30	5.63436	6.55116	0.97978	9.33703e-05
ACTG1	13.8972	14.9314	1.03881	7.92843e-09	13.8972	14.7592	0.907923	4.70004e-07	14.4671	14.2372	-0.226479	0.29362	14.4671	14.1746	-0.286933	0.189354
MYOF	12.365	11.4094	-0.956261	8.11163e-09	12.365	11.6121	-0.735272	1.141e-05	14.5622	14.0966	-0.426556	0.0160395	14.5622	14.2248	-0.332514	0.0818064
PDP2	8.37331	9.08456	0.715359	8.22776e-09	8.37331	9.32488	0.961536	3.41925e-16	9.44203	9.38364	-0.0593164	0.722511	9.44203	9.91435	0.479993	5.66701e-05
CORO1C	9.86378	10.7065	0.844765	8.26858e-09	9.86378	10.299	0.43807	0.00481496	11.504	10.625	-0.879682	6.58906e-10	11.504	11.564	0.0605506	0.792709
NRP1	10.7717	9.38242	-1.39232	8.45172e-09	10.7717	9.10429	-1.65933	2.10876e-12	8.63263	9.20821	0.579578	0.0302413	8.63263	7.98024	-0.586932	0.0349272
SNX1	10.5093	9.86323	-0.647334	8.52855e-09	10.5093	9.93924	-0.565119	3.89652e-07	10.1602	10.5181	0.356188	0.00228884	10.1602	10.2149	0.0543852	0.753067
PNP	8.31877	9.79646	1.49579	8.81207e-09	8.31877	10.2437	2.01897	8.62245e-16	9.85862	9.56961	-0.270604	0.396117	9.85862	10.4132	0.552733	0.0601551
PIK3C2A	11.3408	12.3522	1.01402	8.93117e-09	11.3408	12.154	0.830775	2.8183e-06	10.6531	10.6659	0.0120288	0.981896	10.6531	11.1981	0.544282	0.00454587
CACFD1	8.17556	7.09564	-1.07483	9.25996e-09	8.17556	8.60507	0.439895	0.0184055	5.34955	5.86217	0.555328	0.0417039	5.34955	6.31127	1.01427	3.01164e-05
GMCL1	9.0543	9.88753	0.836048	9.42835e-09	9.0543	9.70141	0.656614	7.75313e-06	8.3575	8.63593	0.278102	0.10994	8.3575	8.8067	0.452572	0.00578628
SPRY3	6.00615	4.30161	-1.80585	1.00196e-08	6.00615	5.17768	-0.86433	0.0014198	9.19925	9.835	0.639085	0.000909533	9.19925	9.25111	0.0575095	0.855889
GEMIN5	10.1003	10.7979	0.698376	1.02376e-08	10.1003	9.88033	-0.208438	0.140954	10.289	10.4927	0.206066	0.142056	10.289	10.5612	0.270822	0.0504872
ABCB6	8.84153	9.81951	0.987934	1.03376e-08	8.84153	9.56502	0.758551	1.40219e-05	10.0892	10.131	0.0444387	0.867823	10.0892	10.5192	0.434445	0.0201207
ARHGEF11	10.6378	9.76328	-0.875117	1.04162e-08	10.6378	10.388	-0.244462	0.162005	10.7773	10.66	-0.113359	0.568478	10.7773	10.5503	-0.225553	0.222952
PYGL	8.5265	10.504	1.98872	1.05448e-08	8.5265	10.5505	2.17304	1.9355e-10	11.9333	12.2627	0.336972	0.436098	11.9333	12.796	0.867882	0.0238361
PFN1	11.8023	12.7315	0.937707	1.08646e-08	11.8023	12.4081	0.612476	0.000282579	12.9306	12.3723	-0.556294	0.0011042	12.9306	12.7346	-0.192142	0.364197
SERPINB6	10.2891	10.753	0.466073	1.15485e-08	10.2891	10.2801	-0.00408595	0.999426	10.4773	10.2718	-0.204106	0.0218804	10.4773	10.1959	-0.280657	0.00118134
TFPI	5.37833	3.48114	-2.15696	1.15485e-08	5.37833	4.03633	-1.37027	2.46543e-06	11.9939	13.951	1.95704	5.69394e-85	11.9939	12.8441	0.852906	3.1339e-16
RET	8.49198	9.71752	1.22773	1.16307e-08	8.49198	9.99216	1.53389	1.91222e-13	2.32326	3.29556	1.49464	0.041887	2.32326	2.19995	-0.0386115	0.989196
TAF13	7.06907	8.3825	1.32845	1.17531e-08	7.06907	8.30522	1.25803	4.83919e-08	7.6917	6.49518	-1.19024	9.54195e-07	7.6917	7.74879	0.0603626	0.882615
TPRN	8.34224	7.50496	-0.827824	1.19014e-08	8.34224	8.4217	0.0785074	0.681363	7.46105	7.67205	0.216564	0.215423	7.46105	7.35269	-0.0979523	0.651464
SPRY1	5.56292	7.38129	1.88102	1.1972e-08	5.56292	6.99487	1.49134	7.92129e-06	3.07486	4.50117	1.26843	0.0133934	3.07486	4.21849	0.992972	0.0693073
FLJ44511	7.47602	5.58797	-1.93211	1.20747e-08	7.47602	7.43565	-0.034379	0.969736	3.09938	3.50353	0.171481	0.831161	3.09938	3.79082	0.549768	0.400611
SOX6	6.86563	5.64728	-1.26732	1.22629e-08	6.86563	1.81918	-5.63449	2.21145e-21	9.16478	9.60741	0.443262	0.00798417	9.16478	9.69625	0.53181	0.00136591
WAC-AS1	9.99418	8.99685	-1.00056	1.22629e-08	9.99418	9.10783	-0.880519	4.32092e-07	8.55454	8.81271	0.258503	0.220469	8.55454	8.53186	-0.0242618	0.948039
UNC13A	6.7682	8.21766	1.46944	1.31464e-08	6.7682	9.79821	3.05554	3.35113e-37	8.50013	9.32917	0.836854	0.00106084	8.50013	10.5971	2.12181	1.75086e-19
KIAA1549	11.0002	9.75024	-1.24632	1.31893e-08	11.0002	10.3784	-0.616562	0.00783277	10.4167	10.0938	-0.308353	0.231342	10.4167	9.98063	-0.431594	0.090029
PER1	8.03326	10.5665	2.55765	1.37496e-08	8.03326	11.6911	3.70012	1.52547e-17	8.00825	7.55949	-0.441841	0.44044	8.00825	8.21104	0.268502	0.690783
C2orf68	10.0756	9.40066	-0.674838	1.4405e-08	10.0756	9.91039	-0.155817	0.263418	8.94615	9.31785	0.375877	0.00363439	8.94615	9.17389	0.228985	0.109515
LOC101928126	6.5348	5.02078	-1.58577	1.45134e-08	6.5348	6.05635	-0.496045	0.063684	2.91244	3.73495	0.854923	0.121696	2.91244	3.34187	0.296031	0.685915
IRF2BP2	9.78001	10.8992	1.12962	1.47347e-08	9.78001	10.8148	1.10408	2.24587e-08	10.599	10.7348	0.135991	0.608857	10.599	10.1103	-0.489435	0.0276603
COL28A1	6.60678	3.43033	-3.50127	1.47724e-08	6.60678	6.06579	-0.402701	0.569215	2.03778	3.8825	2.67388	0.00307469	2.03778	3.87235	2.61779	0.00439634
EFEMP2	5.1161	7.45919	2.41467	1.47724e-08	5.1161	8.01459	3.14598	1.74634e-14	3.59065	5.68066	2.38911	3.4734e-06	3.59065	5.46441	2.13468	5.07482e-05
FAM111B	7.80247	9.2336	1.44049	1.47724e-08	7.80247	8.53894	0.756483	0.00511567	7.57878	8.33019	0.777728	0.00437659	7.57878	9.15383	1.58476	3.97663e-10
P4HTM	8.73208	7.86832	-0.860081	1.47724e-08	8.73208	8.36656	-0.368591	0.0193803	9.05618	9.13423	0.0771426	0.697167	9.05618	9.34326	0.286917	0.0763424
PBDC1	7.1437	8.03482	0.904572	1.49111e-08	7.1437	7.49937	0.35143	0.0496518	8.51125	8.30438	-0.205016	0.233934	8.51125	8.60983	0.105595	0.604578
TRIM26	9.72359	9.03984	-0.683047	1.51035e-08	9.72359	9.2646	-0.461011	0.000139472	8.80856	8.52643	-0.281328	0.0423348	8.80856	8.60734	-0.199047	0.18317
FBXL18	9.95637	9.02098	-0.939221	1.53487e-08	9.95637	10.0047	0.071616	0.771634	9.65412	9.11976	-0.53577	0.00198096	9.65412	9.05	-0.604784	0.000482288
CYFIP2	9.58088	8.09496	-1.48447	1.54278e-08	9.58088	8.17274	-1.25698	1.45731e-06	10.4217	9.75659	-0.633398	0.0224001	10.4217	9.71223	-0.712109	0.01111
BAP1	9.96715	9.31019	-0.655906	1.55865e-08	9.96715	9.75788	-0.207976	0.104815	9.62061	9.32373	-0.296468	0.0178488	9.62061	9.33112	-0.285591	0.0258865
ARSG	8.51391	7.28623	-1.23969	1.62429e-08	8.51391	6.51291	-1.9744	6.02609e-20	7.28992	9.08355	1.82696	1.61894e-18	7.28992	7.72405	0.4472	0.0786411
DCAF8	10.6241	9.98089	-0.643479	1.63607e-08	10.6241	10.1505	-0.474067	3.48228e-05	10.9808	10.9317	-0.0493181	0.760606	10.9808	10.6868	-0.294112	0.0164148
MCM10	8.02194	9.10751	1.08928	1.64247e-08	8.02194	8.75588	0.74822	0.000153098	8.93563	8.67685	-0.233222	0.308591	8.93563	9.49559	0.56398	0.00556778
BCCIP	9.4511	10.1973	0.751309	1.66556e-08	9.4511	9.49886	0.0501989	0.80954	10.489	10.2635	-0.216433	0.15035	10.489	10.5511	0.0663016	0.740527
CNTNAP1	6.21939	4.42154	-1.91331	1.6705e-08	6.21939	4.67756	-1.56481	4.56874e-07	9.11919	9.18151	0.0938706	0.789237	9.11919	8.95116	-0.149226	0.666828
RPS26	9.98689	11.2873	1.31387	1.69218e-08	9.98689	10.0365	0.113512	0.743485	11.1732	12.0786	0.898984	0.000154271	11.1732	11.8047	0.628116	0.0137505
HDAC7	10.1906	8.98562	-1.19841	1.71584e-08	10.1906	10.1146	-0.0500539	0.893021	9.4504	8.85075	-0.585235	0.0101747	9.4504	8.51553	-0.917022	2.97508e-05
LOC100129550	6.77204	5.21468	-1.61968	1.71584e-08	6.77204	5.64965	-1.16207	1.62111e-05	7.12185	7.27802	0.186091	0.557281	7.12185	6.25143	-0.891891	0.000620908
CLN3	9.55699	8.39861	-1.15035	1.73113e-08	9.55699	8.98712	-0.508286	0.0190511	8.53234	8.54499	0.0202069	0.963924	8.53234	8.84025	0.308747	0.215793
GALNT3	10.5417	11.4649	0.927126	1.73113e-08	10.5417	11.3192	0.787587	1.77003e-06	5.39863	4.43056	-1.08571	0.000345213	5.39863	5.66138	0.262402	0.414382
SEC11C	7.12966	8.25526	1.12432	1.73378e-08	7.12966	7.05232	-0.035522	0.934232	8.74171	8.52381	-0.19465	0.404681	8.74171	8.99754	0.25817	0.264672
WDR1	10.1599	10.7621	0.605882	1.74712e-08	10.1599	10.6441	0.491582	5.26613e-06	10.8515	9.86724	-0.983873	1.61959e-21	10.8515	10.7014	-0.149471	0.255216
LZTR1	9.48642	8.54866	-0.94101	1.75251e-08	9.48642	9.06837	-0.414405	0.0190125	8.94451	9.24244	0.297854	0.112063	8.94451	8.86544	-0.0797591	0.756475
ERP27	5.99237	1.68745	-5.68721	1.76739e-08	5.99237	5.07584	-0.90313	0.0815521	0.309049	0.309049	0	1	0.309049	0.309049	0	1
ELOVL7	9.41083	10.1025	0.691678	1.76862e-08	9.41083	10.2088	0.801045	1.83914e-11	3.57731	3.37209	-0.284417	0.632771	3.57731	4.00361	0.519276	0.272594
STYX	10.0535	10.8504	0.798501	1.76862e-08	10.0535	10.4375	0.397106	0.00858339	9.38227	9.75649	0.372266	0.017373	9.38227	9.91471	0.530606	0.000479426
ARHGAP29	4.51331	6.00836	1.57209	1.78306e-08	4.51331	6.64043	2.22895	2.28692e-18	10.9064	10.5053	-0.40173	0.0255764	10.9064	11.2469	0.35149	0.0634346
PLEKHM1	8.65232	7.26719	-1.39342	1.85694e-08	8.65232	8.19557	-0.394663	0.153243	8.3337	8.42933	0.106853	0.760539	8.3337	7.91249	-0.419887	0.143835
MVD	9.19728	10.4447	1.26551	1.89445e-08	9.19728	10.9701	1.78242	1.9512e-16	6.53103	7.23024	0.741052	0.00564459	6.53103	9.32728	2.83537	1.55518e-34
AMH	7.62628	5.53004	-2.15784	1.90913e-08	7.62628	6.81438	-0.739549	0.0668151	5.47094	6.00928	0.584092	0.203217	5.47094	4.47673	-1.03905	0.0237359
BAMBI	11.6073	12.6017	0.999522	1.91493e-08	11.6073	9.31023	-2.28982	4.80929e-41	5.51242	7.44417	1.99483	1.76162e-18	5.51242	5.87841	0.384926	0.203173
UBR5	12.5531	13.0321	0.47934	1.91493e-08	12.5531	12.5387	-0.0136794	0.940317	11.833	12.1532	0.321864	0.000293707	11.833	11.8726	0.0411324	0.760392
INPP4B	11.2761	10.3573	-0.921022	1.92565e-08	11.2761	11.2612	0.0228408	0.951554	7.86019	6.78525	-1.05826	2.52114e-08	7.86019	7.14182	-0.713258	0.000202492
LINC00243	6.96659	5.09843	-1.95251	1.95738e-08	6.96659	4.39478	-2.67476	3.40738e-14	2.1067	1.41384	-0.727211	0.571924	2.1067	1.16031	-1.81479	0.183686
LLGL2	11.4122	10.4338	-0.972963	1.99969e-08	11.4122	11.1849	-0.215814	0.301839	8.05943	7.71457	-0.355171	0.0983334	8.05943	8.45718	0.400652	0.0581745
SLC44A5	8.37086	7.01469	-1.37024	2.0085e-08	8.37086	7.41171	-0.879164	0.000313355	4.85387	6.49932	1.67167	1.98415e-08	4.85387	5.75005	0.902389	0.00626176
USP35	8.0598	7.2052	-0.862728	2.02666e-08	8.0598	7.82998	-0.225825	0.172854	6.5081	6.34383	-0.161859	0.489652	6.5081	6.6605	0.165661	0.476236
HES1	12.1944	9.48267	-2.71643	2.06086e-08	12.1944	10.9687	-1.22447	0.0191021	10.6933	7.24408	-3.39582	8.63077e-13	10.6933	6.00211	-4.72079	1.28723e-23
UFD1L	8.58243	9.31919	0.740681	2.11663e-08	8.58243	9.46123	0.884805	3.90254e-12	9.45455	9.30568	-0.144292	0.357226	9.45455	9.69584	0.243717	0.0986582
ARL1	10.2894	11.0902	0.80179	2.16241e-08	10.2894	11.2881	1.00076	5.99501e-13	10.0248	10.2393	0.230973	0.167694	10.0248	10.7528	0.730719	4.78412e-07
FTL	11.0993	12.976	1.87759	2.16241e-08	11.0993	13.1596	2.25166	6.07827e-12	15.7453	15.9036	0.164126	0.730975	15.7453	16.0612	0.319393	0.480008
IKBIP	8.34599	9.11901	0.779255	2.18692e-08	8.34599	8.98888	0.648402	3.1921e-06	9.91968	9.86395	-0.0618849	0.740885	9.91968	10.6028	0.679435	1.55682e-07
CCDC47	11.5481	12.333	0.784619	2.19564e-08	11.5481	11.6977	0.157582	0.36507	10.9523	11.1561	0.203662	0.219292	10.9523	11.0323	0.0814311	0.700566
LAPTM4A	9.3396	10.2163	0.881642	2.26421e-08	9.3396	10.1381	0.810597	2.35418e-07	9.80964	10.351	0.542115	0.000846239	9.80964	10.5016	0.696155	1.32836e-05
LINC00898	5.51173	7.70445	2.32538	2.26421e-08	5.51173	7.48582	2.10182	4.10407e-07	0.309049	0.309049	0	1	0.309049	0.309049	0	1
BTBD3	8.45529	9.02939	0.579078	2.266e-08	8.45529	8.52811	0.0841499	0.549112	9.54206	9.50918	-0.0367883	0.795198	9.54206	9.52372	-0.0200208	0.909143
MMP10	2.05203	6.20946	5.13259	2.30075e-08	2.05203	4.42384	4.05648	1.42095e-05	6.63023	5.08379	-1.61226	0.0391424	6.63023	4.82984	-1.88169	0.0166363
DENND3	6.77707	5.68712	-1.11731	2.31331e-08	6.77707	6.21006	-0.548285	0.00301259	10.8582	11.2403	0.382917	0.00174911	10.8582	11.1367	0.279351	0.0332725
PAPSS2	7.63394	8.58503	0.950927	2.32744e-08	7.63394	9.34678	1.73406	4.41835e-28	12.7581	11.8061	-0.95165	1.46452e-10	12.7581	12.2605	-0.49547	0.00218424
PXMP4	9.23135	8.22095	-1.00944	2.32744e-08	9.23135	9.22276	0.0240762	0.953123	6.83576	7.74706	0.910122	5.95887e-06	6.83576	7.92101	1.08545	3.00736e-08
TNPO2	10.9285	10.4157	-0.513765	2.33794e-08	10.9285	10.7285	-0.195193	0.0510253	10.0042	9.72356	-0.280579	0.00558658	10.0042	9.75088	-0.251739	0.0155079
SMC2	9.87884	10.803	0.925213	2.38274e-08	9.87884	10.0935	0.248489	0.202274	10.9747	10.8144	-0.140727	0.504328	10.9747	11.3435	0.369867	0.0466619
GFPT1	11.7853	12.9902	1.20785	2.39451e-08	11.7853	13.023	1.24443	5.67114e-09	13.3146	11.1774	-2.13095	4.66996e-25	13.3146	12.3013	-1.01132	4.40149e-06
KCTD9	8.66535	9.67564	1.01134	2.44055e-08	8.66535	9.30664	0.643775	0.000597475	10.2158	10.1952	-0.0219101	0.948916	10.2158	10.8719	0.654081	0.000395705
PTGER4	8.47385	7.13555	-1.33939	2.44055e-08	8.47385	7.14895	-1.25836	8.88767e-08	7.17753	7.95358	0.780118	0.00193492	7.17753	7.53536	0.403675	0.1614
NADK	9.80351	9.02611	-0.774295	2.49187e-08	9.80351	9.168	-0.636681	3.85102e-06	9.59509	9.53346	-0.058979	0.769087	9.59509	9.5676	-0.0253385	0.924666
TMEM59	9.30033	10.3516	1.06476	2.51415e-08	9.30033	9.58029	0.327728	0.135885	9.67651	10.5234	0.8583	7.9732e-06	9.67651	10.4926	0.818302	2.90041e-05
TP53I13	8.56637	7.56237	-0.996401	2.51529e-08	8.56637	8.50212	-0.058823	0.827187	9.12941	8.4977	-0.636379	0.000243795	9.12941	8.8473	-0.282183	0.155379
GAS2L1	8.10376	6.90191	-1.20042	2.51797e-08	8.10376	7.73214	-0.375483	0.104931	7.67493	6.88757	-0.792889	0.00035314	7.67493	7.57933	-0.0927527	0.776859
TMEM229B	8.45226	7.50083	-0.942004	2.53025e-08	8.45226	8.12499	-0.331118	0.0648244	1.21198	1.66787	-0.244734	0.895081	1.21198	2.15206	0.967924	0.427029
DNAJC25	6.79597	8.32695	1.55487	2.53901e-08	6.79597	8.52967	1.78846	4.52039e-11	8.20443	8.225	0.0157104	0.98699	8.20443	8.599	0.39972	0.22834
CREB3L2	11.1718	12.2858	1.1305	2.54088e-08	11.1718	11.9459	0.793487	0.000130746	10.8945	10.6175	-0.251179	0.305137	10.8945	11.2602	0.37028	0.123921
LIPA	8.45959	9.48314	1.03753	2.54925e-08	8.45959	8.66188	0.231935	0.310041	10.5305	10.996	0.485578	0.0113065	10.5305	11.485	0.951691	1.17432e-07
ACAT2	7.81863	9.38306	1.57162	2.71592e-08	7.81863	8.78772	1.05821	0.000272053	8.74965	9.14268	0.480959	0.133542	8.74965	11.5603	2.81767	2.3559e-26
ZNF184	7.6787	8.64391	0.972739	2.77888e-08	7.6787	8.36253	0.70551	7.64065e-05	7.74774	7.78515	0.0535659	0.845241	7.74774	8.26957	0.512101	0.00704799
LONP2	10.7031	11.0877	0.387957	2.81895e-08	10.7031	11.134	0.433351	1.70552e-10	11.1366	11.4267	0.28816	3.31132e-05	11.1366	11.4804	0.342721	5.30095e-07
LINC00478	7.13722	4.90253	-2.28931	2.8606e-08	7.13722	4.72054	-2.30337	8.51353e-09	6.63049	6.39799	-0.241752	0.642466	6.63049	5.683	-0.953476	0.0276359
XRCC4	6.1791	7.25258	1.10008	2.86484e-08	6.1791	6.86406	0.720782	0.000449667	7.768	7.46969	-0.286128	0.155932	7.768	7.91558	0.145913	0.533031
RASD1	4.46885	6.92	2.576	2.91615e-08	4.46885	9.34037	5.26856	2.80823e-34	3.3946	2.6562	-1.02171	0.196727	3.3946	2.10656	-1.86171	0.0207709
LINC00173	7.16956	5.48253	-1.74147	2.99224e-08	7.16956	4.40424	-2.79719	1.26482e-17	4.42388	2.76803	-1.88255	0.000333362	4.42388	3.81589	-0.692533	0.153182
NSUN5P1	9.11193	8.22633	-0.895583	3.04993e-08	9.11193	8.95418	-0.155751	0.432569	8.15092	8.42493	0.272346	0.148904	8.15092	7.97349	-0.183245	0.391679
PTDSS2	7.81039	6.93578	-0.885406	3.06838e-08	7.81039	7.56365	-0.250434	0.137188	8.88371	8.23401	-0.656744	1.3844e-06	8.88371	8.31137	-0.575192	2.56082e-05
IGSF3	12.551	11.3876	-1.16243	3.07158e-08	12.551	11.7227	-0.760184	0.000427714	7.10644	6.71421	-0.402989	0.144238	7.10644	6.80798	-0.298804	0.318494
IARS2	10.8092	11.6306	0.825234	3.08322e-08	10.8092	10.8755	0.0959562	0.650924	12.515	12.8116	0.304962	0.0624951	12.515	13.0013	0.486735	0.00197798
ANKAR	7.0841	5.63118	-1.46399	3.2447e-08	7.0841	5.73279	-1.334	1.39858e-07	6.28811	6.73805	0.456113	0.108553	6.28811	6.15871	-0.123872	0.751989
AP4S1	7.28707	6.18726	-1.10968	3.25074e-08	7.28707	6.05658	-1.23953	1.41207e-10	7.14196	7.32264	0.173848	0.445685	7.14196	6.87436	-0.273128	0.218505
ASAP3	9.06826	8.12579	-0.920858	3.32288e-08	9.06826	8.92355	-0.135483	0.523824	7.79598	8.1472	0.380456	0.0444492	7.79598	7.8617	0.0765534	0.778164
SLC2A11	7.545	6.28438	-1.25611	3.34089e-08	7.545	6.7494	-0.793819	0.000337917	6.07996	6.90984	0.877668	0.000269642	6.07996	6.18929	0.120867	0.741528
CLDN12	8.68446	9.98202	1.30379	3.38332e-08	8.68446	9.28887	0.634347	0.0123866	9.22262	9.23605	0.0211667	0.969023	9.22262	9.65828	0.431198	0.119775
ITGB6	4.26519	6.23521	2.11415	3.42735e-08	4.26519	9.65807	5.58553	7.27731e-60	1.16038	1.03799	-0.237805	0.936114	1.16038	0.309049	-2.45827	0.251556
GSAP	8.71905	7.75767	-0.97088	3.45908e-08	8.71905	8.002	-0.704933	5.35183e-05	8.67152	9.47085	0.801513	1.65302e-06	8.67152	9.15926	0.498241	0.00572613
PEX11A	9.19786	8.28351	-0.901955	3.47124e-08	9.19786	7.94653	-1.24497	4.18807e-15	6.41765	7.53472	1.13884	2.0296e-09	6.41765	6.9021	0.493196	0.0226381
PLGLB2	8.46741	6.63717	-1.84047	3.67552e-08	8.46741	6.66044	-1.83184	2.33897e-08	5.08332	6.04061	0.976091	0.014424	5.08332	4.06256	-1.20683	0.00626427
VAMP3	9.10563	9.82416	0.720363	3.69756e-08	9.10563	9.86228	0.761099	2.77493e-09	9.33102	9.93434	0.603842	3.86381e-06	9.33102	10.0708	0.740749	7.74954e-09
HMGCR	10.2139	11.4618	1.24974	3.71944e-08	10.2139	10.8998	0.71109	0.0028291	9.58751	10.836	1.29325	9.9144e-09	9.58751	12.3857	2.80692	5.07594e-39
EMC2	9.02977	9.96393	0.938487	3.73105e-08	9.02977	9.22866	0.2079	0.320507	8.54872	9.41238	0.891332	2.70473e-07	8.54872	9.33292	0.790884	7.75681e-06
PABPN1	10.4283	9.4449	-0.986266	3.78266e-08	10.4283	10.3077	-0.120313	0.625835	10.2522	10.3742	0.143814	0.531868	10.2522	9.41914	-0.834352	4.19842e-06
BCL10	8.7175	9.56115	0.847627	3.84743e-08	8.7175	9.10106	0.394515	0.0180151	8.38567	8.10502	-0.285698	0.120793	8.38567	8.31755	-0.0796147	0.744789
ILF2	11.443	12.3684	0.92908	3.94891e-08	11.443	11.6472	0.21773	0.285917	11.8844	11.6935	-0.172819	0.410367	11.8844	12.0268	0.141838	0.545045
AMPD3	2.00852	5.43633	4.3241	3.97009e-08	2.00852	5.23705	4.27299	3.89802e-08	3.3669	4.68109	1.59184	0.0166703	3.3669	4.83363	1.73191	0.00928852
MMP1	2.68862	7.5024	5.36658	4.00776e-08	2.68862	7.0716	6.135	1.38184e-10	11.7414	11.0783	-0.26452	0.844766	11.7414	10.8659	-0.703198	0.570074
LAMC2	3.01158	6.3254	3.73583	4.09021e-08	3.01158	7.94724	6.21393	4.06269e-22	7.9671	6.31056	-1.65589	0.00724855	7.9671	6.83503	-1.12779	0.0933051
G3BP2	10.3887	11.4053	1.0183	4.26925e-08	10.3887	10.8203	0.444715	0.0279914	11.4663	11.4952	0.0334333	0.916923	11.4663	12.1694	0.704745	0.000256562
NUP155	10.3337	10.9882	0.655433	4.27288e-08	10.3337	10.2806	-0.0424978	0.822533	11.1169	10.9358	-0.176828	0.200216	11.1169	11.4701	0.353144	0.00554761
HNRNPAB	10.9598	11.5964	0.637417	4.32172e-08	10.9598	10.9521	-0.00697685	0.993513	11.5097	11.1746	-0.332526	0.00689809	11.5097	11.5938	0.0845286	0.607527
HMCN1	9.69328	6.75066	-2.97052	4.38811e-08	9.69328	7.92546	-1.11061	0.0613863	5.99637	9.47964	3.5435	3.3823e-11	5.99637	7.71205	1.77899	0.00244172
RFC1	10.4091	11.0223	0.613828	4.48223e-08	10.4091	10.8296	0.422226	0.00023306	10.3595	10.3974	0.050227	0.760029	10.3595	10.6794	0.326373	0.00743288
ILF3-AS1	9.11023	8.2908	-0.820412	4.71005e-08	9.11023	8.23434	-0.869907	2.68679e-09	6.17033	6.73466	0.573753	0.00538951	6.17033	6.15735	-0.00929142	0.991122
MEA1	8.62965	9.5947	0.979891	4.71005e-08	8.62965	9.55902	0.944365	1.02577e-07	8.74098	8.79695	0.0571166	0.835356	8.74098	9.04462	0.312431	0.143215
USP20	8.60151	7.76107	-0.850205	4.80457e-08	8.60151	8.42249	-0.17659	0.329633	8.07189	8.38009	0.301001	0.0779796	8.07189	7.84222	-0.239837	0.197441
STON2	11.2892	10.0077	-1.27999	4.83203e-08	11.2892	9.73959	-1.48251	1.02137e-10	3.95828	4.83477	0.875317	0.0332202	3.95828	4.12037	0.0765888	0.919002
SLC25A35	7.14613	5.77153	-1.42285	4.83603e-08	7.14613	6.9609	-0.137924	0.679155	6.78856	5.77493	-1.04087	7.39422e-05	6.78856	6.07231	-0.735405	0.00572336
PRICKLE2-AS1	9.19538	8.12594	-1.07746	4.93203e-08	9.19538	8.35171	-0.840695	1.93271e-05	0.309049	0.309049	0	1	0.309049	0.645147	0.288488	0.940577
SEMA4B	8.94145	10.774	1.84735	5.01814e-08	8.94145	11.0747	2.35165	8.93447e-13	8.00541	9.38366	1.42702	4.19086e-05	8.00541	9.31713	1.31826	0.000222714
ATP6V1G1	10.7059	11.4996	0.794772	5.01815e-08	10.7059	11.8276	1.12485	1.07734e-15	10.1986	10.6021	0.403753	0.0101445	10.1986	10.6884	0.491506	0.00166604
ARHGAP35	12.3338	11.67	-0.663347	5.03867e-08	12.3338	11.9454	-0.37044	0.00364419	11.1059	11.3765	0.276382	0.0395212	11.1059	10.8706	-0.234678	0.101441
FAM214B	6.10856	7.32817	1.28641	5.08817e-08	6.10856	7.70622	1.64509	2.34566e-13	8.27054	7.91457	-0.357494	0.140021	8.27054	8.37532	0.105144	0.742439
RAB3A	5.25753	6.78777	1.6051	5.23356e-08	5.25753	6.92325	1.74837	9.2518e-10	3.26586	4.40585	1.24032	0.0109323	3.26586	4.45233	1.35099	0.00472643
IDI1	9.61985	11.1762	1.56297	5.27658e-08	9.61985	11.0223	1.45211	3.84278e-07	8.96129	9.90147	1.06888	0.000325834	8.96129	12.2057	3.25133	8.6059e-33
ZNF862	9.42873	8.28638	-1.14833	5.3378e-08	9.42873	9.05837	-0.35891	0.128194	7.59191	8.2991	0.740509	0.00105522	7.59191	6.93825	-0.663138	0.00600716
NUTM2A	6.85807	5.19369	-1.71061	5.43664e-08	6.85807	5.4055	-1.44061	1.5196e-06	5.9993	5.85977	-0.146787	0.734555	5.9993	5.76614	-0.224168	0.597061
PELO	7.62013	8.99222	1.38463	5.43664e-08	7.62013	8.45761	0.852773	0.00130058	9.66024	9.23199	-0.426815	0.131272	9.66024	9.61352	-0.0460534	0.924378
PADI3	9.34745	10.755	1.4118	5.51719e-08	9.34745	9.97307	0.633294	0.0247545	0.309049	0.79135	0.714497	0.795205	0.309049	0.645147	0.288488	0.94077
DNM1	7.33884	5.96701	-1.41021	5.58093e-08	7.33884	7.50147	0.215337	0.476874	3.90553	4.48013	0.62185	0.166058	3.90553	4.30531	0.443659	0.369581
ARAP1	9.88372	9.11984	-0.766515	5.72578e-08	9.88372	9.93626	0.0653602	0.749545	9.00766	9.33386	0.329445	0.033904	9.00766	9.02412	0.0168315	0.955445
PIK3C2B	9.45015	8.44019	-1.01622	5.85782e-08	9.45015	9.4858	0.0493675	0.873216	8.1417	8.37275	0.242001	0.289344	8.1417	7.82239	-0.320213	0.164244
C17orf82	6.86967	4.91235	-1.95563	5.92483e-08	6.86967	7.93909	1.08265	0.000892985	3.63731	2.99913	-0.771128	0.233934	3.63731	2.3892	-1.40057	0.0280881
XPNPEP3	10.2505	9.62349	-0.629296	5.94033e-08	10.2505	9.75913	-0.491812	2.19555e-05	9.69501	10.0099	0.313416	0.0112499	9.69501	9.93319	0.237582	0.0735225
SLC15A4	7.41252	8.19563	0.789639	5.94777e-08	7.41252	8.11003	0.701042	1.11803e-06	8.0827	8.65838	0.578851	2.94373e-05	8.0827	8.75216	0.673937	6.69272e-07
PACSIN2	9.27401	9.79023	0.517069	5.95724e-08	9.27401	9.75661	0.484363	2.49776e-07	9.83885	9.54629	-0.288454	0.00338143	9.83885	9.48571	-0.352857	0.000257416
CHST15	10.1503	9.42903	-0.723594	6.16759e-08	10.1503	9.76162	-0.382799	0.00594183	10.9486	11.26	0.317861	0.0217834	10.9486	11.1394	0.194892	0.213247
NFYC	8.83221	8.21767	-0.623229	6.16759e-08	8.83221	8.31524	-0.516321	3.88658e-06	8.52321	8.63979	0.110385	0.431983	8.52321	8.53225	0.00961563	0.971241
YEATS2	10.4183	11.3345	0.918846	6.19958e-08	10.4183	10.744	0.358091	0.0563632	9.7424	10.3161	0.579968	0.00115517	9.7424	10.1599	0.41849	0.0289679
ARL4D	5.94518	4.19099	-1.74121	6.20204e-08	5.94518	4.48238	-1.48452	3.57189e-07	9.41054	9.82271	0.413885	0.0485031	9.41054	9.38836	-0.00368	1
IKBKB	8.9674	8.02163	-0.948409	6.22775e-08	8.9674	8.52023	-0.432196	0.0185375	9.94286	9.54018	-0.402457	0.0241242	9.94286	9.54021	-0.403733	0.0275017
MTFP1	7.01454	8.43442	1.44854	6.27983e-08	7.01454	7.92836	0.971415	0.000431457	8.17372	8.92511	0.753566	0.00616208	8.17372	8.91041	0.740615	0.00874345
TM4SF1	3.02225	5.48532	2.79915	6.46616e-08	3.02225	8.87961	6.42254	2.62448e-43	12.8675	12.4995	-0.358951	0.412191	12.8675	13.56	0.691387	0.0916534
TMEM80	7.88457	6.56939	-1.33998	6.47939e-08	7.88457	7.27696	-0.592446	0.0201131	4.89821	6.0154	1.17879	0.000147384	4.89821	5.40917	0.558649	0.122173
ACPP	5.79907	4.03435	-1.87281	6.58895e-08	5.79907	4.77857	-1.01488	0.000624164	4.30005	5.31389	1.01385	0.00290981	4.30005	6.63266	2.38597	3.17891e-16
PALM3	8.26277	6.72633	-1.55908	6.68998e-08	8.26277	8.84477	0.614852	0.0407252	2.02698	2.56003	0.751053	0.476851	2.02698	1.94368	-0.0583603	0.981726
KLHL17	8.22671	7.21356	-1.01918	6.73515e-08	8.22671	7.98717	-0.228545	0.288793	7.13593	6.77528	-0.366576	0.104236	7.13593	6.71215	-0.425476	0.0569804
TUBA1B	12.2986	13.745	1.46219	6.73515e-08	12.2986	12.658	0.433233	0.165921	13.8354	13.8039	0.00212925	1	13.8354	14.7159	0.877561	0.00238246
SLC12A4	5.84573	4.26319	-1.66156	6.81975e-08	5.84573	5.57116	-0.288073	0.314428	9.83476	9.04373	-0.785437	1.38502e-06	9.83476	9.59956	-0.232133	0.24121
ERLEC1	9.75637	10.647	0.892446	6.8426e-08	9.75637	10.6946	0.949416	5.06623e-09	10.4318	10.4332	0.010656	0.983555	10.4318	11.1819	0.747131	7.48095e-06
ADM5	7.66651	6.25993	-1.42727	6.85019e-08	7.66651	6.9499	-0.71878	0.0069093	6.71849	5.96962	-0.76878	0.007805	6.71849	5.18698	-1.5672	1.67815e-08
TACC2	11.3675	10.1665	-1.19634	7.21955e-08	11.3675	10.2087	-1.14283	2.12682e-07	9.87137	9.46271	-0.35433	0.170574	9.87137	9.11349	-0.758327	0.00141431
TIGD6	8.15515	7.22094	-0.922415	7.26164e-08	8.15515	7.25526	-0.892589	7.32985e-08	7.42587	7.74971	0.344453	0.0681748	7.42587	7.66661	0.243938	0.238205
CCNE2	7.13417	8.37278	1.25756	7.60567e-08	7.13417	8.11818	1.03145	1.16814e-05	6.90483	7.47536	0.586083	0.024695	6.90483	8.26769	1.36145	6.50532e-09
UBC	12.6606	13.854	1.19793	7.60732e-08	12.6606	14.1483	1.4895	6.46398e-12	14.1178	13.9969	-0.123131	0.689838	14.1178	14.0247	-0.0962722	0.784728
FANCI	9.62826	10.4497	0.823181	7.76168e-08	9.62826	10.3423	0.743721	1.09255e-06	10.5037	10.2421	-0.247978	0.155332	10.5037	10.8401	0.337315	0.0485702
ISG20L2	9.19319	9.73259	0.540922	7.88018e-08	9.19319	9.43893	0.252543	0.0200459	9.5935	9.32269	-0.268231	0.0123281	9.5935	9.3909	-0.200044	0.0787316
ZBED5-AS1	6.16177	4.42899	-1.8107	7.93644e-08	6.16177	5.18865	-0.897705	0.00331073	5.98939	6.21269	0.25577	0.467035	5.98939	6.13368	0.145083	0.729606
RPP21	6.81031	7.87473	1.09454	8.09822e-08	6.81031	7.47672	0.688946	0.00117643	7.08019	7.19129	0.110831	0.701332	7.08019	7.15532	0.0791883	0.810898
MLEC	11.6121	12.2332	0.622494	8.19818e-08	11.6121	12.288	0.681912	2.09883e-09	11.6213	12.3182	0.696734	9.32824e-10	11.6213	12.5923	0.971234	2.81219e-18
USP19	9.51742	8.75859	-0.759729	8.32231e-08	9.51742	9.04168	-0.474532	0.000960702	9.78736	9.63566	-0.156104	0.346876	9.78736	9.44036	-0.347432	0.0214263
APAF1	9.02996	9.83025	0.804227	8.32706e-08	9.02996	9.63077	0.620117	4.37199e-05	8.91982	8.87293	-0.0341867	0.891562	8.91982	9.68264	0.763491	4.37718e-07
RIOK1	9.27284	9.98772	0.716963	8.42995e-08	9.27284	9.03426	-0.232502	0.134086	9.27823	8.84882	-0.423423	0.00328206	9.27823	8.97837	-0.297684	0.0529658
TRIM56	8.80851	7.63005	-1.1787	8.5836e-08	8.80851	8.93667	0.14995	0.607142	9.26227	9.16187	-0.0895801	0.77197	9.26227	8.8178	-0.444998	0.0651902
PTPRCAP	6.81978	5.23167	-1.66009	8.58826e-08	6.81978	6.94097	0.127327	0.75411	1.877	2.22928	-0.215786	0.853529	1.877	2.40511	-0.0913254	0.950674
TPM3	11.5637	12.1683	0.608172	8.91338e-08	11.5637	12.2039	0.64052	1.02241e-08	12.9993	12.3328	-0.658391	2.88418e-09	12.9993	13.254	0.254482	0.0452524
DAB2IP	9.52141	8.61731	-0.910246	8.92041e-08	9.52141	9.31018	-0.201696	0.318462	7.79586	8.07266	0.282135	0.174773	7.79586	7.34556	-0.456064	0.0239987
DHRS13	7.60639	8.82057	1.23986	9.06781e-08	7.60639	8.12055	0.546415	0.0315785	6.47611	6.54004	0.0901536	0.815039	6.47611	6.05732	-0.43115	0.164568
RAB2A	10.5679	11.1297	0.562393	9.07494e-08	10.5679	11.1199	0.554437	9.3772e-08	9.88842	9.89511	0.0100566	0.96722	9.88842	10.2788	0.393372	0.000488803
RBPJ	9.55868	10.8149	1.26211	9.09051e-08	9.55868	10.3738	0.819017	0.00078355	10.0098	10.6664	0.662693	0.00795951	10.0098	10.6055	0.601398	0.0211394
SLC16A1	10.4164	11.4248	1.00982	9.11292e-08	10.4164	10.1065	-0.269804	0.22803	10.7651	10.8314	0.0726505	0.796395	10.7651	10.9448	0.183132	0.469119
SH3TC2	6.96695	3.97431	-3.1558	9.17368e-08	6.96695	6.31751	-0.577635	0.384878	8.44377	7.9155	-0.159739	0.840401	8.44377	8.97851	0.544132	0.42982
PWWP2B	8.8327	7.6093	-1.17131	9.31671e-08	8.8327	8.91745	0.0878633	0.784005	8.35995	8.23046	-0.129092	0.660593	8.35995	8.50547	0.151581	0.621267
SMIM15	10.4656	11.0139	0.549417	9.37136e-08	10.4656	10.7243	0.2593	0.0192908	10.7326	10.3746	-0.353466	0.000966319	10.7326	10.6795	-0.0546964	0.725652
FEM1A	9.37913	8.65825	-0.716492	9.37579e-08	9.37913	8.85413	-0.526535	8.15467e-05	9.4778	9.07972	-0.403367	0.00325913	9.4778	9.28408	-0.192493	0.221745
CANX	13.7432	14.7241	0.98102	9.41286e-08	13.7432	14.1655	0.427849	0.0325312	15.0132	14.9969	-0.0116979	0.983919	15.0132	15.0731	0.0614516	0.840541
SAMD11	9.24524	7.86402	-1.36056	9.74877e-08	9.24524	7.64732	-1.60096	1.304e-10	2.80103	4.42927	1.90047	0.000373396	2.80103	2.35368	-0.694158	0.407219
THRA	8.18925	7.28527	-0.917777	9.74877e-08	8.18925	7.55845	-0.612351	0.000302771	7.35708	7.98607	0.655168	0.000177351	7.35708	7.4149	0.0681733	0.805875
C2CD2L	8.56715	7.59901	-0.97837	9.78214e-08	8.56715	8.92085	0.374227	0.0496409	7.71701	6.72719	-1.01257	1.86553e-07	7.71701	7.19364	-0.521909	0.0101914
PAN2	11.0355	10.4068	-0.629467	9.89199e-08	11.0355	10.5085	-0.520812	1.02449e-05	9.7236	9.81445	0.0989731	0.529068	9.7236	9.78675	0.0678694	0.708607
PLAUR	4.54719	8.01131	3.60475	9.9734e-08	4.54719	8.31078	4.20269	1.96226e-10	9.52022	8.40827	-1.06891	0.151691	9.52022	10.0971	0.584647	0.509441
PRELID1	10.3101	11.0714	0.767484	9.9734e-08	10.3101	10.4836	0.180612	0.300686	11.0693	10.5874	-0.478052	0.00134927	11.0693	11.1903	0.124624	0.525485
CDC25A	6.64586	7.89497	1.25951	1.01767e-07	6.64586	7.49325	0.851533	0.000481917	8.35899	7.78792	-0.505742	0.0389615	8.35899	9.41083	1.05809	1.71331e-06
PEX6	7.16342	6.0332	-1.14778	1.02622e-07	7.16342	6.48999	-0.667649	0.00127497	8.50544	9.12322	0.621625	0.000413541	8.50544	8.44122	-0.0634737	0.821492
TUBB	12.5452	13.5117	0.969477	1.07787e-07	12.5452	12.8999	0.356717	0.079643	12.4891	12.9814	0.505526	0.00902432	12.4891	13.4689	0.978129	7.99374e-08
NPEPL1	10.6414	9.78853	-0.852504	1.11792e-07	10.6414	10.3618	-0.271129	0.134961	8.78234	9.00738	0.22964	0.241282	8.78234	8.71088	-0.0676135	0.800202
NPC1	9.02811	10.0263	1.00416	1.1302e-07	9.02811	10.1917	1.2081	4.98601e-11	10.0567	9.32531	-0.734462	0.000133505	10.0567	10.475	0.41879	0.0469051
SLC38A1	14.3985	13.7082	-0.690546	1.1402e-07	14.3985	13.1105	-1.26701	1.32596e-24	13.6798	12.7023	-0.966373	1.51999e-14	13.6798	13.091	-0.586079	1.02085e-05
FADS2	10.3954	11.6745	1.29023	1.17186e-07	10.3954	12.9974	2.63774	1.54575e-30	9.3104	10.8195	1.58427	3.42522e-11	9.3104	12.8522	3.54829	3.61435e-54
MAK16	8.98765	9.85141	0.864965	1.18177e-07	8.98765	8.89763	-0.0851164	0.722472	10.2248	9.5608	-0.628293	0.000129012	10.2248	10.0943	-0.129429	0.559343
STK4	9.95088	10.6472	0.699466	1.18177e-07	9.95088	10.4299	0.480841	0.000376855	11.3361	10.5638	-0.773291	1.34196e-09	11.3361	11.0686	-0.267414	0.0713401
LRP8	9.42915	10.4917	1.06493	1.1934e-07	9.42915	10.7234	1.29763	3.16331e-11	12.0502	11.7501	-0.300245	0.189978	12.0502	12.1205	0.0751215	0.815344
AHSA2	11.2932	10.3533	-0.940483	1.23033e-07	11.2932	10.8855	-0.400931	0.0377166	10.3414	10.8732	0.539283	0.00383794	10.3414	9.91405	-0.431319	0.0302776
CCDC107	5.61087	7.27269	1.70152	1.23955e-07	5.61087	7.28764	1.72175	5.08061e-08	6.51599	6.82683	0.311658	0.42486	6.51599	7.31817	0.81299	0.0163945
C3orf62	7.4047	6.19293	-1.24307	1.24403e-07	7.4047	6.92975	-0.459858	0.0560738	6.11834	5.77501	-0.355283	0.231933	6.11834	5.35893	-0.773388	0.00455557
LOC101930275	6.76106	4.4913	-2.41836	1.24403e-07	6.76106	3.40395	-3.6949	5.88154e-14	0.662197	1.79998	1.91267	0.286718	0.662197	0.645147	-0.669064	0.825978
RASSF3	9.22718	10.1432	0.922789	1.25688e-07	9.22718	10.7779	1.55688	4.76529e-21	10.5035	9.84056	-0.663223	0.000169847	10.5035	10.1868	-0.312463	0.121876
API5	10.7418	11.3154	0.574265	1.29107e-07	10.7418	10.7009	-0.0393105	0.817754	10.8068	10.7586	-0.0430278	0.791336	10.8068	11.0561	0.248858	0.0418088
SLC9B2	7.41174	6.53539	-0.898388	1.32328e-07	7.41174	5.39334	-2.06942	6.3969e-29	8.57145	8.6257	0.0563011	0.772795	8.57145	8.56945	0.000727338	1
NINL	10.0298	9.10301	-0.929605	1.36496e-07	10.0298	9.48997	-0.537712	0.00320177	6.06493	6.0365	-0.0266805	0.953844	6.06493	5.1769	-0.945547	0.000183142
SLC33A1	9.51346	10.1194	0.608097	1.3898e-07	9.51346	9.66679	0.158767	0.24818	8.96385	9.00069	0.0338318	0.85717	8.96385	9.11894	0.152328	0.31295
RUFY1	9.96881	9.47112	-0.495846	1.41521e-07	9.96881	9.58667	-0.37798	5.24322e-05	9.42078	9.81263	0.385067	5.83511e-05	9.42078	9.48422	0.0628949	0.644048
SART3	9.89303	10.2399	0.348253	1.41677e-07	9.89303	10.1436	0.251706	0.000155989	10.5679	10.2343	-0.324927	2.21668e-07	10.5679	10.3492	-0.217928	0.000775694
JDP2	9.88007	8.94628	-0.937805	1.45223e-07	9.88007	8.88685	-0.969838	2.96012e-08	9.37796	5.75592	-3.59754	6.39482e-76	9.37796	6.54368	-2.84891	1.95406e-57
S100A11	10.6483	11.5259	0.884145	1.45436e-07	10.6483	11.9148	1.2764	2.80997e-15	11.8259	11.006	-0.81207	1.17363e-06	11.8259	12.1416	0.314824	0.105464
LINC01089	6.85854	5.56016	-1.35208	1.45638e-07	6.85854	6.46549	-0.376017	0.15395	7.2115	7.54171	0.346022	0.166773	7.2115	7.17025	-0.0378019	0.931549
PLEKHG5	9.04109	7.82854	-1.21716	1.45638e-07	9.04109	8.90326	-0.122483	0.704447	5.50233	5.64961	0.114979	0.789463	5.50233	6.65733	1.17173	2.57365e-05
NBPF11	10.4829	9.55673	-0.924201	1.46394e-07	10.4829	9.9526	-0.520808	0.0044298	9.15575	9.57111	0.414925	0.0315078	9.15575	8.86635	-0.295222	0.166734
PHACTR2	11.5443	10.5323	-1.01344	1.47398e-07	11.5443	10.5303	-1.00093	1.50689e-07	7.64422	7.77165	0.140467	0.618083	7.64422	7.29391	-0.357042	0.155626
UBE2D4	7.6705	6.84306	-0.849068	1.47398e-07	7.6705	6.69741	-0.99058	1.70787e-10	7.83818	7.50682	-0.333681	0.0373681	7.83818	7.88657	0.0480337	0.83634
CYP51A1	10.4988	11.5854	1.08798	1.47517e-07	10.4988	11.154	0.669902	0.00184431	11.1152	11.3189	0.253297	0.304887	11.1152	12.7427	1.63059	2.34788e-16
ANKRD33B	4.96463	2.0177	-3.87344	1.48304e-07	4.96463	1.61308	-3.88807	5.00865e-09	10.5636	8.52902	-2.04562	3.90265e-63	10.5636	8.71416	-1.84373	1.61605e-53
HIST1H2BI	10.1282	11.1055	0.980889	1.51221e-07	10.1282	10.1516	0.0590555	0.84486	6.40534	5.6287	-0.800738	0.00179457	6.40534	7.0435	0.647819	0.00691758
EDEM1	9.08356	9.81059	0.729231	1.53065e-07	9.08356	9.66817	0.592142	2.23488e-05	10.2495	9.98857	-0.263659	0.0805549	10.2495	10.3244	0.0758294	0.70612
CYB5A	7.86703	8.80701	0.95424	1.58303e-07	7.86703	8.66308	0.815115	7.4268e-06	7.77947	8.39606	0.659192	0.000527496	7.77947	8.82746	1.06038	3.914e-09
RTN4	10.6535	11.5881	0.939684	1.59866e-07	10.6535	11.8362	1.2312	1.27678e-12	12.3562	11.8371	-0.517359	0.00582335	12.3562	12.1064	-0.246785	0.263148
NUCB2	10.7888	11.7243	0.936393	1.63101e-07	10.7888	11.2941	0.50898	0.00704324	10.3357	10.5328	0.199213	0.363399	10.3357	10.8542	0.522394	0.00717236
NBAS	10.4935	11.296	0.804415	1.68355e-07	10.4935	11.2221	0.731677	1.77003e-06	11.2797	11.4582	0.180111	0.3271	11.2797	11.612	0.33512	0.0527195
COL4A5	9.90676	8.89051	-1.01654	1.72542e-07	9.90676	10.629	0.726375	0.000175888	12.3844	13.4175	1.06077	8.41225e-09	12.3844	12.5869	0.213788	0.376523
SMAP2	8.46816	9.11145	0.648296	1.7413e-07	8.46816	8.96569	0.51103	4.12922e-05	8.10913	8.52675	0.421014	0.00184215	8.10913	8.7421	0.64328	4.46508e-07
RFC5	8.56059	9.44648	0.892737	1.75281e-07	8.56059	8.96687	0.431695	0.0191187	8.96061	9.01081	0.07406	0.765133	8.96061	9.60683	0.648467	0.000208148
PTPRJ	10.8337	10.2911	-0.541546	1.75312e-07	10.8337	10.5548	-0.258017	0.019002	10.8958	11.1634	0.268978	0.0131066	10.8958	10.9011	0.00622736	0.984548
NCKIPSD	8.0053	9.04585	1.04561	1.80947e-07	8.0053	9.08083	1.08663	3.23425e-08	8.07812	8.795	0.739989	0.000333362	8.07812	8.81566	0.745706	0.000356467
ATRNL1	8.45486	7.31104	-1.14342	1.81434e-07	8.45486	2.13975	-7.05162	3.76434e-36	7.54863	7.48804	-0.0139577	0.983919	7.54863	7.67234	0.124134	0.70222
USP28	9.27254	10.2336	0.964146	1.81837e-07	9.27254	9.42292	0.166245	0.488429	9.16749	9.07417	-0.0929405	0.726124	9.16749	9.42401	0.261924	0.25379
AKAP6	7.06167	5.7794	-1.32974	1.89858e-07	7.06167	4.55009	-2.55589	1.26701e-20	5.83042	6.92311	1.12799	7.87315e-06	5.83042	6.26736	0.458355	0.124392
FHL2	3.0388	5.93564	3.30197	1.95212e-07	3.0388	6.69749	4.42074	2.83501e-13	5.64809	3.87749	-1.90293	0.00186104	5.64809	4.13617	-1.62156	0.0084151
RALGPS1	8.66303	7.87149	-0.800168	1.97184e-07	8.66303	8.6347	-0.0174379	0.964071	7.54841	7.13762	-0.428292	0.016471	7.54841	7.8676	0.319374	0.0778423
FLRT3	3.1628	6.26233	3.48637	1.98789e-07	3.1628	4.59301	2.134	0.00265244	1.52927	3.24587	2.18308	0.0408646	1.52927	1.80256	-0.101372	0.968893
IVNS1ABP	10.1206	10.8646	0.745105	1.99453e-07	10.1206	10.5198	0.406724	0.00718367	10.4971	10.7794	0.293297	0.0630234	10.4971	10.9724	0.479374	0.00144201
BRAT1	9.91873	8.85288	-1.06979	2.06433e-07	9.91873	9.42779	-0.479172	0.0297909	8.978	9.09588	0.122963	0.660426	8.978	8.90024	-0.0759145	0.821492
TBL2	10.1341	10.7863	0.65536	2.06433e-07	10.1341	10.491	0.357489	0.0072728	9.19584	9.1302	-0.0717408	0.697632	9.19584	9.37337	0.172937	0.290462
UCHL3	8.34368	9.20038	0.86235	2.1079e-07	8.34368	8.24462	-0.0967525	0.686522	7.94909	7.68444	-0.241867	0.241919	7.94909	8.09427	0.142349	0.548834
CCT2	11.6277	12.2763	0.651823	2.13112e-07	11.6277	11.1964	-0.422497	0.00119878	12.1147	12.1742	0.0666357	0.702667	12.1147	12.5776	0.461821	0.000406415
CBX6	11.3787	10.3213	-1.05846	2.13322e-07	11.3787	10.7236	-0.607985	0.00432014	10.4248	10.8302	0.411002	0.0689124	10.4248	10.2523	-0.170366	0.545932
ZSCAN9	7.62483	6.8213	-0.822274	2.13322e-07	7.62483	7.05573	-0.581755	0.000125751	6.94343	7.14143	0.205156	0.27312	6.94343	7.09325	0.154396	0.45088
SYTL4	7.73914	6.53606	-1.17777	2.19435e-07	7.73914	5.70255	-1.96773	4.03497e-18	8.93539	7.65676	-1.28624	1.9964e-10	8.93539	9.1227	0.189072	0.482449
PDCL3	8.27742	8.83858	0.568552	2.2168e-07	8.27742	8.08734	-0.186874	0.150588	8.20225	8.20003	0.00829078	0.978858	8.20225	8.50228	0.306318	0.0103737
GHDC	7.3211	6.32079	-1.01373	2.22811e-07	7.3211	6.95963	-0.337424	0.0913587	7.35653	7.62725	0.260782	0.194792	7.35653	7.78563	0.44135	0.0179399
DGCR2	9.86719	9.17066	-0.700627	2.26261e-07	9.86719	9.83427	-0.0290526	0.903961	9.16439	9.32641	0.166548	0.305923	9.16439	9.23298	0.070201	0.734502
YWHAZ	13.265	13.9258	0.660864	2.27358e-07	13.265	13.5771	0.319363	0.0199181	13.1033	12.9393	-0.162526	0.283893	13.1033	13.4737	0.371959	0.00700665
TIPARP	7.73585	9.81739	2.09021	2.275e-07	7.73585	8.54332	0.947372	0.0310553	7.91725	9.42863	1.59791	0.000100729	7.91725	8.54913	0.654313	0.177702
SLC6A6	10.5299	12.2017	1.68697	2.29899e-07	10.5299	12.3901	2.05421	9.70921e-11	12.5133	12.2605	-0.253167	0.549454	12.5133	12.7602	0.246974	0.589669
CTBS	7.62898	8.48515	0.854471	2.38606e-07	7.62898	8.55522	0.93111	6.30046e-09	8.7716	8.83362	0.076649	0.72952	8.7716	8.91389	0.138712	0.511821
UPK3B	6.13572	3.90457	-2.2431	2.4069e-07	6.13572	6.28298	0.185356	0.721065	2.85325	3.17495	0.376737	0.65699	2.85325	1.87124	-0.826355	0.349661
FEN1	9.36442	10.1897	0.832287	2.40917e-07	9.36442	9.71734	0.358812	0.0417742	9.25873	9.50974	0.270537	0.145921	9.25873	10.0899	0.835021	2.23681e-07
FAM212B	8.78968	7.73874	-1.06036	2.41665e-07	8.78968	8.09286	-0.6979	0.000731724	4.63244	4.40242	-0.326387	0.44085	4.63244	4.31454	-0.390675	0.348693
ATF7IP	11.6144	10.7507	-0.864275	2.45691e-07	11.6144	10.98	-0.628703	0.000215592	11.0693	11.149	0.0785524	0.741247	11.0693	10.975	-0.0905785	0.719818
CMTR1	9.81956	9.32256	-0.490718	2.46927e-07	9.81956	9.46226	-0.357119	0.000156768	9.08632	9.01011	-0.0802926	0.529754	9.08632	9.12219	0.035778	0.820731
PLEKHF1	7.83431	6.66509	-1.16598	2.56775e-07	7.83431	6.72573	-1.12513	3.00729e-07	3.56145	4.01763	0.392327	0.457597	3.56145	3.97096	0.349779	0.530165
OSTC	9.11283	10.5193	1.41164	2.57022e-07	9.11283	9.66325	0.582769	0.0531503	9.51051	9.78545	0.302308	0.363694	9.51051	9.98687	0.478783	0.138353
FAM53A	6.47672	4.68294	-1.89798	2.57833e-07	6.47672	5.25804	-1.26681	0.000248783	4.00822	4.83891	0.91336	0.0475815	4.00822	4.42547	0.511952	0.339291
TCF3	10.5394	10.0851	-0.454599	2.58705e-07	10.5394	10.3853	-0.1522	0.119452	9.89955	9.60456	-0.293387	0.00196024	9.89955	9.58871	-0.309111	0.0010854
IQGAP1	12.0741	12.6756	0.601924	2.61108e-07	12.0741	12.9845	0.911112	3.85982e-16	12.8331	12.8243	-0.00742693	0.983848	12.8331	13.3024	0.471224	8.30766e-05
FBXO45	9.91851	10.8347	0.918181	2.63221e-07	9.91851	10.2994	0.39027	0.0457675	9.18331	8.48527	-0.675698	0.00036225	9.18331	9.26108	0.0775464	0.787193
PTPRG	10.1823	9.48984	-0.694367	2.63221e-07	10.1823	8.58673	-1.58698	1.21029e-34	10.5671	10.8208	0.259644	0.0740635	10.5671	10.2568	-0.305065	0.0377474
NRDE2	9.5768	8.78387	-0.796826	2.78517e-07	9.5768	8.97109	-0.604509	9.53934e-05	8.61702	8.9225	0.310787	0.0749169	8.61702	8.57302	-0.0417489	0.87938
XPOT	12.927	13.8289	0.902274	2.80449e-07	12.927	12.8991	-0.0233456	0.955599	13.2398	11.9811	-1.24373	2.21217e-13	13.2398	12.3567	-0.877722	6.46555e-07
CMAHP	6.80601	4.75398	-2.13768	2.8066e-07	6.80601	4.45138	-2.44162	2.15556e-09	2.62459	2.93852	0.123297	0.914229	2.62459	2.2664	-0.868979	0.343305
STT3A	10.5516	11.8215	1.27113	2.8066e-07	10.5516	11.5807	1.04328	2.84322e-05	10.9619	10.749	-0.202751	0.523879	10.9619	11.3847	0.427095	0.144072
DSCAM	11.3082	9.79328	-1.51597	2.87557e-07	11.3082	7.20882	-4.10859	7.31542e-48	0.976457	0.650068	-2.03716	0.266591	0.976457	1.71974	0.227382	0.907322
PIH1D1	8.92909	9.60866	0.68774	2.87557e-07	8.92909	9.40371	0.475765	0.000517615	8.81591	8.87821	0.0698475	0.716633	8.81591	8.36704	-0.452979	0.00190038
FGD3	6.86518	5.31333	-1.60478	2.92459e-07	6.86518	4.46361	-2.54008	4.18807e-15	4.3948	5.04016	0.7192	0.082365	4.3948	5.10299	0.793713	0.0526326
TMED7	10.9923	12.0261	1.03373	2.95685e-07	10.9923	11.8763	0.890556	1.04248e-05	10.9352	11.0859	0.159032	0.543826	10.9352	11.4616	0.525761	0.0176825
DTX3	8.4952	7.48461	-1.01236	2.96752e-07	8.4952	8.16863	-0.317268	0.14348	7.78223	8.52002	0.770071	9.06079e-05	7.78223	7.87053	0.0929874	0.757589
GADD45G	7.34812	5.55624	-1.75961	2.98528e-07	7.34812	6.74199	-0.595444	0.0998539	4.58829	4.77238	0.243115	0.65516	4.58829	4.53907	-0.0604661	0.941724
ANP32E	9.66019	10.3528	0.697226	3.01012e-07	9.66019	10.2975	0.639972	2.16843e-06	11.5831	11.6548	0.0955125	0.581373	11.5831	11.93	0.347476	0.0157224
ANXA2	11.4875	12.2972	0.810582	3.01012e-07	11.4875	11.5486	0.0956958	0.669112	13.2679	14.1527	0.884785	9.64842e-09	13.2679	14.1598	0.892118	9.56056e-09
ERMAP	7.49861	6.67058	-0.830793	3.01012e-07	7.49861	6.81822	-0.669997	1.40338e-05	6.8305	7.75796	0.947473	2.64174e-10	6.8305	7.65162	0.839763	2.2927e-08
SALL4	9.46653	7.82983	-1.64774	3.01012e-07	9.46653	9.071	-0.338552	0.389691	5.62939	6.02213	0.4614	0.277985	5.62939	5.84132	0.215084	0.682576
TNFRSF21	6.81079	8.33248	1.54764	3.01252e-07	6.81079	9.46993	2.73682	5.16291e-22	7.21886	7.01721	-0.17093	0.684768	7.21886	7.17266	-0.0380695	0.95183
TCTA	7.64257	6.79094	-0.862445	3.02035e-07	7.64257	6.57412	-1.04985	9.28776e-11	8.38324	8.40116	0.0200272	0.941531	8.38324	8.79946	0.419616	0.00486415
GORASP2	9.15967	9.99535	0.840905	3.03376e-07	9.15967	9.87508	0.721297	1.13647e-05	9.50822	9.3483	-0.15397	0.456381	9.50822	9.81749	0.313281	0.0971114
SIPA1L2	8.2145	9.21187	1.01124	3.03376e-07	8.2145	9.65578	1.44867	1.49273e-14	8.948	7.45332	-1.46893	4.77111e-14	8.948	7.88621	-1.06847	5.50341e-08
ZNF367	7.66748	8.65751	1.00205	3.03376e-07	7.66748	8.5388	0.903152	3.36414e-06	8.57254	8.29058	-0.259004	0.251052	8.57254	9.20739	0.641399	0.00124388
ADAMTS7	6.84931	5.39049	-1.50403	3.07183e-07	6.84931	7.00645	0.202715	0.557336	7.08504	5.00706	-2.14757	3.04367e-14	7.08504	5.07684	-2.06136	3.33551e-14
GPR157	6.22102	7.63446	1.44613	3.125e-07	6.22102	6.94627	0.783437	0.0095021	6.1328	5.9665	-0.177383	0.664483	6.1328	6.18711	0.0908082	0.854659
DDX18	11.0699	11.6478	0.577708	3.14076e-07	11.0699	11.0126	-0.0505181	0.766531	11.2281	11.4121	0.185861	0.149962	11.2281	11.464	0.234388	0.0685342
DIP2B	11.6575	11.2672	-0.390799	3.25931e-07	11.6575	11.0883	-0.568278	9.97036e-15	10.2377	10.3241	0.0858411	0.387597	10.2377	10.409	0.167828	0.0659706
BCAS3	12.4711	11.759	-0.709679	3.29941e-07	12.4711	11.8357	-0.614902	9.67835e-06	9.52473	9.85561	0.331349	0.0350783	9.52473	9.60554	0.0805181	0.710324
CLCN7	9.58809	8.47287	-1.11987	3.29941e-07	9.58809	9.19926	-0.354036	0.151541	9.67109	9.33204	-0.30622	0.222979	9.67109	8.78481	-0.889297	6.14944e-05
TYSND1	9.36314	8.465	-0.894416	3.32143e-07	9.36314	8.53022	-0.831586	1.42147e-06	9.03069	9.23533	0.202076	0.329012	9.03069	9.01936	-0.0159846	0.968389
TMED2	11.6511	12.5352	0.884772	3.32702e-07	11.6511	12.3431	0.699683	6.51264e-05	12.127	12.0292	-0.0785902	0.751497	12.127	12.5419	0.41588	0.0307974
BET1	7.86678	8.88539	1.01231	3.36097e-07	7.86678	8.49891	0.628787	0.00233288	8.45962	8.36978	-0.0818782	0.777187	8.45962	8.19679	-0.259969	0.28918
ZNF770	10.8301	11.5169	0.68953	3.36097e-07	10.8301	10.6837	-0.144	0.393385	10.7284	10.5857	-0.148131	0.37168	10.7284	10.6694	-0.0632234	0.764635
DYRK3	5.75371	6.75733	1.02908	3.38403e-07	5.75371	5.92495	0.185913	0.500092	7.70568	7.86864	0.157982	0.41266	7.70568	8.13141	0.420203	0.0109624
ZNF511	8.38262	9.55359	1.18374	3.41296e-07	8.38262	9.25051	0.874943	0.00021166	8.71736	8.28249	-0.433396	0.0991585	8.71736	8.67751	-0.035957	0.940893
PKD2	9.15715	8.17016	-0.993551	3.50573e-07	9.15715	8.37526	-0.778245	6.19373e-05	9.50397	9.69401	0.194965	0.398834	9.50397	9.33849	-0.156606	0.545678
SCUBE2	7.13834	5.74189	-1.44329	3.5513e-07	7.13834	4.99111	-2.2105	1.03908e-14	1.39539	1.31768	-0.233062	0.903804	1.39539	1.10892	-1.01588	0.554211
PSMC3	10.2998	10.847	0.551695	3.58189e-07	10.2998	10.6206	0.323987	0.0042474	10.6022	10.0116	-0.586564	5.18288e-08	10.6022	10.4388	-0.165069	0.205738
ZNF276	10.9432	9.68831	-1.25661	3.58532e-07	10.9432	10.0919	-0.810366	0.00142074	9.23309	9.58306	0.377387	0.188779	9.23309	8.83042	-0.401083	0.179351
PAK1	6.4526	7.54182	1.11051	3.6265e-07	6.4526	7.91579	1.50041	3.29443e-13	8.13637	7.85595	-0.268085	0.253918	8.13637	8.68532	0.551216	0.00912597
SSH3	10.2149	9.4036	-0.809717	3.62825e-07	10.2149	10.4358	0.241315	0.18088	7.13862	7.45936	0.316206	0.132083	7.13862	7.65117	0.508954	0.00936343
LOC100506473	7.87281	6.95196	-0.922621	3.65678e-07	7.87281	6.95393	-0.935659	8.91902e-08	6.86761	7.26423	0.370997	0.0703856	6.86761	6.40849	-0.493235	0.018075
ZNF789	8.81264	7.75771	-1.06381	3.65678e-07	8.81264	7.92581	-0.87894	2.1783e-05	6.46636	6.55419	0.0780644	0.825774	6.46636	6.05089	-0.425983	0.128577
SLC35E2B	10.8605	10.0325	-0.827948	3.65805e-07	10.8605	9.93022	-0.919919	7.52006e-09	9.75377	10.1608	0.408058	0.0201351	9.75377	9.46685	-0.287272	0.138533
DNAJC3	10.0949	11.0388	0.945877	3.69978e-07	10.0949	11.0283	0.946818	2.59937e-07	10.178	10.221	0.0485455	0.868228	10.178	10.7962	0.618929	0.00164393
LTN1	10.0907	10.8794	0.789218	3.71488e-07	10.0907	10.5235	0.437456	0.00755744	9.95043	10.3422	0.392203	0.0189362	9.95043	10.6651	0.718032	5.02792e-06
TVP23B	8.98431	10.1238	1.14343	3.86217e-07	8.98431	10.2065	1.24203	1.86252e-08	9.7878	9.66798	-0.105496	0.740732	9.7878	10.1425	0.357035	0.182784
FKBP14	8.03663	8.77152	0.737858	3.94837e-07	8.03663	8.80895	0.785185	2.80511e-08	9.73283	9.37366	-0.357759	0.0126192	9.73283	10.1977	0.465637	0.000800317
DAD1	9.18669	10.1253	0.942973	3.95666e-07	9.18669	10.0578	0.875341	2.14261e-06	10.2074	9.90926	-0.280631	0.186945	10.2074	10.5221	0.31793	0.141389
LOC101929547	7.26889	5.22076	-2.09093	4.01087e-07	7.26889	5.15137	-2.07406	2.36374e-07	0.309049	0.309049	0	1	0.309049	0.870647	1.75477	0.410615
ELMOD3	7.99906	7.02306	-0.988392	4.06783e-07	7.99906	7.71681	-0.264029	0.220882	7.60967	7.30512	-0.296633	0.179577	7.60967	7.50863	-0.0983251	0.730402
DDX50	9.40152	10.275	0.873945	4.12187e-07	9.40152	9.42442	0.0336185	0.920474	10.0962	10.3911	0.295392	0.127335	10.0962	10.3931	0.296567	0.140958
ANK1	5.70012	3.80501	-2.04367	4.29629e-07	5.70012	5.29554	-0.4178	0.269515	4.54569	6.11	1.67782	8.89158e-07	4.54569	3.27355	-1.43104	0.00137406
APOL3	7.20757	5.98566	-1.2383	4.34283e-07	7.20757	6.41646	-0.79645	0.00080002	2.79075	4.06091	1.70247	0.00204624	2.79075	4.08929	1.71397	0.00186129
PGAP3	7.45164	6.16033	-1.30275	4.34283e-07	7.45164	6.87789	-0.569954	0.0301248	6.45571	7.66656	1.23766	5.63976e-07	6.45571	6.95233	0.52408	0.0672436
VMAC	7.26879	5.83813	-1.47157	4.34283e-07	7.26879	6.60983	-0.639498	0.0306044	4.96355	5.94561	1.06087	0.00166329	4.96355	4.68154	-0.281005	0.552875
ATP8B1	10.2093	10.826	0.61708	4.35671e-07	10.2093	10.3357	0.129496	0.39477	3.85603	3.66144	-0.344996	0.488237	3.85603	4.04728	0.154139	0.778076
GRM4	7.70199	6.04211	-1.67887	4.3933e-07	7.70199	7.62012	0.00202205	1	0.309049	0.309049	0	1	0.309049	0.947155	2.17044	0.257575
TP63	6.45368	4.56216	-1.97626	4.3933e-07	6.45368	6.53098	0.154122	0.760856	1.50503	1.30845	-1.184	0.41266	1.50503	1.10892	-1.57637	0.280996
C4orf47	2.60293	5.30743	3.00234	4.41113e-07	2.60293	5.20903	2.98306	3.32677e-07	1.16038	5.58163	6.19478	1.6827e-07	1.16038	5.08718	5.53854	5.02868e-06
LINC00909	7.27809	6.12137	-1.15288	4.41768e-07	7.27809	6.05429	-1.22073	2.82738e-08	7.52472	7.01261	-0.526831	0.0181046	7.52472	6.70355	-0.847536	7.0187e-05
ASL	8.98007	9.70042	0.733769	4.42309e-07	8.98007	9.49086	0.520666	0.00044705	8.45296	8.16668	-0.295099	0.0857654	8.45296	8.9415	0.486243	0.00210091
SGK494	9.25447	7.91875	-1.33257	4.42309e-07	9.25447	9.0526	-0.163116	0.655391	7.99682	7.92071	-0.0434955	0.92678	7.99682	7.9784	-0.018618	0.979454
CCDC149	8.92458	8.26025	-0.664133	4.44405e-07	8.92458	8.69465	-0.231707	0.10207	4.90851	6.58991	1.68738	7.33979e-15	4.90851	6.01343	1.11188	1.27774e-06
RABEP2	8.80269	7.82643	-0.974643	4.46143e-07	8.80269	9.03354	0.249873	0.254824	7.16348	7.60223	0.457631	0.0390888	7.16348	7.65109	0.500991	0.0244085
SLC24A3	9.85345	8.13429	-1.71905	4.54617e-07	9.85345	8.29778	-1.40498	3.86548e-05	0.309049	1.32685	2.14833	0.260443	0.309049	1.20398	2.16878	0.26076
CYP4B1	6.79487	2.83438	-4.48431	4.66333e-07	6.79487	5.095	-1.67556	0.0488914	0.309049	0.309049	0	1	0.309049	0.309049	0	1
HID1	11.075	10.1983	-0.879195	4.69884e-07	11.075	11.5261	0.45766	0.0127244	6.88316	6.88703	0.040634	0.908148	6.88316	7.55285	0.674329	0.00144712
RHOBTB2	8.43998	7.68821	-0.759313	4.69884e-07	8.43998	9.32029	0.886904	3.31071e-11	8.57183	8.36241	-0.210209	0.203088	8.57183	8.71143	0.145817	0.423932
ZNF282	10.0121	9.23733	-0.772984	4.7661e-07	10.0121	9.63447	-0.366314	0.0245883	9.11865	9.36353	0.244419	0.16901	9.11865	8.77423	-0.348269	0.0464762
CLEC4F	5.7371	3.32127	-2.74468	4.80127e-07	5.7371	5.34676	-0.368044	0.509981	0.662197	0.696973	-0.243122	0.946383	0.662197	0.645147	-0.669112	0.825857
RAD51-AS1	7.10262	5.8256	-1.31635	4.82347e-07	7.10262	6.56382	-0.549824	0.0364856	5.68166	6.3151	0.676889	0.0188576	5.68166	5.18979	-0.49144	0.138876
HAGH	8.19935	8.7266	0.541371	4.85413e-07	8.19935	8.6398	0.441364	3.67721e-05	9.12749	8.39693	-0.730716	1.48726e-13	9.12749	8.73114	-0.393513	9.69056e-05
ARID5B	10.9281	10.0773	-0.850851	4.86528e-07	10.9281	10.69	-0.237864	0.226116	7.51468	9.14871	1.65346	2.32151e-21	7.51468	8.2704	0.794124	2.62256e-05
EPB41L2	5.6274	6.6788	1.08813	4.906e-07	5.6274	7.30395	1.75481	2.16533e-19	9.2666	9.22906	-0.0385028	0.873481	9.2666	8.5563	-0.709561	5.47746e-06
INPP5K	8.64797	7.89828	-0.754649	4.95627e-07	8.64797	8.17285	-0.473217	0.00163144	7.83334	7.57352	-0.262888	0.140041	7.83334	7.31185	-0.524922	0.00132314
AZI1	8.79818	7.87943	-0.922306	5.03753e-07	8.79818	8.82197	0.0502434	0.862744	7.93556	7.51758	-0.401198	0.052459	7.93556	7.3823	-0.555172	0.00569927
POMZP3	6.76711	5.62958	-1.16137	5.11177e-07	6.76711	6.50965	-0.268857	0.26689	7.83758	7.25215	-0.589695	0.00218779	7.83758	7.17457	-0.66733	0.000447587
JAK2	10.1987	9.32805	-0.874016	5.11633e-07	10.1987	9.08924	-1.10182	6.70918e-11	8.47705	8.12779	-0.34935	0.0864831	8.47705	8.36508	-0.111714	0.671526
SUCLG2	9.82748	10.668	0.844472	5.22134e-07	9.82748	10.1171	0.311728	0.098422	10.365	10.2328	-0.1117	0.617196	10.365	10.4736	0.108387	0.655083
SRD5A3	8.02908	9.12546	1.11021	5.24188e-07	8.02908	7.90217	-0.079702	0.820016	7.3806	7.75321	0.372159	0.159258	7.3806	8.13082	0.746142	0.00199571
NFATC4	9.45567	8.64329	-0.799835	5.28624e-07	9.45567	8.79359	-0.644998	4.74877e-05	8.83041	10.725	1.90065	6.27826e-39	8.83041	9.46073	0.631214	9.36351e-05
PTGS1	2.3513	5.39042	3.79027	5.43345e-07	2.3513	5.13148	3.66381	9.83158e-07	4.10608	5.01332	0.866076	0.22462	4.10608	5.09265	0.931794	0.203378
RAB40B	7.61191	6.7245	-0.896189	5.47896e-07	7.61191	7.10142	-0.518686	0.00311307	6.03952	7.13206	1.11539	5.55984e-09	6.03952	6.28883	0.264565	0.289086
C20orf194	8.61263	7.70442	-0.915272	5.58361e-07	8.61263	8.03428	-0.573406	0.00184165	9.54353	9.32899	-0.211962	0.293518	9.54353	9.43629	-0.106317	0.666926
CTDSPL2	9.32465	10.1936	0.871397	5.66531e-07	9.32465	9.66873	0.352543	0.0671776	9.83375	9.93639	0.102451	0.662029	9.83375	10.1326	0.300934	0.139182
FADS1	10.6336	11.5322	0.903604	5.70122e-07	10.6336	11.7859	1.16157	3.10605e-11	11.9534	12.2389	0.337752	0.0914319	11.9534	13.8586	1.90729	1.25688e-29
METAP1	9.36376	9.91027	0.547682	5.70122e-07	9.36376	9.47298	0.109864	0.427295	9.57659	9.55059	-0.0129145	0.951698	9.57659	9.61307	0.0367955	0.836426
FNDC3B	10.0062	10.8882	0.890491	5.71101e-07	10.0062	11.0299	1.05317	1.245e-09	11.9791	12.3491	0.374445	0.050963	11.9791	11.9187	-0.050273	0.867349
LOC101929141	0.309049	4.60047	7.16429	5.77727e-07	0.309049	4.30188	6.75697	2.14978e-06	0.309049	0.309049	0	1	0.309049	0.930351	1.79836	0.412583
GBA2	9.17285	8.57549	-0.588758	5.77804e-07	9.17285	8.9038	-0.267831	0.0293898	8.86274	8.76925	-0.0946731	0.52882	8.86274	8.96009	0.104222	0.499626
EIF2S2	10.3831	11.1258	0.743104	5.78247e-07	10.3831	10.4428	0.0650989	0.771697	12.5661	11.365	-1.18283	2.67974e-17	12.5661	11.929	-0.632754	2.16822e-05
PINK1-AS	7.29605	6.15492	-1.17019	5.86674e-07	7.29605	6.51232	-0.775897	0.000646112	6.99096	7.60533	0.62893	0.00545004	6.99096	6.79071	-0.179222	0.552654
ZNF497	7.78147	6.53497	-1.26256	5.88327e-07	7.78147	6.93989	-0.852152	0.000654123	4.80532	5.56175	0.807504	0.0178246	4.80532	4.26427	-0.581389	0.153847
PANX1	8.57593	9.17837	0.611184	5.92649e-07	8.57593	8.62981	0.0687058	0.695243	9.02	8.87985	-0.13467	0.357803	9.02	9.36745	0.344929	0.00653635
PRDX4	8.82826	9.97298	1.15537	5.95389e-07	8.82826	9.20912	0.412751	0.11428	11.2084	11.8863	0.680669	0.00404051	11.2084	11.6187	0.406854	0.126369
PTPRH	2.7597	5.11937	2.7955	6.03233e-07	2.7597	2.25489	0.0185526	1	9.16801	8.83626	-0.301038	0.508349	9.16801	8.8731	-0.293935	0.550496
ZNF500	8.50316	7.66396	-0.846347	6.03233e-07	8.50316	8.27512	-0.232174	0.221036	7.49641	7.78432	0.29098	0.142129	7.49641	7.09738	-0.397624	0.0444995
CCDC15	6.65604	7.70953	1.07421	6.03387e-07	6.65604	7.3922	0.776385	0.000411339	6.75651	7.14159	0.398428	0.104738	6.75651	6.92976	0.186348	0.530943
PDZRN3	8.00786	7.07633	-0.946683	6.03387e-07	8.00786	7.81905	-0.192519	0.384673	0.798388	0.696973	-1.06495	0.644996	0.798388	1.10892	-0.0200258	1
CALU	11.1614	12.1573	0.997812	6.0753e-07	11.1614	12.2017	1.0596	7.25411e-08	12.62	12.0992	-0.518816	0.0143851	12.62	13.1008	0.481912	0.0291069
PSME4	11.2373	12.1353	0.908351	6.08342e-07	11.2373	11.6732	0.471279	0.0151895	11.3693	11.276	-0.0869239	0.73663	11.3693	11.5132	0.146342	0.561903
EBP	8.59583	9.5303	0.94672	6.15099e-07	8.59583	9.82616	1.24079	1.09342e-11	8.83635	8.97069	0.17626	0.460907	8.83635	11.0098	2.18392	1.48351e-35
ATP1A1OS	8.31982	6.94146	-1.3941	6.16422e-07	8.31982	6.58734	-1.67316	8.3399e-10	4.73324	4.99665	0.326089	0.473841	4.73324	4.81328	0.116059	0.844289
USP37	9.45947	10.4502	0.992044	6.19423e-07	9.45947	10.0852	0.627057	0.00239986	9.51287	9.74359	0.236017	0.323829	9.51287	9.98129	0.465951	0.0358986
MRGBP	9.13793	10.0873	0.954614	6.36547e-07	9.13793	9.80891	0.676007	0.000566571	9.43551	9.10719	-0.32376	0.14002	9.43551	9.52921	0.0967154	0.740895
POLR3G	6.93819	7.96949	1.05117	6.36547e-07	6.93819	5.93316	-0.998497	1.99271e-05	9.43594	8.44842	-0.952912	7.56247e-07	9.43594	9.58984	0.152043	0.56483
STK11IP	8.69571	7.82852	-0.853498	6.54814e-07	8.69571	8.58688	-0.103424	0.65659	8.33803	8.33301	0.000252821	1	8.33803	7.92406	-0.415035	0.0259577
TGIF1	9.641	10.6708	1.03155	6.59326e-07	9.641	10.6003	0.963297	2.96325e-06	10.1249	9.51426	-0.611757	0.00500642	10.1249	9.39572	-0.722453	0.000912286
ABAT	11.0899	10.1212	-0.968622	6.61775e-07	11.0899	11.0792	0.0077713	1	3.96449	4.60081	0.737317	0.0741923	3.96449	4.4978	0.66496	0.117187
FAM204A	9.87946	9.37833	-0.504869	6.62945e-07	9.87946	9.37254	-0.495327	5.81098e-07	9.74118	9.67377	-0.0698062	0.597167	9.74118	9.46895	-0.274567	0.0107723
POLM	8.89427	8.10304	-0.797788	6.62945e-07	8.89427	8.60393	-0.284756	0.101629	7.15458	7.65177	0.507014	0.00600904	7.15458	7.17051	0.0233642	0.948307
SEC22C	9.22365	8.47714	-0.736244	6.62945e-07	9.22365	8.17721	-1.02121	8.79187e-13	9.94524	9.66163	-0.281053	0.0699206	9.94524	10.0502	0.105438	0.588143
PRTG	8.69746	7.8268	-0.876297	6.67959e-07	8.69746	7.276	-1.43486	4.79991e-17	9.61791	9.93152	0.314323	0.0832975	9.61791	9.24389	-0.373494	0.0419671
SNX21	8.73861	7.91785	-0.811996	6.70415e-07	8.73861	8.78878	0.0536335	0.826684	7.77917	8.69259	0.929803	6.79915e-09	7.77917	8.34866	0.57885	0.000718757
CLDND1	7.98062	9.31269	1.34413	6.84527e-07	7.98062	8.74432	0.78502	0.00581277	9.66362	9.61268	-0.04557	0.921768	9.66362	9.95323	0.290265	0.398833
AIMP1	9.20934	9.70606	0.50117	6.88669e-07	9.20934	9.15337	-0.0462012	0.762526	9.88999	9.56012	-0.326089	0.00134805	9.88999	9.72661	-0.164644	0.150101
TRIB2	4.28984	6.35412	2.18065	6.96247e-07	4.28984	7.59447	3.70616	1.01913e-19	6.40285	7.7822	1.40225	0.000462028	6.40285	7.4484	1.06586	0.0121811
ANG	3.98809	5.94837	2.14842	6.96706e-07	3.98809	5.08677	1.23154	0.00843449	6.21261	7.15441	0.947878	0.0146348	6.21261	7.33535	1.13955	0.00311623
KRBA2	7.9357	6.8478	-1.0998	7.04641e-07	7.9357	7.53476	-0.360106	0.13211	6.92384	7.56369	0.639895	0.00582717	6.92384	7.32882	0.40802	0.110892
CLIC1	10.5637	11.4442	0.884384	7.07587e-07	10.5637	11.7809	1.22261	1.07017e-12	11.677	11.6472	-0.0277244	0.930829	11.677	12.0619	0.384284	0.055019
CHRM1	9.00161	7.45862	-1.54302	7.1298e-07	9.00161	7.93273	-0.957111	0.00267558	0.807234	0.309049	-1.20807	0.623537	0.807234	0.870647	0.79597	0.745816
LPHN1	11.3052	10.6077	-0.695601	7.1672e-07	11.3052	11.3144	0.0178818	0.957859	8.92031	8.9421	0.0262535	0.9188	8.92031	8.8372	-0.0820441	0.711368
INPP5D	5.36172	3.08272	-2.59248	7.17552e-07	5.36172	4.49275	-0.926236	0.0298398	3.41359	2.96874	-0.597795	0.402483	3.41359	3.52732	0.1416	0.873723
PA2G4	11.6122	11.9944	0.383045	7.20883e-07	11.6122	11.0921	-0.517364	7.70002e-12	12.2478	12.0417	-0.201703	0.0130417	12.2478	12.3718	0.124472	0.169641
IMMT	10.7562	11.2454	0.489924	7.24725e-07	10.7562	10.9003	0.149285	0.192558	11.2573	11.1592	-0.0907789	0.460966	11.2573	11.5911	0.336629	0.000994496
PGS1	8.28741	7.53132	-0.767584	7.25473e-07	8.28741	8.26155	-0.0204821	0.950505	8.58773	8.56217	-0.0277657	0.908188	8.58773	8.3936	-0.195303	0.264693
PHF2	10.1114	9.53437	-0.577645	7.26065e-07	10.1114	10.2771	0.170859	0.193615	10.0598	9.95616	-0.103867	0.472766	10.0598	9.74468	-0.315242	0.0110115
KCNMA1	6.39807	8.10449	1.78398	7.3137e-07	6.39807	10.0854	3.72594	9.6825e-29	5.61391	5.42524	0.06548	0.924318	5.61391	6.10368	0.541322	0.247741
MCC	7.9098	6.79751	-1.11932	7.3137e-07	7.9098	7.19063	-0.622462	0.00633955	9.76527	10.4515	0.689483	0.00081758	9.76527	9.1508	-0.611608	0.00456488
TBC1D8B	7.18591	8.23562	1.06767	7.3137e-07	7.18591	8.28589	1.11797	1.1162e-07	5.46271	7.05807	1.65592	2.2858e-11	5.46271	7.53692	2.14451	2.6995e-19
AP3S1	9.32555	10.303	0.980027	7.31421e-07	9.32555	9.7073	0.387699	0.0776537	9.3369	9.48311	0.160208	0.531868	9.3369	9.71108	0.376212	0.101262
RHPN1	10.6878	9.67299	-1.01134	7.31421e-07	10.6878	10.7265	0.05071	0.884731	6.19888	6.87938	0.730163	0.00421842	6.19888	6.73819	0.570262	0.0342363
ACAP2	11.8074	12.2996	0.492476	7.31906e-07	11.8074	12.0265	0.2213	0.0406662	10.9288	10.694	-0.233643	0.0344748	10.9288	10.8092	-0.123497	0.337183
OSBPL8	10.9466	11.6041	0.658297	7.42157e-07	10.9466	11.5056	0.562552	2.47754e-05	11.2946	11.1269	-0.16314	0.301988	11.2946	11.5279	0.233189	0.13444
CUL9	9.72881	8.95123	-0.780499	7.43464e-07	9.72881	9.53547	-0.182952	0.329268	8.86773	8.7557	-0.101018	0.637603	8.86773	8.47717	-0.389533	0.0276603
ZNF449	7.75983	8.65397	0.899922	7.43488e-07	7.75983	8.29769	0.559601	0.00315509	8.37513	8.50518	0.12499	0.596521	8.37513	8.47564	0.103585	0.692447
DEGS1	7.90821	9.12002	1.2314	7.49647e-07	7.90821	9.53328	1.69214	1.36124e-12	10.165	10.2899	0.123948	0.713437	10.165	10.4792	0.318861	0.288419
DTL	8.22274	9.15822	0.941772	7.63721e-07	8.22274	8.8294	0.654832	0.000806297	9.86023	9.93213	0.0877317	0.735853	9.86023	10.4595	0.604957	0.00171099
DUSP4	9.18925	10.4209	1.262	7.7377e-07	9.18925	12.1347	2.97075	9.65351e-36	12.9724	13.2249	0.257369	0.405271	12.9724	13.3159	0.34339	0.269676
CDC26	6.9762	7.8936	0.944914	7.74189e-07	6.9762	7.38193	0.432821	0.0391261	8.17732	7.82398	-0.322335	0.113646	8.17732	8.18536	0.0139346	0.975815
NICN1	7.68555	6.69751	-1.01123	7.88785e-07	7.68555	7.3932	-0.280812	0.208218	6.74914	7.28863	0.560843	0.0095013	6.74914	6.69347	-0.0481803	0.897495
OLFM1	7.58307	8.40755	0.835656	7.93388e-07	7.58307	7.88466	0.320357	0.0923624	7.5141	7.68174	0.193425	0.360214	7.5141	8.70761	1.20605	1.02919e-13
CENPBD1	7.93396	7.18925	-0.742841	7.96227e-07	7.93396	7.34256	-0.599941	3.57391e-05	7.4137	7.23336	-0.182379	0.313489	7.4137	7.40031	-0.0172618	0.955306
HSDL1	9.53695	10.2404	0.707325	7.98081e-07	9.53695	9.74128	0.206108	0.219067	8.15135	8.22305	0.0961165	0.647964	8.15135	8.78032	0.638611	4.28925e-05
RAB11FIP3	9.80669	8.8661	-0.943908	7.9853e-07	9.80669	9.56962	-0.225958	0.320948	9.62111	9.61921	0.0277467	0.937082	9.62111	9.19703	-0.419871	0.0484094
GGA1	9.63918	8.95671	-0.685942	8.01567e-07	9.63918	9.41686	-0.211246	0.176471	9.2232	8.9883	-0.235647	0.136167	9.2232	8.597	-0.626737	8.69317e-06
GPR155	5.28116	6.74296	1.52309	8.03639e-07	5.28116	6.20053	0.973246	0.00265315	5.92117	7.90256	2.0945	5.49085e-14	5.92117	7.69691	1.84068	7.60441e-11
RFC2	9.36914	10.1494	0.785308	8.04121e-07	9.36914	9.9871	0.645971	5.47194e-05	9.54871	9.25201	-0.289851	0.107663	9.54871	9.70037	0.151364	0.475477
RNU5B-1	4.23134	6.17407	2.11389	8.06711e-07	4.23134	4.91393	0.777458	0.122794	5.26256	6.94715	1.75023	9.2251e-06	5.26256	5.65168	0.451917	0.38072
PRRT3	8.62188	7.64331	-0.976239	8.14156e-07	8.62188	8.59916	-0.0112366	0.993575	4.32329	4.99786	0.71196	0.0474763	4.32329	4.99379	0.731527	0.040517
WWC1	9.55143	8.90273	-0.651075	8.27459e-07	9.55143	8.94062	-0.609906	2.54301e-06	9.65021	8.06581	-1.59315	2.80359e-36	9.65021	8.06858	-1.58571	2.34936e-37
VPS35	9.92806	10.679	0.756601	8.34327e-07	9.92806	9.86577	-0.0447141	0.859971	11.0563	11.2142	0.165287	0.368088	11.0563	11.382	0.325237	0.057448
B3GNT5	8.18515	6.87556	-1.33538	8.3505e-07	8.18515	6.71968	-1.46622	2.92277e-08	7.89394	7.63975	-0.255233	0.437572	7.89394	8.1998	0.313918	0.343004
SEC23A	10.0625	11.0868	1.02579	8.38456e-07	10.0625	10.9594	0.924698	8.67391e-06	11.1656	11.0276	-0.117177	0.679233	11.1656	11.9168	0.752722	0.000477449
SGSH	8.96148	7.75647	-1.21725	8.563e-07	8.96148	8.71244	-0.234707	0.441789	8.12912	8.778	0.705189	0.00603319	8.12912	7.83488	-0.29401	0.348891
IP6K2	10.2869	9.51498	-0.774138	8.61219e-07	10.2869	9.81059	-0.478025	0.00320041	9.23598	9.37963	0.144684	0.471387	9.23598	9.24832	0.0162799	0.963191
NBPF9	10.4189	9.74882	-0.676408	8.63682e-07	10.4189	9.31982	-1.104	5.2098e-17	10.4418	10.4034	-0.0385143	0.852914	10.4418	10.2068	-0.234205	0.141893
ANKRD6	8.25251	7.34471	-0.921415	8.94038e-07	8.25251	6.87906	-1.3642	7.0095e-14	4.39449	5.11447	0.750186	0.0251966	4.39449	3.71135	-0.798416	0.0456054
MAN2A1	9.99963	10.669	0.670734	8.97457e-07	9.99963	10.124	0.131337	0.448593	12.2201	11.4246	-0.786923	1.35913e-09	12.2201	12.1671	-0.0547377	0.795386
PLEKHH3	8.70483	7.83986	-0.871007	9.03281e-07	8.70483	8.98818	0.287275	0.133744	8.55469	8.33373	-0.224785	0.270488	8.55469	8.40012	-0.155305	0.502677
PSMC2	9.33079	10.0692	0.747391	9.03638e-07	9.33079	9.55558	0.240873	0.169092	10.7284	10.5464	-0.166702	0.352377	10.7284	11.0548	0.326979	0.0496261
RNF207	8.68001	7.28838	-1.40668	9.0607e-07	8.68001	8.05569	-0.60168	0.0492003	7.84732	8.51701	0.711077	0.0181566	7.84732	6.65973	-1.19858	5.02688e-05
STIP1	11.2829	11.7731	0.491017	9.15889e-07	11.2829	11.7	0.418284	3.02021e-05	11.3094	10.8929	-0.408473	6.21678e-05	11.3094	11.4529	0.147114	0.226785
C22orf39	7.566	6.79905	-0.785593	9.23712e-07	7.566	7.23722	-0.339675	0.0339554	7.78713	7.70395	-0.0763722	0.697977	7.78713	7.95688	0.178232	0.2979
SARS	11.6884	12.6958	1.00753	9.23712e-07	11.6884	11.8728	0.191223	0.464949	12.5036	10.5088	-1.99196	1.06088e-24	12.5036	10.9396	-1.55517	3.66543e-15
SP100	8.50408	7.91397	-0.593248	9.40222e-07	8.50408	8.28216	-0.223715	0.0770796	10.0088	10.0139	0.00683532	0.980912	10.0088	9.63843	-0.367726	0.000375456
DYRK1B	8.81069	7.69607	-1.11802	9.44551e-07	8.81069	7.94564	-0.857652	0.000162701	4.06206	4.33332	0.462278	0.312165	4.06206	4.04279	-1.35966e-05	1
KIF5B	11.7756	12.3353	0.560527	9.47131e-07	11.7756	12.3378	0.563398	6.12396e-07	12.6303	11.8392	-0.785516	8.40266e-13	12.6303	12.6212	-0.00809793	0.978899
BZW1	11.7574	12.8402	1.08425	9.50415e-07	11.7574	12.3699	0.621527	0.00755744	14.1657	13.9341	-0.229791	0.394832	14.1657	14.6107	0.447201	0.0763793
CLIP4	6.89647	3.33141	-3.63297	9.50978e-07	6.89647	5.61379	-0.441585	0.636123	10.4459	10.602	0.15651	0.881446	10.4459	10.4445	-0.00130247	1
ABCG2	6.90126	5.60275	-1.29662	9.55979e-07	6.90126	5.88277	-1.01098	6.49071e-05	10.436	9.58205	-0.8345	8.24797e-05	10.436	9.77202	-0.665472	0.00263286
MTF2	8.41221	9.1698	0.758714	9.60943e-07	8.41221	8.99864	0.595092	0.000140385	8.30242	8.5536	0.264581	0.140626	8.30242	8.8166	0.505659	0.0021408
SPNS2	3.42176	6.05834	2.87715	9.60943e-07	3.42176	8.9216	6.07242	2.45969e-29	3.82587	3.35387	-0.639133	0.423295	3.82587	3.27301	-0.677935	0.405074
ABCE1	10.5338	11.2297	0.69711	9.65793e-07	10.5338	10.2549	-0.273943	0.0850145	11.4405	11.3435	-0.0860752	0.649857	11.4405	11.6745	0.233096	0.163737
AC093391.2	2.85106	5.34831	2.80515	9.74693e-07	2.85106	4.56543	1.91985	0.00143972	2.09296	5.42428	4.28319	1.94657e-08	2.09296	3.99326	2.71921	0.00107638
LONRF1	8.00655	8.81739	0.814845	9.92998e-07	8.00655	8.5191	0.518069	0.002739	9.17154	8.87679	-0.283449	0.116611	9.17154	9.4298	0.258141	0.170173
GOLGA2P5	8.2604	7.24814	-1.01844	9.9578e-07	8.2604	8.00085	-0.248884	0.297882	5.43711	5.68075	0.271662	0.409247	5.43711	4.30428	-1.23268	5.40403e-05
ADIPOR1	10.0261	11.0311	1.00659	9.96699e-07	10.0261	10.9434	0.927192	6.06691e-06	11.0946	11.0746	-0.0178194	0.97012	11.0946	11.6045	0.510684	0.0234006
MCM3AP	11.1255	10.4495	-0.675957	1.00526e-06	11.1255	10.851	-0.273257	0.0711603	10.7892	10.6989	-0.0893323	0.626842	10.7892	10.5871	-0.198727	0.237837
TMED5	8.8538	9.58795	0.739337	1.00668e-06	8.8538	9.08829	0.242972	0.161913	10.553	10.2549	-0.295727	0.0647402	10.553	11.0813	0.52851	0.000425797
LEMD2	9.14752	8.6563	-0.488437	1.02394e-06	9.14752	9.26247	0.119552	0.286128	9.13155	8.24308	-0.902167	6.89445e-21	9.13155	8.65881	-0.479515	5.63871e-07
SMCHD1	11.3709	11.8893	0.519301	1.03353e-06	11.3709	11.357	-0.0115349	0.969777	11.3561	11.2655	-0.089668	0.510223	11.3561	11.2481	-0.107834	0.441399
FAM115C	7.04637	7.9445	0.913253	1.04594e-06	7.04637	7.62754	0.651179	0.000661178	10.2523	8.72613	-1.53012	2.04737e-22	10.2523	10.2812	0.0302421	0.923424
LIX1L	6.45195	5.44744	-1.0598	1.04667e-06	6.45195	6.08271	-0.385353	0.0607721	10.4878	10.5016	0.014376	0.950836	10.4878	10.6298	0.141968	0.35276
NREP	7.97492	8.88809	0.910988	1.04677e-06	7.97492	8.07197	0.110404	0.678548	7.77576	8.9369	1.17134	1.55187e-10	7.77576	8.64006	0.874581	4.04534e-06
NSDHL	7.82903	8.54029	0.724176	1.04677e-06	7.82903	8.2712	0.447749	0.00375281	7.99845	8.68487	0.704016	1.27608e-06	7.99845	9.95824	1.97083	2.16387e-50
B3GNT2	8.03708	9.45008	1.42164	1.0562e-06	8.03708	9.20198	1.18498	5.30901e-05	7.3425	6.6758	-0.665047	0.0466885	7.3425	7.55635	0.217545	0.606505
CFLAR	10.2862	9.27363	-1.00171	1.06338e-06	10.2862	9.88641	-0.383571	0.090145	10.5675	11.2801	0.754808	0.000239342	10.5675	10.641	0.0755301	0.818013
TMED10	12.1457	12.8793	0.734496	1.06338e-06	12.1457	12.9172	0.781987	1.28941e-07	12.2574	12.2665	0.0152407	0.961426	12.2574	12.7612	0.503895	0.00146888
UPK1A	6.01476	7.35178	1.37533	1.0933e-06	6.01476	8.2317	2.27874	4.16022e-18	0.309049	2.42185	4.02383	0.00651133	0.309049	2.52141	4.25671	0.00385179
APOL6	8.57054	7.76151	-0.81646	1.09694e-06	8.57054	8.5697	0.00272812	1	8.55942	8.54787	-0.00170489	1	8.55942	8.78381	0.21796	0.264512
AHSA1	10.2881	10.8048	0.517587	1.10605e-06	10.2881	10.2498	-0.0308995	0.859971	10.4191	10.5001	0.0833867	0.544404	10.4191	10.9574	0.542275	2.33449e-07
CDC42EP3	3.61112	5.35158	1.90051	1.13398e-06	3.61112	7.04937	3.66647	8.80407e-27	9.43045	8.62317	-0.810317	0.000865399	9.43045	8.67677	-0.737136	0.00324838
MMP15	8.04004	7.21513	-0.83808	1.13529e-06	8.04004	8.57044	0.535794	0.000920469	7.80049	7.12842	-0.684804	8.38919e-05	7.80049	7.76801	-0.0260678	0.938699
INSIG1	9.93393	12.1107	2.17852	1.14546e-06	9.93393	12.9513	3.03005	2.27246e-12	8.8645	9.80702	1.06782	0.0271181	8.8645	12.2734	3.41965	2.35323e-15
TDRD5	8.71732	7.53071	-1.19646	1.14546e-06	8.71732	7.29819	-1.35982	1.43592e-08	1.70195	2.59532	0.884768	0.375532	1.70195	2.52526	0.80337	0.445728
TRAM1	10.5554	11.5325	0.976468	1.14553e-06	10.5554	11.3071	0.767301	0.000158877	10.8932	10.5418	-0.34316	0.131316	10.8932	10.8847	-0.0109455	0.987345
CENPT	9.47652	8.7568	-0.716633	1.14932e-06	9.47652	9.4802	0.0151375	0.971075	9.28516	9.55764	0.273042	0.0888454	9.28516	9.303	0.0189799	0.948582
ACTR2	11.8033	12.4087	0.608823	1.15563e-06	11.8033	12.2503	0.455581	0.000346688	12.4341	11.8717	-0.561507	7.0278e-06	12.4341	12.5203	0.0893915	0.612612
FUT8	9.95667	10.7048	0.752633	1.18328e-06	9.95667	10.8212	0.874734	6.69555e-09	8.42461	8.38365	-0.0420837	0.871842	8.42461	8.35261	-0.0744052	0.772295
ENPEP	7.91198	6.8662	-1.06268	1.21896e-06	7.91198	6.8866	-0.977004	4.59496e-06	5.32005	6.23854	0.941161	0.000509511	5.32005	5.81478	0.494748	0.107571
TIA1	10.9777	10.3946	-0.584545	1.21986e-06	10.9777	10.2993	-0.666811	1.38117e-08	10.1439	10.7901	0.642431	6.55585e-08	10.1439	10.446	0.300514	0.0241838
MSX2	10.3021	9.62824	-0.669655	1.22134e-06	10.3021	9.84104	-0.455587	0.00118196	7.20473	7.95973	0.768875	2.16249e-06	7.20473	7.22092	0.0341535	0.912936
DDB2	10.6052	9.83114	-0.774873	1.26925e-06	10.6052	10.3651	-0.226015	0.220872	9.23885	8.02758	-1.22193	4.57652e-14	9.23885	8.82037	-0.419921	0.0192938
KDELR3	8.94759	10.0139	1.06956	1.26925e-06	8.94759	10.4625	1.51851	7.39183e-13	7.05833	6.68643	-0.367141	0.197878	7.05833	8.74809	1.72387	2.00974e-14
BRD9	10.0646	9.39808	-0.665577	1.28061e-06	10.0646	9.86302	-0.190157	0.228867	9.64982	9.37807	-0.271077	0.075289	9.64982	9.30418	-0.346505	0.0212617
MYLK4	6.34242	4.64394	-1.70433	1.28074e-06	6.34242	4.30237	-2.17522	5.23152e-10	3.67094	4.62958	1.1016	0.0181385	3.67094	3.70166	0.0357211	0.976159
STEAP3	10.2503	9.04692	-1.20685	1.28191e-06	10.2503	9.63185	-0.566844	0.0340789	9.16097	8.90586	-0.241482	0.438018	9.16097	9.0927	-0.0685239	0.873741
EDA2R	7.89008	6.65448	-1.24977	1.29143e-06	7.89008	7.03245	-0.862209	0.000776563	10.0168	8.87339	-1.1309	1.30138e-06	10.0168	8.97443	-1.04619	1.06196e-05
ING5	9.67903	8.79476	-0.885557	1.29143e-06	9.67903	9.61596	-0.0521768	0.858861	9.27537	8.9472	-0.329609	0.106606	9.27537	8.52344	-0.751891	5.64995e-05
ARID5A	6.52704	8.3574	1.86139	1.29829e-06	6.52704	7.5274	1.05337	0.0097471	4.75809	5.19117	0.435281	0.426607	4.75809	4.9438	0.155275	0.82854
LRRC45	9.29284	8.15385	-1.13438	1.30626e-06	9.29284	8.85544	-0.433191	0.0912507	7.62725	8.18225	0.56999	0.0271145	7.62725	8.27725	0.661441	0.0102772
LOC439994	6.69911	5.54905	-1.14676	1.30664e-06	6.69911	6.04903	-0.660732	0.00336033	5.90641	6.24747	0.334262	0.207563	5.90641	5.94416	0.0324709	0.943794
RNGTT	9.03919	9.6418	0.605177	1.33235e-06	9.03919	9.3124	0.276673	0.0421849	9.41333	9.0985	-0.296558	0.0277933	9.41333	9.54694	0.13213	0.407486
CES3	6.26734	4.1325	-2.25986	1.33728e-06	6.26734	5.13627	-1.16689	0.0085789	3.14548	4.00199	1.06173	0.0965941	3.14548	3.86025	0.839947	0.222081
ZNF224	8.81801	7.95796	-0.868241	1.33997e-06	8.81801	8.29719	-0.518754	0.00461634	8.10032	8.64179	0.533335	0.00410124	8.10032	8.15365	0.045893	0.883677
YWHAH	8.53322	9.32166	0.793325	1.36116e-06	8.53322	8.31303	-0.206738	0.303198	10.271	10.1372	-0.13367	0.503189	10.271	10.6016	0.331922	0.0611414
SEL1L	11.1655	11.6875	0.52229	1.36543e-06	11.1655	11.5359	0.372612	0.000749598	12.3412	11.7672	-0.574762	4.43649e-08	12.3412	11.6979	-0.643526	7.5618e-10
WDR59	10.3436	9.7518	-0.592531	1.37566e-06	10.3436	9.73909	-0.598393	6.76436e-07	9.16844	9.31348	0.148209	0.329776	9.16844	9.137	-0.028972	0.899353
ITPR1	5.82455	8.30598	2.554	1.39072e-06	5.82455	8.91453	3.68672	3.64915e-13	9.73192	9.58619	-0.142866	0.856694	9.73192	9.24362	-0.49021	0.474968
TNFSF15	7.27998	3.85573	-3.66621	1.39475e-06	7.27998	2.651	-4.66033	1.72882e-09	1.70195	0.955648	-0.938947	0.571424	1.70195	2.04869	0.0999763	0.968642
LINC01021	5.65998	3.8234	-2.0165	1.40467e-06	5.65998	4.61097	-1.13571	0.00207396	5.55581	5.85057	0.367444	0.353367	5.55581	4.958	-0.585462	0.14002
ASPSCR1	8.91022	7.99476	-0.893381	1.41354e-06	8.91022	8.83145	-0.0774586	0.773785	7.97526	7.90414	-0.0744399	0.789704	7.97526	7.61742	-0.347961	0.111594
DDX17	12.7204	12.2916	-0.428683	1.41354e-06	12.7204	12.3153	-0.396713	7.10287e-06	11.7876	11.9976	0.210158	0.0293451	11.7876	11.6026	-0.183467	0.0730381
JMJD6	6.56222	8.11005	1.55903	1.42759e-06	6.56222	8.31652	1.79653	1.10429e-08	8.54296	8.07582	-0.45662	0.20722	8.54296	8.76544	0.233768	0.5917
LAMB2	11.7468	11.0855	-0.661507	1.42759e-06	11.7468	12.2602	0.522272	0.000147807	11.5449	11.7667	0.222115	0.15338	11.5449	11.3148	-0.229356	0.156035
CROCCP2	8.18115	7.20264	-0.977586	1.42775e-06	8.18115	7.84433	-0.322613	0.143747	6.43336	6.54982	0.137411	0.649328	6.43336	6.01049	-0.436318	0.0959362
SH3D21	7.46165	8.97185	1.51806	1.42775e-06	7.46165	9.2904	1.91793	3.03749e-10	5.5122	5.86504	0.393481	0.363449	5.5122	4.88894	-0.645234	0.135152
AKAP12	5.57414	8.89004	3.44691	1.42873e-06	5.57414	6.8631	2.14251	0.00412487	9.28053	9.51955	0.340434	0.731379	9.28053	9.51773	0.240528	0.834967
AZIN1	11.2604	11.8896	0.62921	1.43379e-06	11.2604	11.536	0.286081	0.0439839	11.5187	11.2053	-0.312687	0.0258864	11.5187	11.4941	-0.0248553	0.921385
SSRP1	10.8126	11.3402	0.528966	1.44345e-06	10.8126	10.6027	-0.200594	0.104586	11.5491	11.177	-0.369485	0.000970246	11.5491	11.3329	-0.21556	0.0831872
ASTN2	7.41237	6.42593	-0.980819	1.46647e-06	7.41237	6.9782	-0.39417	0.0578281	9.06968	9.11903	0.0557645	0.822815	9.06968	8.90533	-0.159858	0.471919
RB1	9.81919	10.4941	0.677265	1.51035e-06	9.81919	9.89087	0.0955743	0.623986	9.97626	10.1672	0.19106	0.245838	9.97626	10.5232	0.550442	0.000132022
CHMP5	8.9196	9.84596	0.92914	1.52987e-06	8.9196	9.90949	1.00295	1.17613e-07	9.53179	9.59337	0.070469	0.803622	9.53179	9.84366	0.314619	0.165969
FAM177B	1.11018	5.36252	6.05091	1.55328e-06	1.11018	3.71502	4.24365	0.00124977	0.807234	1.35536	1.2356	0.56667	0.807234	2.38088	3.26887	0.0431932
ATP8B3	5.53133	6.81528	1.33124	1.57548e-06	5.53133	7.58765	2.11743	1.26155e-16	5.46555	5.0345	-0.412717	0.258898	5.46555	5.9259	0.49934	0.139154
AP5B1	9.26228	8.39928	-0.865925	1.61902e-06	9.26228	9.38142	0.135111	0.56261	9.00212	8.81436	-0.173245	0.433968	9.00212	8.82893	-0.173064	0.460979
TREX1	5.50975	4.06252	-1.5827	1.61902e-06	5.50975	4.31227	-1.28298	1.07488e-05	7.47833	7.91179	0.434812	0.0161928	7.47833	8.15465	0.6802	6.52003e-05
YJEFN3	5.79674	3.8821	-2.10076	1.62132e-06	5.79674	5.13899	-0.689515	0.0910263	4.47136	4.12843	-0.420588	0.438507	4.47136	2.76084	-1.79835	0.000394973
NIPAL3	8.60065	7.60961	-0.998742	1.62952e-06	8.60065	7.70118	-0.850204	3.55732e-05	9.56244	9.80184	0.239333	0.3016	9.56244	9.43892	-0.122643	0.666253
AHCTF1	11.2169	11.7897	0.576121	1.63358e-06	11.2169	11.4335	0.228827	0.0861416	12.4111	12.2505	-0.160367	0.248407	12.4111	12.476	0.0664631	0.707344
CRTC1	8.59105	7.22274	-1.38258	1.65374e-06	8.59105	7.94655	-0.60207	0.0503436	8.06084	8.52612	0.51406	0.103373	8.06084	7.03215	-1.00141	0.000830464
TUBGCP6	9.04067	8.06549	-0.981585	1.6747e-06	9.04067	9.16957	0.150076	0.572565	9.19312	9.36637	0.183079	0.461334	9.19312	8.98887	-0.20233	0.437535
SSR4	8.973	9.91007	0.946201	1.70248e-06	8.973	9.75445	0.792969	6.59997e-05	10.7902	11.248	0.453579	0.0289391	10.7902	11.0242	0.230082	0.348433
TNIP1	10.0125	11.238	1.22785	1.70248e-06	10.0125	10.8641	0.870426	0.000931227	9.62855	10.2682	0.646249	0.0185029	9.62855	9.92965	0.301283	0.359254
ZNF346	9.02712	8.24359	-0.789986	1.72075e-06	9.02712	8.40323	-0.597212	0.000283514	8.30703	8.17983	-0.127381	0.557908	8.30703	7.8539	-0.451398	0.0127552
CHKB	8.29529	7.46678	-0.832828	1.72445e-06	8.29529	8.24761	-0.0445645	0.871616	6.87263	7.53226	0.664791	0.00043692	6.87263	6.97723	0.106795	0.698178
CD109	8.36785	9.74622	1.39549	1.74622e-06	8.36785	9.29704	1.04759	0.000423019	11.6001	13.0789	1.53845	4.26559e-08	11.6001	12.3791	0.825656	0.00731745
USP43	7.54981	6.6521	-0.894915	1.81075e-06	7.54981	7.48097	-0.0670281	0.796785	7.93784	7.53633	-0.408989	0.0244228	7.93784	7.71463	-0.225469	0.268199
RARS2	9.04899	9.58396	0.539779	1.8261e-06	9.04899	9.4275	0.384828	0.000840375	8.81528	8.81514	0.00314088	1	8.81528	9.1171	0.299922	0.0164246
FOXN2	9.09069	9.92035	0.831702	1.85649e-06	9.09069	9.37793	0.288025	0.147312	10.0426	9.53846	-0.469003	0.0100251	10.0426	10.2092	0.168985	0.455082
POU6F1	5.83963	4.4679	-1.50444	1.86332e-06	5.83963	4.7216	-1.20862	2.59795e-05	6.42825	5.97136	-0.460073	0.0828071	6.42825	5.79153	-0.675185	0.00775434
SEC24A	10.3072	11.5619	1.25889	1.86332e-06	10.3072	11.5812	1.29155	7.20519e-07	9.74541	9.93691	0.192271	0.580352	9.74541	10.8473	1.10904	4.01956e-05
TMEM150A	7.1386	5.93949	-1.22777	1.8796e-06	7.1386	6.70812	-0.435702	0.102839	6.05737	6.43254	0.380031	0.203347	6.05737	6.01931	-0.0469032	0.926277
CD82	8.36788	7.35388	-1.01	1.88837e-06	8.36788	8.40733	0.0514512	0.881708	0.662197	0.650068	-0.24446	0.945321	0.662197	1.58048	2.21185	0.192171
STT3B	10.5077	11.2057	0.699822	1.89554e-06	10.5077	10.7689	0.277995	0.0883439	11.7775	11.6378	-0.127602	0.486402	11.7775	12.3451	0.566884	0.000140447
RGS12	8.78288	8.0407	-0.749059	1.94957e-06	8.78288	8.51817	-0.257071	0.134933	7.74556	7.85799	0.111948	0.605065	7.74556	7.74493	-0.000845572	1
STAG3L5P	8.55943	7.49259	-1.07893	1.97238e-06	8.55943	8.25491	-0.290327	0.264093	6.79956	6.98049	0.200001	0.516585	6.79956	6.59325	-0.20094	0.544124
CBX4	9.5781	10.4557	0.883513	1.9814e-06	9.5781	10.2236	0.684248	0.000277947	10.0466	9.75612	-0.291353	0.170337	10.0466	9.67628	-0.367647	0.0834302
SRP54	10.2858	11.2109	0.928211	2.01532e-06	10.2858	11.0596	0.780065	7.15444e-05	9.94946	9.83916	-0.102638	0.707398	9.94946	10.5309	0.5858	0.00516999
ZNF362	8.71251	7.50213	-1.22155	2.01727e-06	8.71251	7.84682	-0.851005	0.00102496	5.55547	7.03264	1.51804	1.21858e-07	5.55547	5.8171	0.292033	0.461176
ARHGEF40	6.56346	5.41772	-1.18291	2.02132e-06	6.56346	6.83869	0.364266	0.12174	8.79557	9.9535	1.16386	9.01158e-12	8.79557	9.49084	0.697189	0.000127084
TGDS	7.30711	8.30279	1.0081	2.02737e-06	7.30711	7.95	0.663463	0.002551	7.68053	7.6198	-0.0332783	0.930795	7.68053	7.86983	0.19454	0.488209
SEMA3F	10.412	9.07787	-1.33655	2.02887e-06	10.412	9.55832	-0.828003	0.00452612	5.83245	4.84506	-1.04352	0.00426304	5.83245	6.35059	0.541046	0.148579
GNL3	10.2725	10.921	0.651877	2.03086e-06	10.2725	10.6853	0.416262	0.00347719	10.7613	10.6867	-0.0560305	0.778705	10.7613	10.8218	0.0616092	0.771438
RP11-890B15.2	7.57558	6.20525	-1.36091	2.06814e-06	7.57558	6.82529	-0.75945	0.00860805	7.66677	7.876	0.216099	0.529905	7.66677	7.24203	-0.41169	0.204353
PSMC6	9.7903	10.8311	1.04411	2.07694e-06	9.7903	10.556	0.810454	0.000278055	10.3427	10.3318	-0.00242149	1	10.3427	10.7616	0.421026	0.0950149
BHLHE41	4.88192	6.67785	1.90106	2.10195e-06	4.88192	7.51987	2.84693	4.32306e-14	5.12444	7.04281	1.94388	6.7089e-07	5.12444	6.96734	1.88322	1.86903e-06
CPE	2.66098	5.82295	3.87224	2.13423e-06	2.66098	6.87629	5.54374	1.01585e-12	1.79522	3.39029	1.66928	0.119543	1.79522	2.67336	0.831115	0.529898
UBA6	11.1315	11.9697	0.840203	2.13661e-06	11.1315	11.8997	0.772137	1.24247e-05	10.9223	10.5612	-0.354544	0.0710079	10.9223	11.0995	0.174816	0.456319
MASTL	8.79517	9.47635	0.681969	2.15053e-06	8.79517	9.0979	0.307113	0.0506755	9.12367	8.85194	-0.235867	0.151213	9.12367	9.68815	0.56469	9.46301e-05
TOB1	11.1333	11.7942	0.663113	2.15053e-06	11.1333	12.0833	0.951683	1.35041e-12	11.0536	11.6599	0.60669	1.48648e-05	11.0536	11.782	0.73134	1.33791e-07
ME2	7.77363	8.49379	0.726476	2.17012e-06	7.77363	7.74138	-0.0348453	0.901155	10.4951	9.95688	-0.523617	0.000146772	10.4951	10.4449	-0.051236	0.813996
BBS1	8.62937	7.75842	-0.879221	2.19045e-06	8.62937	8.51713	-0.0961492	0.705106	7.41955	7.91127	0.498904	0.0137158	7.41955	7.01311	-0.407477	0.0646042
USP40	10.2178	9.49063	-0.728346	2.19489e-06	10.2178	9.59372	-0.609413	7.25995e-05	10.3338	9.90349	-0.431533	0.00672852	10.3338	9.63905	-0.697637	4.95418e-06
SLC25A21-AS1	7.15302	5.89652	-1.25315	2.24275e-06	7.15302	6.3122	-0.825724	0.0014033	5.24457	6.1453	0.928495	0.00191202	5.24457	5.79232	0.588521	0.0736581
UCHL1	3.72329	5.2593	1.64593	2.25817e-06	3.72329	6.47046	2.92368	3.33439e-22	13.2514	12.7928	-0.454168	0.00839735	13.2514	12.707	-0.54469	0.00158869
MRPS6	7.82399	8.55215	0.738139	2.2905e-06	7.82399	8.21491	0.406204	0.0143336	7.77906	7.86186	0.0805108	0.720977	7.77906	8.08685	0.311625	0.0832031
ESRP2	11.4565	10.9087	-0.548393	2.29168e-06	11.4565	11.2423	-0.208619	0.104983	2.57817	1.76941	-0.381417	0.696422	2.57817	2.2664	-0.484007	0.612992
EPHA3	5.51866	6.50566	1.02313	2.3064e-06	5.51866	4.29033	-1.36558	2.1194e-06	7.90124	9.89251	1.99892	1.24031e-45	7.90124	8.92462	1.04064	2.08651e-12
TNFAIP1	9.55108	10.2258	0.676501	2.32756e-06	9.55108	10.232	0.691127	9.2501e-07	9.96513	9.11724	-0.84854	1.73585e-09	9.96513	9.86055	-0.103692	0.604369
GFRA1	13.1488	12.523	-0.622367	2.33614e-06	13.1488	8.43066	-4.72147	4.45444e-301	7.22597	4.83781	-2.39229	3.801e-30	7.22597	6.08934	-1.1562	3.17122e-11
ERCC6L	8.01184	8.93741	0.930119	2.34129e-06	8.01184	8.42786	0.4395	0.0401825	8.59967	8.50338	-0.0810065	0.776134	8.59967	9.57462	0.973185	3.55818e-07
XPO5	10.2202	10.581	0.361152	2.35845e-06	10.2202	9.81658	-0.405723	1.26841e-07	10.5923	10.3307	-0.260052	0.000823835	10.5923	10.2507	-0.340623	6.58406e-06
TBRG1	8.86584	8.22856	-0.640619	2.41589e-06	8.86584	8.4048	-0.455176	0.000750132	9.42111	8.80765	-0.610245	1.5949e-06	9.42111	8.98012	-0.441079	0.000796469
CLINT1	10.8859	11.5924	0.708526	2.48246e-06	10.8859	11.4682	0.593361	8.71397e-05	11.6009	11.5545	-0.0471983	0.832411	11.6009	11.9187	0.318609	0.0592281
ALG9	8.34123	8.80844	0.471282	2.50049e-06	8.34123	8.48705	0.164977	0.146838	9.25371	9.36999	0.1268	0.222805	9.25371	9.49218	0.240234	0.0112713
ABCC6	7.21654	5.83781	-1.41377	2.51549e-06	7.21654	6.67178	-0.502844	0.111136	0.309049	4.10471	6.20772	3.72516e-06	0.309049	3.30114	5.2759	0.000158829
RIOK2	9.16155	9.83019	0.6711	2.54084e-06	9.16155	9.21843	0.0752253	0.713749	8.75488	9.04356	0.295637	0.0667103	8.75488	9.33123	0.569675	0.000125008
TTC39A	11.4306	10.5926	-0.822958	2.545e-06	11.4306	9.68399	-1.74292	5.53348e-26	1.93649	3.74592	2.41095	0.00125042	1.93649	3.43876	2.10054	0.00687339
SPTLC1	9.90205	10.4864	0.586291	2.5716e-06	9.90205	10.2959	0.398677	0.0018661	10.5063	10.5637	0.0616778	0.720108	10.5063	10.8061	0.300201	0.0260202
SUGP2	11.5512	10.8985	-0.652915	2.58264e-06	11.5512	11.3573	-0.181028	0.267171	10.9228	10.8615	-0.0600578	0.764531	10.9228	10.7841	-0.137377	0.453018
YIPF5	9.13276	10.0621	0.936076	2.58839e-06	9.13276	9.96067	0.843507	2.16934e-05	9.79383	9.92294	0.137815	0.596172	9.79383	10.1539	0.361544	0.114374
RECQL5	10.0575	9.18759	-0.870249	2.62409e-06	10.0575	9.93633	-0.109135	0.670561	8.51742	8.37557	-0.137415	0.58364	8.51742	8.07609	-0.432752	0.0427364
RAC1	12.1549	12.7068	0.552211	2.67136e-06	12.1549	12.4275	0.272508	0.0314351	11.8713	11.452	-0.41548	0.000590448	11.8713	11.7796	-0.0920183	0.573478
DERL1	11.2376	12.0924	0.855825	2.68106e-06	11.2376	12.0622	0.83613	3.64966e-06	10.0835	9.61348	-0.460088	0.0200502	10.0835	10.0762	-0.00752496	0.994619
LINC00174	8.57365	6.42948	-2.12584	2.7054e-06	8.57365	7.34711	-1.18726	0.0115415	6.31255	6.90458	0.724519	0.164617	6.31255	5.24395	-1.12199	0.0303203
CLDN9	6.63323	4.74458	-1.90288	2.71145e-06	6.63323	6.7436	0.154237	0.77818	1.82261	1.1701	-1.65712	0.209547	1.82261	2.03022	-0.426832	0.742424
TRAPPC2	8.1878	7.59194	-0.591452	2.72671e-06	8.1878	7.73532	-0.457728	0.000169557	8.58232	8.86678	0.290633	0.0120737	8.58232	8.39604	-0.185501	0.152167
NUPL1	9.85409	11.1051	1.2538	2.76526e-06	9.85409	10.7781	0.928256	0.000665615	10.7104	10.1764	-0.522873	0.0759125	10.7104	10.8531	0.142372	0.722558
NBPF20	7.58466	6.64201	-0.964639	2.81611e-06	7.58466	6.32109	-1.29875	8.00201e-11	7.94056	7.88729	-0.0554423	0.844304	7.94056	7.74657	-0.19444	0.420228
NVL	9.04799	9.70036	0.656078	2.8441e-06	9.04799	9.96395	0.94281	1.44757e-12	9.5628	9.37337	-0.189334	0.242569	9.5628	9.30432	-0.259092	0.104583
PTCD1	10.8218	10.1598	-0.657892	2.86117e-06	10.8218	10.3544	-0.448273	0.00180057	8.73359	8.62012	-0.115801	0.551422	8.73359	8.47537	-0.260645	0.136082
NTAN1	7.22942	8.16773	0.945101	2.86529e-06	7.22942	8.04457	0.84346	2.66271e-05	7.35678	7.26047	-0.0626965	0.840085	7.35678	7.57756	0.227767	0.378785
RASA1	9.91338	10.3294	0.416057	2.87973e-06	9.91338	10.0822	0.174713	0.073731	10.2054	10.0835	-0.126188	0.216985	10.2054	10.1044	-0.103481	0.350461
SLC22A5	9.61698	9.04187	-0.573525	2.88951e-06	9.61698	8.53796	-1.08516	2.02285e-20	8.17922	8.02133	-0.159714	0.322086	8.17922	8.24603	0.0722273	0.712384
TMSB10	12.4055	13.6392	1.23433	2.89586e-06	12.4055	13.7766	1.42661	3.13357e-08	13.5991	13.4684	-0.126703	0.73278	13.5991	14.2416	0.647379	0.0256133
COL18A1	9.40947	8.63358	-0.772255	2.90323e-06	9.40947	9.83574	0.43196	0.0102547	6.99896	6.93501	-0.0627379	0.827179	6.99896	6.06016	-0.959905	1.57275e-06
C15orf52	6.73699	4.90354	-1.84558	2.92423e-06	6.73699	6.5153	-0.207223	0.681747	10.4422	9.87507	-0.423743	0.287741	10.4422	9.50339	-0.94193	0.00982872
AP5Z1	9.68555	8.81615	-0.869371	2.92876e-06	9.68555	9.82453	0.169318	0.463067	8.37707	8.2167	-0.158311	0.5171	8.37707	7.89745	-0.475815	0.0236693
SIX5	8.03118	7.24848	-0.794673	2.95091e-06	8.03118	8.31754	0.289315	0.0974455	7.47365	7.52576	0.0599945	0.810739	7.47365	7.10545	-0.367295	0.0538048
RPN1	11.0243	12.0551	1.03262	2.95372e-06	11.0243	11.7804	0.767766	0.000650616	11.7433	11.2494	-0.476653	0.0466725	11.7433	12.2711	0.529157	0.0296886
CMC2	8.10884	9.10964	1.00928	2.95987e-06	8.10884	8.61233	0.537822	0.0197995	8.17498	7.30389	-0.839593	0.000216878	8.17498	8.50416	0.326145	0.211789
CDK8	8.30634	9.09713	0.7965	2.96858e-06	8.30634	8.29872	-0.00571716	1	8.39894	8.04642	-0.343592	0.0743838	8.39894	8.35326	-0.0458618	0.877586
SNX25	8.34211	9.29117	0.953323	2.96893e-06	8.34211	9.12109	0.790927	0.000115316	8.28096	8.39479	0.104463	0.71745	8.28096	8.54646	0.262439	0.306189
SNRPF	8.98832	9.8777	0.894703	2.97811e-06	8.98832	8.89181	-0.0849347	0.768679	9.87535	10.1415	0.297535	0.167403	9.87535	10.1952	0.325434	0.141331
RP11-389K14.3	5.7575	4.0752	-1.8443	3.01061e-06	5.7575	4.29172	-1.29051	0.000304555	8.68526	8.25472	-0.396607	0.207422	8.68526	8.0183	-0.671145	0.0251686
NEURL1B	10.2384	9.1073	-1.13356	3.02745e-06	10.2384	9.6069	-0.527601	0.0434291	7.71703	6.47299	-1.25989	1.48387e-06	7.71703	7.59335	-0.115537	0.768463
FLYWCH1	9.19192	8.37352	-0.823267	3.06446e-06	9.19192	8.96728	-0.211711	0.304225	9.74874	9.13256	-0.615321	0.000395733	9.74874	8.87897	-0.870218	2.64084e-07
LINC00338	7.26321	6.07071	-1.13922	3.07745e-06	7.26321	5.73173	-1.56463	5.56462e-11	7.49114	8.15854	0.68519	0.0023659	7.49114	6.82759	-0.67233	0.00477547
RP11-346D6.6	9.8387	8.72914	-1.10042	3.08678e-06	9.8387	9.07036	-0.715775	0.00313537	0.309049	0.309049	0	1	0.309049	0.309049	0	1
RTN4RL1	9.30557	8.23649	-1.06732	3.10164e-06	9.30557	8.98697	-0.283634	0.289188	2.62598	3.06073	0.794075	0.282116	2.62598	3.0494	0.667088	0.39891
SYT12	9.89502	9.15015	-0.743339	3.10164e-06	9.89502	10.0339	0.154463	0.429332	1.55043	2.20562	0.446521	0.731379	1.55043	2.52331	1.06992	0.303857
HSPD1	12.7609	13.5448	0.78403	3.10304e-06	12.7609	12.1153	-0.628468	0.000221448	14.5888	14.7269	0.168941	0.410816	14.5888	15.0227	0.440643	0.0156395
MED30	6.06201	7.02037	1.016	3.10304e-06	6.06201	6.13504	0.100064	0.768551	6.79817	6.73213	-0.055563	0.863864	6.79817	6.32876	-0.495997	0.0318863
ENTHD2	8.00971	6.87464	-1.141	3.10408e-06	8.00971	7.83356	-0.132337	0.686717	7.96162	8.0658	0.128747	0.687499	7.96162	7.46409	-0.498839	0.0598654
LAMC1	10.8253	11.5931	0.771035	3.10408e-06	10.8253	11.5959	0.774803	2.08778e-06	15.0494	14.7841	-0.250872	0.178554	15.0494	14.3594	-0.686303	3.51674e-05
SIGIRR	8.30509	7.04632	-1.24983	3.10408e-06	8.30509	8.05983	-0.23452	0.477857	6.49859	6.68739	0.19854	0.593008	6.49859	6.07053	-0.415417	0.229586
KPNA3	9.39063	9.9372	0.551028	3.10917e-06	9.39063	9.05198	-0.338881	0.00720627	9.89241	9.43043	-0.463335	9.90382e-05	9.89241	9.96966	0.0806207	0.622837
FRAT1	7.5504	6.46291	-1.10383	3.16325e-06	7.5504	6.90472	-0.62242	0.00871537	4.97579	5.36058	0.409307	0.242075	4.97579	3.89046	-1.23482	0.000495154
LOC100507599	7.1808	6.1014	-1.1065	3.16325e-06	7.1808	5.97772	-1.20664	1.3617e-07	6.20964	6.27934	0.0804516	0.823135	6.20964	6.25163	0.0577402	0.890878
UBA2	10.8052	11.3738	0.568809	3.21747e-06	10.8052	10.7738	-0.0285406	0.894332	11.319	10.9708	-0.339991	0.00777627	11.319	11.3145	-0.00405203	0.998152
SERPINF1	6.81223	4.18799	-2.70237	3.26774e-06	6.81223	4.72859	-2.01708	0.000328374	0.7709	0.696973	-0.248834	0.946158	0.7709	0.309049	-1.63665	0.528152
OSBPL5	7.44819	6.66421	-0.794283	3.27027e-06	7.44819	7.58838	0.142482	0.45994	10.1451	9.57859	-0.568589	7.43555e-06	10.1451	10.2036	0.0645292	0.734354
RAP2B	9.72696	11.3109	1.5881	3.29132e-06	9.72696	10.9181	1.31678	0.000128338	10.7987	9.69139	-1.11067	0.00157022	10.7987	10.8516	0.06158	0.926277
ARL4A	8.48721	7.4854	-0.992426	3.29168e-06	8.48721	7.40772	-1.05627	3.81848e-07	9.47151	8.9713	-0.502539	0.0187153	9.47151	9.26238	-0.196232	0.456019
RTCA	7.24332	7.95579	0.71537	3.30923e-06	7.24332	7.41295	0.1753	0.35783	8.91414	8.50216	-0.408092	0.00389985	8.91414	8.6643	-0.251636	0.101714
TTC31	9.25405	8.55418	-0.703658	3.32793e-06	9.25405	8.95334	-0.296085	0.067851	9.35918	9.0521	-0.306745	0.057149	9.35918	8.95757	-0.401282	0.0112293
GTF2E2	7.90452	8.78753	0.89795	3.336e-06	7.90452	8.30397	0.437173	0.0367792	9.95887	9.18912	-0.754838	4.65481e-05	9.95887	9.51158	-0.448878	0.0258581
EXOSC8	7.98092	8.73658	0.762141	3.34834e-06	7.98092	7.89306	-0.0459396	0.868613	9.6322	8.20465	-1.41119	4.5225e-21	9.6322	8.79034	-0.849242	2.46247e-08
UBA7	6.06892	4.75373	-1.41191	3.35845e-06	6.06892	6.97921	0.934095	9.88466e-05	4.5975	6.11111	1.63298	2.99164e-08	4.5975	5.57281	1.03239	0.00116962
LIN54	9.42401	9.99585	0.572826	3.42671e-06	9.42401	9.59356	0.182248	0.201861	9.41458	8.71947	-0.693508	2.87118e-08	9.41458	9.17892	-0.237233	0.0974442
VWA5A	3.22131	4.89942	1.98337	3.42671e-06	3.22131	5.07289	2.21103	4.72995e-08	7.97351	9.50131	1.53107	1.00429e-14	7.97351	9.60478	1.63075	1.40623e-16
MCCC1	10.7025	10.102	-0.598705	3.44909e-06	10.7025	9.84123	-0.847668	8.25062e-12	6.99304	7.10492	0.13641	0.525415	6.99304	6.5781	-0.408421	0.0292135
SEC31B	6.36829	4.66515	-1.78137	3.45284e-06	6.36829	5.23996	-1.17857	0.00124952	6.4395	7.64444	1.28499	0.000109436	6.4395	5.9218	-0.504204	0.216899
ARHGEF19	9.25096	8.22058	-1.03161	3.45417e-06	9.25096	9.01932	-0.206774	0.452299	6.48851	6.18755	-0.309365	0.311325	6.48851	6.67023	0.187959	0.585573
MYL6	11.2812	12.0057	0.729978	3.45915e-06	11.2812	11.6672	0.386355	0.0213241	11.1506	11.6291	0.493141	0.00245308	11.1506	12.2312	1.08046	1.01682e-12
GABRA1	8.99782	6.96366	-2.03623	3.46137e-06	8.99782	8.61729	-0.134167	0.845343	1.26024	0.650068	-1.63439	0.425345	1.26024	1.71974	0.626502	0.728591
ZNF641	8.7769	8.15609	-0.627232	3.48836e-06	8.7769	8.29703	-0.470007	0.000433891	7.27761	7.36202	0.0691033	0.752148	7.27761	7.5555	0.267841	0.120558
NOD1	7.53684	6.74296	-0.776443	3.49695e-06	7.53684	7.13218	-0.401182	0.0155843	8.01887	7.5342	-0.493107	0.00125417	8.01887	7.87073	-0.147063	0.430078
TGFBI	5.2291	6.59678	1.41679	3.49695e-06	5.2291	5.00618	-0.0316384	0.975122	14.2693	15.4997	1.24026	3.22295e-07	14.2693	14.1322	-0.138821	0.704289
MAP2K1	8.51163	9.56836	1.05945	3.52048e-06	8.51163	9.65275	1.14898	2.85297e-07	9.40152	9.65565	0.256526	0.343368	9.40152	9.94813	0.554357	0.0251951
C11orf95	7.76463	6.99506	-0.784703	3.58732e-06	7.76463	7.27745	-0.497606	0.00282056	7.28757	7.65544	0.374468	0.0337554	7.28757	6.92068	-0.369522	0.0479735
LOC101928054	8.09192	6.91824	-1.18817	3.60344e-06	8.09192	7.55569	-0.5219	0.053404	5.36934	5.82988	0.491818	0.154088	5.36934	5.3873	0.0425275	0.944385
CTNND1	11.6818	11.2413	-0.440154	3.62874e-06	11.6818	11.6379	-0.0438529	0.751651	11.3777	11.6765	0.299056	0.00220583	11.3777	11.6061	0.229358	0.0273509
SLC1A6	2.15871	4.90984	3.5931	3.62882e-06	2.15871	5.3283	4.01251	9.07875e-08	0.309049	0.309049	0	1	0.309049	0.775584	1.16882	0.652352
NSMAF	10.285	9.86182	-0.424589	3.65071e-06	10.285	9.28517	-0.992198	3.76677e-30	10.1489	10.0178	-0.131946	0.207991	10.1489	9.92742	-0.224754	0.0229115
ITGB7	5.98844	3.87976	-2.29041	3.65658e-06	5.98844	5.12517	-0.893127	0.0592413	2.2206	2.14342	-0.199277	0.887837	2.2206	0.309049	-4.49278	0.0042048
SSR3	10.8005	11.8014	1.00201	3.67548e-06	10.8005	11.2134	0.423137	0.0760476	11.2504	10.7243	-0.504108	0.0301018	11.2504	11.3283	0.0792405	0.820855
H1F0	11.5548	12.1992	0.646015	3.67929e-06	11.5548	12.5654	1.01992	1.81086e-14	9.53689	8.79369	-0.747013	3.2319e-07	9.53689	8.36498	-1.17676	1.02265e-16
PPP2R2A	9.45871	10.5459	1.09698	3.68241e-06	9.45871	10.026	0.593343	0.0188152	9.79044	9.0689	-0.726609	0.00329857	9.79044	9.42815	-0.35956	0.207986
TEX30	6.31947	7.33886	1.04187	3.68241e-06	6.31947	6.45934	0.193884	0.51988	7.5037	6.67249	-0.817664	0.000211812	7.5037	7.68149	0.181035	0.518121
PREPL	10.6015	11.1556	0.558236	3.70151e-06	10.6015	10.7133	0.117054	0.44107	11.4943	11.4408	-0.0512129	0.765475	11.4943	11.6205	0.128841	0.400977
SERPINB8	4.10934	5.49305	1.52298	3.70151e-06	4.10934	5.40607	1.46434	5.11287e-06	10.4071	8.74217	-1.66488	2.43746e-20	10.4071	9.62164	-0.785005	4.06593e-05
LOC154761	6.06973	7.19143	1.14953	3.71496e-06	6.06973	6.64765	0.590614	0.0287498	8.26876	8.34599	0.110771	0.717346	8.26876	8.53219	0.263248	0.339163
ABCC9	4.721	2.73732	-2.45092	3.73667e-06	4.721	2.0369	-3.60679	9.20092e-08	10.9827	11.1641	0.18495	0.215522	10.9827	11.1589	0.176094	0.26722
SKAP2	7.29554	7.89199	0.597162	3.73667e-06	7.29554	7.66315	0.375364	0.00500397	10.203	10.5148	0.312512	0.00110733	10.203	10.5428	0.337412	0.000440705
EPS8L1	9.56612	8.65829	-0.906589	3.74427e-06	9.56612	9.80396	0.23953	0.29497	5.55699	5.45771	-0.141835	0.705575	5.55699	6.25381	0.709814	0.00839743
ZFP36L1	9.83558	10.9378	1.12007	3.75241e-06	9.83558	13.0606	3.25654	3.83684e-48	8.88569	9.10565	0.267454	0.368176	8.88569	8.76133	-0.128456	0.730261
NSUN5P2	8.59367	7.5312	-1.06133	3.75985e-06	8.59367	8.16087	-0.413876	0.0954864	7.51365	7.84218	0.342291	0.199102	7.51365	7.34016	-0.175395	0.588143
RRBP1	10.2933	11.0054	0.724768	3.82889e-06	10.2933	11.7921	1.52602	2.15077e-25	10.8435	10.7259	-0.117337	0.562257	10.8435	11.306	0.466064	0.00496361
ZNF697	7.09526	7.7978	0.712812	3.87169e-06	7.09526	8.54183	1.46431	1.39498e-26	6.55206	5.85857	-0.757039	0.000102006	6.55206	6.08322	-0.498893	0.00986898
STOX1	7.86959	6.94009	-0.945094	3.94527e-06	7.86959	6.69589	-1.15998	4.81255e-09	5.72904	6.16414	0.458084	0.0888454	5.72904	5.98846	0.282263	0.352763
KLHDC7A	6.60192	4.38698	-2.31564	3.95874e-06	6.60192	5.6825	-0.832445	0.106133	0.309049	0.650068	0.714417	0.798196	0.309049	1.10892	1.75192	0.416847
SMAD9	2.39889	4.85154	2.83998	3.95874e-06	2.39889	3.63037	1.51935	0.0288504	4.55333	7.03133	2.65598	3.41041e-10	4.55333	5.29307	0.860489	0.0942051
HACE1	7.62456	8.26001	0.638065	3.99729e-06	7.62456	8.05782	0.435031	0.00216554	7.85356	8.049	0.202802	0.199102	7.85356	7.807	-0.0483735	0.826492
PLOD1	10.2837	10.9388	0.657793	4.00241e-06	10.2837	11.1262	0.844614	8.82597e-10	10.9088	11.3867	0.494892	0.000596418	10.9088	11.5311	0.623198	1.20721e-05
LIN7C	10.0463	10.761	0.715523	4.05639e-06	10.0463	10.4026	0.358977	0.0317712	10.9294	10.5772	-0.32717	0.0509041	10.9294	11.202	0.270304	0.131667
SCRIB	10.1045	9.20688	-0.902061	4.1166e-06	10.1045	10.0943	0.00127261	1	10.2276	9.29801	-0.927557	1.43234e-06	10.2276	9.27683	-0.949635	9.06096e-07
IER3IP1	8.32993	9.22072	0.89884	4.14114e-06	8.32993	8.73265	0.420427	0.0480867	9.53605	9.4987	-0.0198268	0.959473	9.53605	10.0318	0.4926	0.0167812
TMCO3	10.1573	10.7019	0.547135	4.28373e-06	10.1573	10.5359	0.390729	0.00132678	9.70063	9.92463	0.224244	0.0975412	9.70063	10.0041	0.307065	0.0199612
LDLRAD1	2.08332	5.09684	3.78749	4.37219e-06	2.08332	1.5896	-0.479198	0.764375	0.309049	2.17834	3.56418	0.0304967	0.309049	0.309049	0	1
RP11-66B24.1	6.63228	5.26455	-1.41046	4.37219e-06	6.63228	6.28757	-0.349551	0.289546	1.12405	1.99057	1.57295	0.307016	1.12405	1.01702	-0.606258	0.816124
RNF4	9.07441	9.60214	0.53528	4.38817e-06	9.07441	9.53335	0.461135	7.23163e-05	10.113	9.694	-0.419588	0.000228551	10.113	10.1024	-0.0112321	0.963291
RANBP1	9.66233	10.3656	0.712753	4.3988e-06	9.66233	9.67691	0.026588	0.93369	10.6091	10.2055	-0.390409	0.0164798	10.6091	10.7383	0.129445	0.533657
MAPRE1	9.58739	10.0988	0.513843	4.43936e-06	9.58739	9.58999	0.00397663	1	11.0013	10.7227	-0.277962	0.0142538	11.0013	11.1708	0.170331	0.177702
GAS8	10.9395	10.2513	-0.6879	4.45056e-06	10.9395	10.8811	-0.050723	0.826684	9.16802	9.38134	0.214263	0.233225	9.16802	9.12937	-0.0381249	0.889132
SHANK2	11.0922	9.98098	-1.09855	4.47125e-06	11.0922	11.465	0.386918	0.151661	8.16842	9.39284	1.34144	2.20022e-08	8.16842	8.59904	0.432802	0.133251
ZCCHC9	8.32204	9.00031	0.683406	4.51888e-06	8.32204	8.46095	0.146883	0.435418	8.51523	8.04144	-0.45603	0.00402609	8.51523	8.19462	-0.322232	0.0555009
PLXNB2	12.3041	11.5491	-0.754234	4.53061e-06	12.3041	12.7391	0.440061	0.0106484	11.645	11.3866	-0.235601	0.214341	11.645	11.3068	-0.337804	0.0704845
NARF	8.17347	9.00747	0.841308	4.61032e-06	8.17347	8.91616	0.748542	4.30806e-05	8.19935	8.92112	0.722244	9.91265e-05	8.19935	9.03697	0.841514	4.44235e-06
VHL	11.2486	10.9177	-0.330107	4.61417e-06	11.2486	11.0055	-0.240013	0.000961988	10.2616	10.0212	-0.234086	0.00314987	10.2616	9.83341	-0.431668	6.2579e-09
DHX32	9.04506	9.53925	0.505673	4.66522e-06	9.04506	9.04892	0.0124517	0.96794	9.43232	9.67532	0.242955	0.037088	9.43232	9.53812	0.101792	0.474681
MEGF8	9.88501	9.06676	-0.819821	4.6693e-06	9.88501	9.37964	-0.489908	0.00823259	9.39039	10.0162	0.643475	0.000350454	9.39039	9.30523	-0.0824063	0.76439
ABCB8	8.78691	7.75789	-1.03155	4.69798e-06	8.78691	8.71405	-0.0423177	0.919785	8.99597	8.22936	-0.766512	0.000658261	8.99597	8.64031	-0.347719	0.179567
C21orf2	7.5387	6.45535	-1.10433	4.69798e-06	7.5387	8.00385	0.493957	0.039382	6.35108	7.10433	0.776854	0.00200334	6.35108	6.38528	0.0558611	0.900799
C14orf119	8.96053	9.71739	0.761159	4.74198e-06	8.96053	9.07264	0.127062	0.567549	9.10424	9.00849	-0.0731693	0.761	9.10424	9.49704	0.397082	0.0297261
REEP5	11.6459	11.0685	-0.577194	4.74198e-06	11.6459	10.9502	-0.682182	2.80511e-08	10.6146	10.5897	-0.024294	0.909306	10.6146	10.7563	0.140365	0.388915
ZC3H4	10.5108	9.48935	-1.0167	4.74218e-06	10.5108	9.74343	-0.751156	0.000873775	9.60201	9.4759	-0.125261	0.679322	9.60201	9.15394	-0.450761	0.075292
ZC3H7B	10.4501	9.83894	-0.608226	4.77337e-06	10.4501	10.5472	0.098944	0.569272	10.3619	10.2744	-0.0893244	0.60651	10.3619	10.0319	-0.326838	0.0233604
SH3GL3	2.56294	5.66156	3.43353	4.79228e-06	2.56294	3.70475	1.5908	0.0613975	1.35906	2.75701	1.77341	0.159258	1.35906	1.10798	-0.97853	0.617962
SNX29	8.9993	7.96976	-1.03692	4.80513e-06	8.9993	8.38875	-0.611871	0.00887514	8.60803	8.78616	0.180521	0.52653	8.60803	8.65384	0.0488428	0.904866
CISD2	8.46622	9.33325	0.875891	4.86203e-06	8.46622	8.25657	-0.170881	0.492989	9.16273	8.89824	-0.245538	0.270363	9.16273	9.36539	0.204097	0.400846
TYRO3	9.34919	8.54857	-0.799118	4.89308e-06	9.34919	8.30829	-1.02927	1.18369e-09	8.2991	8.0329	-0.248733	0.234957	8.2991	8.29099	-0.00515842	1
PPP1CB	12.1334	12.9419	0.808637	4.89455e-06	12.1334	12.6174	0.490295	0.00810672	12.3199	12.3272	0.0198689	0.954339	12.3199	12.7666	0.447925	0.0205119
NDOR1	8.68852	7.80682	-0.889162	4.90538e-06	8.68852	8.92575	0.260197	0.232271	8.83109	8.41428	-0.419174	0.0399514	8.83109	8.82126	-0.00745908	0.994619
UBL3	12.4012	11.7349	-0.665299	4.91038e-06	12.4012	11.3539	-1.03878	8.98145e-14	8.49898	8.87382	0.373537	0.0273703	8.49898	8.68958	0.183618	0.358242
SLC16A5	5.0636	3.06692	-2.37114	4.93442e-06	5.0636	4.70799	-0.189141	0.711607	7.66515	7.04476	-0.637833	0.0423833	7.66515	6.74221	-0.948442	0.00184013
RASSF7	7.59298	8.79381	1.21661	4.98279e-06	7.59298	9.11949	1.52303	3.21213e-09	4.37202	5.64083	1.37945	0.000156257	4.37202	6.27331	2.02128	3.35949e-09
FHL1	7.76427	6.3748	-1.42753	4.99044e-06	7.76427	6.7669	-0.988031	0.00155142	7.80328	6.66598	-1.15391	0.000189578	7.80328	7.0705	-0.729384	0.0269956
MVB12B	8.00326	6.96952	-1.05611	5.00287e-06	8.00326	7.34371	-0.667995	0.00412487	8.05539	7.83024	-0.218851	0.42228	8.05539	7.44701	-0.595109	0.0129277
TRMT2A	8.38709	7.70825	-0.681758	5.08667e-06	8.38709	8.45746	0.0777621	0.694111	8.59197	8.77348	0.18279	0.259664	8.59197	8.54348	-0.045691	0.840376
ITFG1	8.60634	9.15777	0.551884	5.09021e-06	8.60634	8.86187	0.276846	0.0333842	10.4297	10.9329	0.509433	2.43393e-06	10.4297	11.1915	0.762547	2.77885e-13
VPS37C	9.38823	8.71891	-0.667384	5.14962e-06	9.38823	9.4395	0.0558845	0.793535	8.48961	7.32211	-1.18229	6.95839e-15	8.48961	7.68164	-0.810271	7.61177e-08
FYN	3.67623	6.14372	2.70855	5.16754e-06	3.67623	5.01844	1.75207	0.00515183	4.72912	3.48844	-1.38851	0.0393108	4.72912	2.60483	-2.59074	0.000165424
CDK6	10.4304	9.55342	-0.881299	5.16806e-06	10.4304	9.24853	-1.10978	3.27875e-09	12.857	11.5131	-1.34553	9.30428e-14	12.857	11.6971	-1.15384	3.62738e-10
ZNF512	9.03472	8.01732	-1.02622	5.17152e-06	9.03472	7.92021	-1.08185	9.16805e-07	9.25439	9.88494	0.637463	0.00493094	9.25439	9.32711	0.0764067	0.829262
TIMM21	7.07036	7.87709	0.825482	5.17738e-06	7.07036	7.05601	0.026663	0.94881	8.39568	8.37874	-0.00621327	0.997705	8.39568	8.83463	0.440274	0.012769
PSMD12	10.4743	10.9824	0.515912	5.22646e-06	10.4743	10.6396	0.167588	0.19959	10.5033	10.2231	-0.281227	0.0208275	10.5033	10.657	0.157766	0.253768
TGFBRAP1	10.4937	9.85814	-0.634367	5.30118e-06	10.4937	9.77982	-0.701878	2.53032e-07	9.55398	9.72736	0.169201	0.311651	9.55398	9.58255	0.0252907	0.926595
E4F1	9.43255	8.7358	-0.695178	5.31646e-06	9.43255	9.35594	-0.0638498	0.774427	8.88101	8.83384	-0.0468671	0.838074	8.88101	8.83158	-0.0465515	0.855026
RASEF	9.02752	9.75773	0.733206	5.32352e-06	9.02752	9.58447	0.567112	0.000513806	3.37113	2.80657	-0.603626	0.339644	3.37113	2.73284	-0.749356	0.222673
RAB11B-AS1	7.5222	6.6138	-0.893893	5.36877e-06	7.5222	6.72256	-0.81251	1.82464e-05	6.0079	6.12846	0.137491	0.645673	6.0079	5.53339	-0.479654	0.0624326
TERF2IP	9.79579	10.41	0.61573	5.37077e-06	9.79579	10.4511	0.6611	6.08922e-07	9.07066	8.87625	-0.183532	0.268963	9.07066	8.77879	-0.292622	0.0660637
TERF1	8.67032	9.30187	0.631789	5.56274e-06	8.67032	8.83297	0.170772	0.306969	8.52655	8.68384	0.148881	0.390305	8.52655	8.52017	-0.0109176	0.976217
FANCB	6.78022	7.71879	0.954797	5.68686e-06	6.78022	6.9856	0.227384	0.389409	7.52646	7.50349	-0.0129276	0.983848	7.52646	8.15028	0.612452	0.00356944
KANSL3	10.7141	10.2303	-0.48296	5.68926e-06	10.7141	10.1678	-0.542439	1.65001e-07	10.484	10.2841	-0.198113	0.0925341	10.484	10.0921	-0.390244	0.000355824
STK40	7.92756	8.73851	0.821165	5.73793e-06	7.92756	9.12627	1.22572	7.39183e-13	8.74755	8.12	-0.627726	0.00059928	8.74755	8.5539	-0.184553	0.418663
LOC101928978	6.40652	5.0155	-1.46754	5.77962e-06	6.40652	5.69399	-0.675613	0.0325122	7.2113	7.88435	0.667214	0.0176617	7.2113	6.98554	-0.240503	0.504683
TNS1	8.10228	7.07915	-1.03518	5.80075e-06	8.10228	7.46611	-0.613403	0.00810293	1.79244	2.34013	1.07914	0.353664	1.79244	1.73836	1.07783	0.368155
TNRC6C-AS1	6.75234	5.10754	-1.72216	5.80478e-06	6.75234	6.71166	-0.0351201	0.972832	3.25812	3.48372	0.191186	0.815547	3.25812	2.09852	-1.64878	0.0266135
ZDHHC9	8.89286	9.79288	0.903142	5.81738e-06	8.89286	9.43524	0.555415	0.00768438	10.0065	10.1423	0.143224	0.574318	10.0065	10.0077	0.00172714	1
PSMD11	9.37041	9.85836	0.488977	5.85212e-06	9.37041	9.72662	0.359345	0.00104729	11.3663	11.0556	-0.310437	0.00277193	11.3663	11.5401	0.174707	0.13313
PIK3R2	11.8386	10.9372	-0.900469	5.89093e-06	11.8386	11.4533	-0.378153	0.0836186	8.56297	8.95218	0.425872	0.0593959	8.56297	8.32361	-0.231901	0.382249
THUMPD3	9.29435	9.82209	0.530305	5.9263e-06	9.29435	9.35376	0.0831741	0.601545	9.55716	9.4846	-0.0759656	0.62374	9.55716	9.67216	0.114504	0.4495
PTMA	14.06	14.7493	0.695348	5.95193e-06	14.06	14.6757	0.624305	4.7846e-05	13.9756	14.7376	0.766036	3.78271e-07	13.9756	14.4668	0.491916	0.00233716
UGCG	8.88415	9.72008	0.839568	6.07728e-06	8.88415	9.28499	0.421594	0.0350777	10.5762	11.0745	0.497247	0.00843974	10.5762	10.9469	0.384845	0.0577589
DNAJC27-AS1	6.26263	4.30475	-2.09805	6.08724e-06	6.26263	5.04669	-1.23138	0.00560063	1.41424	2.29841	1.08927	0.378434	1.41424	2.08615	0.690301	0.636184
CCNO	5.46093	3.8912	-1.72664	6.15246e-06	5.46093	5.50206	0.0645405	0.900229	5.85954	5.08262	-0.818932	0.00829009	5.85954	5.66829	-0.198055	0.607087
NME1	10.0868	10.8688	0.794314	6.15246e-06	10.0868	9.90426	-0.179851	0.411866	11.3914	11.1386	-0.244604	0.223302	11.3914	11.4827	0.0859842	0.744086
GLIDR	7.6455	6.57996	-1.08182	6.18516e-06	7.6455	6.07346	-1.60138	7.26798e-12	7.05815	7.64919	0.600715	0.013817	7.05815	6.63201	-0.433564	0.111377
TCP1	10.49	11.3006	0.815849	6.29089e-06	10.49	10.3911	-0.07246	0.789237	11.791	11.6045	-0.161039	0.472766	11.791	12.0707	0.280154	0.189354
PIGA	8.00616	9.70266	1.70497	6.35032e-06	8.00616	9.54549	1.58326	2.59301e-05	8.40106	8.17432	-0.207245	0.689436	8.40106	9.14696	0.753745	0.079195
DHX40	11.2018	11.9103	0.709392	6.47471e-06	11.2018	11.2873	0.093279	0.671857	10.4633	10.99	0.532585	0.0010284	10.4633	10.5737	0.111556	0.618693
TTC28	7.21027	6.15558	-1.07719	6.48539e-06	7.21027	6.80889	-0.398307	0.108839	10.3617	10.666	0.316984	0.150499	10.3617	10.316	-0.0284181	0.942465
PDE7A	9.55745	8.95532	-0.603942	6.56128e-06	9.55745	8.91775	-0.630857	1.3779e-06	8.30366	9.04552	0.74673	3.68862e-08	8.30366	8.57614	0.277341	0.0801682
DNAJB6	9.98782	10.7139	0.727276	6.56997e-06	9.98782	11.0027	1.04112	1.568e-11	10.1685	9.967	-0.20142	0.290179	10.1685	10.4567	0.289457	0.121584
CPEB2	5.99697	7.14732	1.16154	6.6215e-06	5.99697	7.6594	1.72321	7.78727e-13	8.18687	7.77511	-0.405653	0.117243	8.18687	8.30835	0.123408	0.716439
PCMTD2	10.7948	10.0925	-0.703913	6.6215e-06	10.7948	9.89534	-0.896786	3.06188e-09	9.49126	9.90087	0.408399	0.0147269	9.49126	9.00684	-0.486331	0.00404711
SHFM1	9.16501	10.072	0.913434	6.62295e-06	9.16501	9.37206	0.217057	0.385131	9.6718	9.69176	0.0409612	0.902231	9.6718	9.94674	0.284095	0.247195
IGSF9	8.65778	7.37444	-1.29226	6.68493e-06	8.65778	7.98432	-0.625263	0.039421	0.309049	0.309049	0	1	0.309049	0.309049	0	1
HEY1	4.69223	6.96928	2.38578	6.70333e-06	4.69223	6.25301	2.01771	0.000154633	4.68581	4.75976	0.0611046	0.955831	4.68581	4.10507	-0.669358	0.34852
SLC25A4	8.19804	9.13489	0.953834	6.74033e-06	8.19804	8.19193	0.00659758	1	8.17609	8.34904	0.172665	0.528217	8.17609	8.90618	0.72004	0.0011328
ARL5B	9.95391	11.2342	1.28167	6.74475e-06	9.95391	11.2018	1.26751	6.92024e-06	10.1958	9.71501	-0.482364	0.133151	10.1958	10.2881	0.0872764	0.854806
LOC100505909	5.73996	3.43363	-2.58934	6.78402e-06	5.73996	5.23466	-0.527404	0.370639	0.309049	0.309049	0	1	0.309049	0.309049	0	1
TLE3	10.6507	9.83172	-0.813834	6.80765e-06	10.6507	10.4422	-0.198562	0.363301	9.70432	10.0864	0.403935	0.0387464	9.70432	9.15594	-0.537464	0.00566769
PIEZO1	12.8404	11.9159	-0.92548	6.86282e-06	12.8404	12.557	-0.262426	0.280732	11.0946	10.9861	-0.0967521	0.739646	11.0946	10.7333	-0.358418	0.137918
ABCB1	5.59935	3.31323	-2.59486	6.86437e-06	5.59935	2.25714	-3.97832	4.24901e-09	3.15131	3.23675	0.0288391	0.993814	3.15131	3.36649	0.260293	0.787129
BRF1	10.2434	9.42779	-0.819945	6.87678e-06	10.2434	10.1718	-0.0631158	0.820568	8.73348	8.75211	0.0232486	0.948201	8.73348	8.32584	-0.409824	0.0508476
EFNA3	8.12584	9.47384	1.3616	6.91566e-06	8.12584	9.62979	1.52911	2.41049e-07	6.23836	7.72622	1.52142	1.79427e-06	6.23836	7.4045	1.20344	0.000289816
GUCY1B2	6.74803	4.66612	-2.1833	6.96831e-06	6.74803	5.78256	-0.926224	0.0616711	5.10141	6.43548	1.33679	0.00636248	5.10141	5.59733	0.454747	0.467558
MAFIP	7.6839	6.90606	-0.796642	6.96907e-06	7.6839	7.07903	-0.617448	0.000331835	8.57238	8.71818	0.14367	0.446109	8.57238	8.2131	-0.365369	0.0295545
PSMD7	10.5073	11.2222	0.722711	6.98759e-06	10.5073	10.8364	0.354587	0.0411829	10.7801	10.3931	-0.375631	0.0294749	10.7801	10.8508	0.0705211	0.777909
KIF13A	10.2464	9.81961	-0.427351	7.05835e-06	10.2464	9.55201	-0.695999	1.56321e-14	9.64072	9.8351	0.192281	0.0691313	9.64072	9.67586	0.0368773	0.809783
EPN3	9.89867	8.93124	-0.970464	7.07143e-06	9.89867	10.099	0.207745	0.435131	1.62223	0.79135	-1.65798	0.400124	1.62223	1.7964	0.610352	0.716744
LOC102288414	9.43279	9.92637	0.504542	7.0858e-06	9.43279	9.71176	0.289152	0.0146358	8.79764	8.04358	-0.753237	4.14474e-10	8.79764	9.00271	0.209372	0.124458
ZDHHC11B	6.1559	4.12443	-2.18373	7.13289e-06	6.1559	6.15265	-0.00356388	1	4.06912	5.16408	1.24592	0.0176617	4.06912	3.79243	-0.312624	0.681425
FAM103A1	7.511	8.20127	0.705784	7.14463e-06	7.511	8.08763	0.584527	0.000197578	7.50159	7.70593	0.221259	0.235322	7.50159	8.10163	0.608876	0.000134456
AP5S1	7.96899	7.00608	-0.960576	7.19151e-06	7.96899	7.28215	-0.694893	0.0010533	7.66339	7.67089	0.00887349	0.994388	7.66339	7.82647	0.169177	0.545045
SCAP	9.82506	9.21742	-0.605019	7.25286e-06	9.82506	9.29398	-0.528305	7.7271e-05	9.83578	9.43743	-0.40163	0.00360037	9.83578	9.52665	-0.311082	0.0327218
URI1	10.2876	10.766	0.479169	7.25583e-06	10.2876	10.3078	0.0281068	0.875929	10.3637	10.3899	0.028059	0.865925	10.3637	10.3329	-0.0310638	0.863277
POC1B	8.92753	9.55955	0.639132	7.33964e-06	8.92753	8.76517	-0.164033	0.349272	9.36939	8.78991	-0.576032	6.32096e-05	9.36939	9.87366	0.505883	0.00044563
USP54	9.11819	9.70753	0.592453	7.35167e-06	9.11819	9.13422	0.0211462	0.939604	9.02	8.97744	-0.0440175	0.825729	9.02	8.77656	-0.239269	0.125343
MLF2	10.2939	10.8794	0.593568	7.35761e-06	10.2939	11.0681	0.77799	1.05934e-09	10.2025	10.0921	-0.10959	0.51903	10.2025	10.4433	0.241397	0.116029
NTN1	8.51532	7.54854	-0.971891	7.37823e-06	8.51532	8.23981	-0.239869	0.345378	4.89941	4.74062	-0.178212	0.687094	4.89941	5.61635	0.782278	0.0132977
OSTM1	7.65304	8.32766	0.6797	7.37823e-06	7.65304	8.13636	0.49506	0.00133577	9.56227	9.28051	-0.284847	0.0533902	9.56227	10.014	0.45137	0.00115491
SLC25A42	6.91138	5.7874	-1.15609	7.37823e-06	6.91138	7.06499	0.162143	0.603795	4.04685	5.02434	1.05183	0.00434774	4.04685	4.72616	0.702254	0.0819017
UBE3A	10.7849	11.2689	0.483586	7.40942e-06	10.7849	10.6686	-0.116283	0.381761	11.2494	11.2997	0.0517809	0.730318	11.2494	11.319	0.0684077	0.656051
DEF6	8.27102	7.4719	-0.797745	7.41462e-06	8.27102	8.23426	-0.0215786	0.957858	5.02019	4.39211	-0.684922	0.0396445	5.02019	5.05829	0.089344	0.83938
DOCK7	9.98835	10.4395	0.452249	7.42603e-06	9.98835	10.04	0.0549899	0.700017	10.7909	11.0355	0.245041	0.0181138	10.7909	10.9217	0.134564	0.259625
CLCA2	5.08046	3.27338	-2.01126	7.45157e-06	5.08046	8.57942	3.58341	2.46708e-46	1.16038	1.82587	1.34046	0.406491	1.16038	1.01702	-0.607699	0.815033
TLE6	4.78886	6.21542	1.48702	7.53075e-06	4.78886	6.46607	1.75126	3.22749e-08	4.6352	6.61966	2.07193	1.96044e-10	4.6352	5.89778	1.34635	0.000105978
BRD8	10.5857	10.0426	-0.542849	7.69773e-06	10.5857	9.90592	-0.673607	9.73681e-09	9.92278	9.84676	-0.0671808	0.688582	9.92278	9.68191	-0.23922	0.0863555
TMF1	10.3113	11.2407	0.933031	7.72456e-06	10.3113	11.4232	1.14815	1.43592e-08	9.71224	9.95267	0.239359	0.341397	9.71224	10.3426	0.631318	0.00459474
C14orf159	5.93233	4.53783	-1.49075	7.7732e-06	5.93233	5.07207	-0.847441	0.00601736	6.84074	7.73747	0.905964	0.000292625	6.84074	6.88141	0.0407794	0.936467
PDXP	6.48444	7.92976	1.46347	7.79386e-06	6.48444	7.72234	1.25119	0.000140334	8.02847	7.76586	-0.273002	0.496016	8.02847	8.44065	0.405604	0.300046
ID3	8.06985	6.42968	-1.60403	7.84808e-06	8.06985	7.78423	-0.181792	0.712607	8.0908	7.67927	-0.402799	0.330771	8.0908	5.60927	-2.54575	1.87638e-13
ZNF552	8.54745	7.75957	-0.785233	7.85333e-06	8.54745	7.161	-1.39358	2.36648e-16	6.35157	6.96334	0.605264	0.00437241	6.35157	6.5922	0.232084	0.372304
RABL6	10.6621	10.1683	-0.493797	7.89638e-06	10.6621	10.7288	0.0711898	0.635227	10.9346	10.511	-0.425458	0.000102411	10.9346	10.7452	-0.188248	0.135087
EHMT1	10.7269	10.2012	-0.52653	7.92922e-06	10.7269	10.7236	-0.00242374	1	10.1214	10.0271	-0.0938421	0.537456	10.1214	9.98136	-0.139409	0.351246
LOC102723566	5.71012	3.63447	-2.33062	7.92969e-06	5.71012	5.33139	-0.394633	0.477401	5.04441	4.78681	-0.295228	0.630818	5.04441	4.02726	-1.12925	0.0307321
SUCO	9.92684	10.8034	0.878398	7.96862e-06	9.92684	11.0322	1.11845	4.14717e-09	9.98173	10.421	0.443569	0.0361894	9.98173	10.6882	0.707404	0.000502171
LOC153684	6.85481	5.42203	-1.48336	8.0063e-06	6.85481	6.28519	-0.541554	0.117095	5.59106	5.45181	-0.144568	0.769475	5.59106	5.23528	-0.383266	0.37426
DOK7	7.16158	5.68819	-1.49725	8.03919e-06	7.16158	7.56934	0.425025	0.239948	0.309049	2.34273	4.11919	0.00535368	0.309049	2.0115	3.3574	0.0358056
PYGB	10.3889	11.0624	0.675686	8.04794e-06	10.3889	11.6749	1.29578	7.35163e-20	13.8246	13.3494	-0.471218	0.00198096	13.8246	13.8948	0.068803	0.763097
DEF8	9.78954	9.18877	-0.599859	8.09439e-06	9.78954	9.94715	0.168833	0.274625	9.49006	9.12821	-0.362448	0.0103449	9.49006	9.53259	0.0450101	0.834958
C9orf172	5.07154	3.15503	-2.2302	8.10357e-06	5.07154	6.1261	1.08991	0.00125104	4.05567	4.07115	0.0578427	0.945321	4.05567	4.17557	0.17332	0.792078
BRD3	9.89156	9.34532	-0.544335	8.10942e-06	9.89156	9.45545	-0.433855	0.000364024	9.69039	9.61912	-0.0697864	0.667768	9.69039	8.9562	-0.733925	5.5435e-10
PEAR1	1.24757	4.74438	4.83468	8.13542e-06	1.24757	6.31548	6.54046	2.26349e-10	4.22574	4.69737	0.502329	0.504328	4.22574	4.2005	-0.121641	0.914525
LEPROT	9.37296	8.8731	-0.50056	8.22363e-06	9.37296	8.94232	-0.431537	9.13798e-05	9.74836	10.3324	0.583256	9.34198e-09	9.74836	10.3846	0.635475	2.79464e-10
SERINC3	10.0831	10.6168	0.534239	8.25023e-06	10.0831	10.5201	0.445057	0.000215721	10.9081	10.8246	-0.0823941	0.59347	10.9081	10.9222	0.0150955	0.949808
ARRDC1	9.83409	8.9802	-0.847589	8.25656e-06	9.83409	10.4789	0.652078	0.000555764	8.15479	7.43146	-0.724053	0.000441876	8.15479	8.19776	0.050384	0.883468
SMIM13	8.64362	9.21085	0.566521	8.25656e-06	8.64362	8.56922	-0.0667276	0.716663	9.95692	8.75546	-1.18964	6.85609e-25	9.95692	9.39603	-0.567305	1.9672e-06
SP140L	8.3791	7.81066	-0.572842	8.26689e-06	8.3791	7.99962	-0.362899	0.00445815	9.44002	9.75619	0.317619	0.00486715	9.44002	9.45853	0.0204663	0.921575
STK39	8.52871	9.04265	0.518561	8.34327e-06	8.52871	8.63178	0.101967	0.496967	9.34775	9.10786	-0.240329	0.0457424	9.34775	9.44941	0.100039	0.488731
ATP6V1B2	8.12934	8.75385	0.628858	8.39526e-06	8.12934	8.36311	0.237959	0.13611	10.125	9.52544	-0.601005	2.45782e-06	10.125	9.39693	-0.727773	6.82148e-09
C7orf60	6.08467	7.06507	0.998537	8.39526e-06	6.08467	6.77474	0.715329	0.00185813	6.99009	7.84971	0.873635	1.78364e-05	6.99009	7.52134	0.549812	0.0123385
SETD7	11.2449	11.6401	0.396113	8.39526e-06	11.2449	11.0361	-0.203115	0.0344822	11.5524	11.3405	-0.208809	0.0276539	11.5524	11.6903	0.137678	0.189349
TMEM182	5.74149	6.80165	1.07933	8.39526e-06	5.74149	6.05867	0.320072	0.278508	6.93664	6.70197	-0.219467	0.424271	6.93664	6.7435	-0.188319	0.525492
BEX2	3.90248	6.36925	2.65143	8.45084e-06	3.90248	5.5832	1.85065	0.00276695	6.95383	4.83826	-2.2113	0.000101648	6.95383	3.36597	-3.68542	1.49246e-10
ACCS	7.32267	6.09459	-1.24202	8.469e-06	7.32267	6.39253	-0.949736	0.000509144	5.7857	6.55254	0.783909	0.00958125	5.7857	5.83938	0.0491188	0.933943
CMSS1	7.99572	8.67705	0.686183	8.50887e-06	7.99572	6.89136	-1.10537	8.69011e-12	9.6218	8.54309	-1.06634	2.17713e-14	9.6218	8.86729	-0.753059	1.07559e-07
GALE	7.77924	8.56999	0.81421	8.56935e-06	7.77924	8.88923	1.11591	1.37385e-10	8.24107	7.50084	-0.749762	6.18522e-05	8.24107	8.36873	0.123506	0.627523
EVPL	9.67776	8.7121	-0.96709	8.62247e-06	9.67776	9.8609	0.228767	0.382709	9.02881	9.06986	0.0440176	0.901909	9.02881	8.6623	-0.366338	0.150187
UNC5C	10.2643	9.34351	-0.921559	8.72592e-06	10.2643	8.69919	-1.51933	1.8563e-14	0.309049	0.650068	0.714474	0.794414	0.309049	1.24528	2.17572	0.250016
RPL23A	13.6025	14.2885	0.689905	8.75091e-06	13.6025	13.3722	-0.222627	0.214727	13.7016	14.5484	0.846193	2.07234e-08	13.7016	13.8193	0.118384	0.582137
CROCC	8.96883	7.92655	-1.04575	8.79242e-06	8.96883	8.51681	-0.440101	0.0836635	7.05349	7.73986	0.694134	0.00678304	7.05349	6.33658	-0.737754	0.0063042
ZNF496	10.2886	9.73024	-0.558293	8.79242e-06	10.2886	9.77397	-0.512345	3.75903e-05	10.1693	10.1165	-0.0508614	0.778033	10.1693	9.42732	-0.740093	1.17697e-09
BRINP2	4.02464	5.81767	1.97775	8.81658e-06	4.02464	4.8745	0.993944	0.0446663	2.98314	3.66748	0.847807	0.202929	2.98314	4.1208	1.24951	0.0429667
LOC101927910	8.02333	6.3593	-1.63428	8.87707e-06	8.02333	7.71693	-0.189403	0.706776	5.58238	5.62404	0.0464421	0.951418	5.58238	5.19836	-0.345792	0.518262
WDR5B	8.24686	7.47988	-0.772098	8.8819e-06	8.24686	7.5415	-0.703442	3.34549e-05	7.09117	6.82114	-0.213178	0.343473	7.09117	7.06338	-0.0281509	0.940645
KIAA1462	3.54121	5.13249	1.79622	8.95947e-06	3.54121	5.2589	1.95177	4.41604e-07	11.06	12.2068	1.17356	1.15141e-07	11.06	11.9216	0.864363	0.000197541
CDC42EP4	9.10605	8.4126	-0.676637	9.00588e-06	9.10605	9.04533	-0.0595104	0.787106	10.1391	9.84482	-0.294628	0.0588179	10.1391	10.2502	0.112696	0.562836
LINC00482	6.53616	5.01496	-1.55392	9.0092e-06	6.53616	6.27545	-0.221917	0.603282	4.85953	5.98049	1.21557	0.000832188	4.85953	6.62525	1.83197	8.77941e-08
SH3RF2	5.28078	3.67534	-1.81406	9.04063e-06	5.28078	4.38607	-0.965329	0.00576654	9.3378	9.54891	0.205198	0.456203	9.3378	8.66661	-0.677352	0.0040654
SHROOM2	8.62815	7.76774	-0.860338	9.04902e-06	8.62815	8.69049	0.0863373	0.752698	3.25448	3.28093	-0.0417605	0.972342	3.25448	2.67225	-0.743944	0.248271
SLC26A11	7.98819	7.02943	-0.974683	9.13939e-06	7.98819	8.1471	0.161964	0.553855	7.22308	7.5163	0.323922	0.196036	7.22308	6.67582	-0.548048	0.0243256
RINT1	8.48813	9.44897	0.964701	9.14749e-06	8.48813	9.7316	1.29084	6.48332e-10	9.04701	8.99638	-0.0557667	0.86826	9.04701	9.29437	0.24404	0.373443
ZNF25	6.57852	7.56092	1.00152	9.14853e-06	6.57852	7.39499	0.848536	0.000172253	8.55791	8.57513	0.0125207	0.98467	8.55791	8.38533	-0.173893	0.529367
CEP68	9.08339	8.3823	-0.70237	9.22043e-06	9.08339	7.66003	-1.42474	8.89706e-21	8.91076	9.59407	0.687422	6.23339e-06	8.91076	8.73042	-0.177316	0.366924
OAT	10.0573	10.7426	0.691217	9.29187e-06	10.0573	10.8144	0.772631	4.0356e-07	10.0449	10.382	0.353226	0.0354922	10.0449	10.604	0.559298	0.000520177
FTH1	13.2088	14.659	1.48206	9.45388e-06	13.2088	14.3228	1.17491	0.000532583	14.0263	13.8619	-0.158698	0.735131	14.0263	13.9225	-0.100984	0.857258
CGN	9.64384	8.61009	-1.03791	9.47053e-06	9.64384	10.0911	0.475285	0.0576534	2.44929	1.42379	-1.11083	0.309288	2.44929	1.32179	-1.47793	0.177282
ARRB1	10.3292	9.8156	-0.510723	9.49828e-06	10.3292	9.70615	-0.62137	2.64944e-08	7.69009	9.22069	1.53897	2.94181e-36	7.69009	8.60019	0.917362	6.26123e-13
NEDD4L	9.19116	8.35452	-0.840946	9.54902e-06	9.19116	9.09757	-0.0652291	0.819653	9.06661	9.89548	0.838058	4.63674e-06	9.06661	9.36259	0.295516	0.177747
C5orf38	7.60579	6.17465	-1.40896	9.56441e-06	7.60579	7.11005	-0.484752	0.161474	6.84008	6.68807	-0.143933	0.746083	6.84008	6.29669	-0.552437	0.132096
TBC1D4	9.73704	10.1363	0.399412	9.64274e-06	9.73704	9.20474	-0.531211	3.94774e-09	9.72524	10.2668	0.538865	5.3912e-10	9.72524	10.0555	0.327039	0.000389123
TMEM66	9.97792	10.7156	0.739084	9.77109e-06	9.97792	10.23	0.27567	0.144363	10.459	10.8552	0.399629	0.0238304	10.459	11.0243	0.564948	0.00107756
PRUNE2	0.309049	3.77696	6.12451	9.89389e-06	0.309049	2.23835	4.21401	0.00523908	2.33338	4.09631	2.55974	0.000219339	2.33338	6.94895	5.46198	1.27487e-18
GMPS	10.7945	11.3066	0.512872	9.91448e-06	10.7945	10.6265	-0.156248	0.252887	10.6375	10.3241	-0.314487	0.0108522	10.6375	10.5438	-0.0943456	0.554898
AC009299.3	6.90512	5.55927	-1.34408	9.96394e-06	6.90512	5.28887	-1.63662	3.33694e-08	4.93775	4.97435	0.0367926	0.958582	4.93775	4.6183	-0.296439	0.529284
BATF	6.91779	5.59553	-1.37171	9.96394e-06	6.91779	5.98711	-0.96165	0.00149652	0.309049	0.309049	0	1	0.309049	0.309049	0	1
HIATL2	6.19937	4.77955	-1.46138	1.00249e-05	6.19937	5.81429	-0.392815	0.249628	5.69273	5.6306	-0.0750066	0.875628	5.69273	5.35056	-0.363051	0.343305
MGST3	7.05561	7.93459	0.922889	1.00533e-05	7.05561	7.68561	0.672645	0.00164958	9.11052	9.5099	0.42065	0.0406617	9.11052	10.0212	0.908093	1.49685e-06
BLNK	7.84852	6.29019	-1.58222	1.00711e-05	7.84852	5.44875	-2.36022	1.86852e-11	0.309049	0.650068	0.714439	0.79631	0.309049	0.645147	0.288488	0.940924
DECR2	7.56373	6.73678	-0.838356	1.00947e-05	7.56373	6.89163	-0.656889	0.000366537	7.93888	7.67124	-0.26089	0.185764	7.93888	7.68322	-0.249705	0.22176
LOC100652736	5.52222	3.84737	-1.89214	1.01043e-05	5.52222	4.52242	-0.987142	0.0104435	4.83907	5.71138	0.928345	0.0150691	4.83907	4.96639	0.188838	0.733845
C5orf54	7.96214	7.00613	-0.959839	1.01045e-05	7.96214	6.69958	-1.21908	6.96017e-09	6.5486	7.18254	0.648538	0.00611006	6.5486	7.00083	0.4729	0.0624214
APOBEC3F	6.99586	6.12979	-0.907546	1.01048e-05	6.99586	6.88537	-0.109811	0.670595	5.71719	5.8285	0.140628	0.647964	5.71719	5.67435	-0.0237553	0.961345
ZNF76	8.95355	8.21092	-0.744745	1.01607e-05	8.95355	8.46954	-0.473334	0.00591483	7.98073	8.14914	0.172828	0.414287	7.98073	7.9108	-0.0659245	0.81079
PNPLA7	8.24933	6.95561	-1.30184	1.02082e-05	8.24933	8.18731	-0.00754379	1	3.41404	4.33023	1.03801	0.0434406	3.41404	3.03737	-0.48636	0.488375
TMEM141	7.77363	8.64154	0.894293	1.02686e-05	7.77363	8.52499	0.770842	0.00014532	7.7054	7.63549	-0.0586688	0.853317	7.7054	8.32031	0.627373	0.00353062
DSCAM-AS1	13.8906	12.7812	-1.09818	1.02794e-05	13.8906	11.9817	-1.89645	1.06186e-15	4.68086	4.28283	-0.152991	0.777581	4.68086	6.13428	1.57313	2.11384e-06
EMR2	4.92591	6.97895	2.17137	1.04473e-05	4.92591	7.23065	2.77499	4.62621e-09	5.6253	4.86181	-0.733419	0.206431	5.6253	5.22874	-0.415139	0.536517
GSPT1	12.0196	12.3655	0.346039	1.04884e-05	12.0196	11.8856	-0.131593	0.137362	12.1134	11.6701	-0.443012	7.55543e-09	12.1134	12.0186	-0.0941133	0.339985
REPIN1	10.9947	10.2345	-0.758224	1.04926e-05	10.9947	10.6765	-0.314568	0.0967078	10.3348	10.1691	-0.163693	0.442508	10.3348	10.1598	-0.173125	0.440706
SCARA3	7.83858	6.71362	-1.14138	1.05516e-05	7.83858	8.31197	0.488545	0.0670307	7.45982	8.9659	1.5102	1.87191e-10	7.45982	9.19589	1.74494	1.03258e-13
PPP1R3F	6.89462	5.85785	-1.06395	1.05809e-05	6.89462	6.35835	-0.524812	0.0285994	6.11934	6.57696	0.467866	0.0694895	6.11934	6.41288	0.313163	0.271584
SLC5A6	10.7858	9.93975	-0.84213	1.06425e-05	10.7858	10.3416	-0.444082	0.0291405	9.66739	9.27749	-0.394433	0.0619473	9.66739	9.75893	0.0905882	0.758388
MPZL2	7.54143	8.63303	1.10511	1.06623e-05	7.54143	10.0409	2.53594	4.07622e-28	1.50503	2.00252	0.546161	0.634422	1.50503	1.24096	-1.17197	0.39233
NDUFAB1	8.2789	9.10063	0.830955	1.07069e-05	8.2789	8.56259	0.29572	0.17082	9.51971	9.36691	-0.135204	0.569175	9.51971	10.0985	0.577521	0.00252676
SEP15	8.81843	9.59694	0.782343	1.07716e-05	8.81843	9.20014	0.38577	0.0449618	9.96631	10.0676	0.12856	0.56701	9.96631	10.3197	0.35476	0.0699825
PELI2	4.84911	3.18307	-1.87493	1.07947e-05	4.84911	1.10833	-5.32795	2.81395e-06	11.0391	10.419	-0.616927	2.17035e-10	11.0391	10.0706	-0.972228	7.00403e-25
CA12	9.77059	10.8056	1.03737	1.09086e-05	9.77059	11.9496	2.21958	7.02499e-24	9.37955	10.4187	1.04113	9.55182e-06	9.37955	10.6032	1.22541	1.52204e-07
HELZ	11.4649	12.1401	0.679986	1.09689e-05	11.4649	11.8378	0.380976	0.0203211	10.6655	11.3124	0.651528	2.78504e-05	10.6655	11.1197	0.454833	0.00610755
HK1	11.1672	11.8178	0.653095	1.09921e-05	11.1672	11.542	0.388172	0.0130844	10.9636	11.0508	0.0885966	0.656653	10.9636	11.1743	0.210534	0.24524
POU2F1	10.4568	10.8494	0.393321	1.09921e-05	10.4568	10.6196	0.165146	0.0945136	10.75	10.6175	-0.135989	0.180852	10.75	10.3841	-0.367084	4.58427e-05
HCFC1R1	7.47026	8.23435	0.768139	1.104e-05	7.47026	8.65994	1.19781	2.00041e-13	7.92153	8.36601	0.456417	0.0106785	7.92153	8.72968	0.822643	7.42756e-07
ZNF608	8.77399	7.28482	-1.49797	1.11923e-05	8.77399	7.56883	-1.0784	0.00178934	6.31783	7.33161	1.09552	0.0025777	6.31783	7.2034	0.919084	0.0158432
ZNF74	7.9771	7.3602	-0.617157	1.1262e-05	7.9771	7.47051	-0.509238	0.000173838	7.94038	7.66843	-0.27313	0.0622756	7.94038	7.72583	-0.215478	0.159201
PIM2	6.92049	8.02544	1.12213	1.13561e-05	6.92049	7.86873	0.959966	0.000178872	7.77347	7.98262	0.218063	0.486621	7.77347	8.422	0.661219	0.0130907
ERVK13-1	9.66962	8.68355	-0.985397	1.13652e-05	9.66962	8.91146	-0.753227	0.000892297	8.30664	9.32469	1.03649	3.52925e-06	8.30664	8.2663	-0.03916	0.931444
AMT	6.89635	5.60662	-1.34455	1.14205e-05	6.89635	6.78503	-0.0984468	0.820491	4.70335	5.7976	1.18631	0.000723801	4.70335	4.8785	0.241022	0.631355
OLFML3	7.4254	6.0053	-1.43548	1.15783e-05	7.4254	8.46854	1.06672	0.000549743	1.84793	2.30207	-0.0254223	1	1.84793	1.4964	-1.59224	0.194596
TTC6	10.1737	8.8096	-1.36872	1.16606e-05	10.1737	9.38252	-0.746255	0.0240103	7.04535	8.3916	1.37765	1.78791e-05	7.04535	7.36404	0.336504	0.424301
ARHGEF17	9.80494	9.0002	-0.811073	1.16856e-05	9.80494	9.59835	-0.194075	0.385542	8.74888	8.36234	-0.374807	0.0710904	8.74888	7.65622	-1.0931	4.53813e-09
RELL1	8.61772	9.15504	0.539625	1.17303e-05	8.61772	9.13256	0.532223	1.032e-05	8.23879	7.96195	-0.28389	0.0485108	8.23879	8.42262	0.183344	0.234926
ACBD5	9.33961	9.96125	0.624416	1.17618e-05	9.33961	9.41578	0.0828015	0.679004	9.5526	9.69805	0.145653	0.400446	9.5526	9.80992	0.256718	0.116465
GULP1	8.02731	6.20154	-1.85069	1.18993e-05	8.02731	6.63141	-0.960571	0.0296679	9.71868	9.76149	0.0534339	0.945321	9.71868	9.9854	0.26489	0.646245
ZNF786	9.0167	8.1695	-0.854638	1.20504e-05	9.0167	8.2037	-0.8204	1.95585e-05	7.38564	7.51185	0.134462	0.623537	7.38564	7.20537	-0.178692	0.522392
GOT1	8.70499	9.5364	0.836636	1.20681e-05	8.70499	9.04505	0.366132	0.0824485	10.9173	8.9165	-1.95881	4.23492e-29	10.9173	10.2271	-0.684666	0.000324956
BRIX1	8.88408	9.51305	0.63058	1.21842e-05	8.88408	9.03437	0.155481	0.380527	10.0231	9.79424	-0.215583	0.174604	10.0231	10.2215	0.197371	0.239702
ALDH18A1	11.2435	11.7865	0.546246	1.22201e-05	11.2435	11.4146	0.17512	0.226843	11.0802	11.2933	0.214203	0.127432	11.0802	11.4744	0.395236	0.00264104
SLC52A3	7.17121	5.74872	-1.46738	1.22546e-05	7.17121	6.91265	-0.195175	0.65756	0.7709	0.79135	-0.246214	0.945321	0.7709	1.01978	0.217557	0.951692
PPOX	7.0601	6.10386	-0.950809	1.23261e-05	7.0601	6.61127	-0.468219	0.0308402	7.70317	7.82983	0.139063	0.56063	7.70317	7.37135	-0.333647	0.120715
CASP7	8.67603	9.29137	0.618765	1.24116e-05	8.67603	9.26122	0.601789	1.61366e-05	10.944	11.3082	0.371637	0.00658946	10.944	11.4456	0.500204	0.000194027
CEBPA	8.42517	7.2644	-1.13599	1.2496e-05	8.42517	8.04391	-0.344481	0.243568	6.28564	6.20878	-0.0799635	0.854625	6.28564	6.14868	-0.139832	0.743456
TCEA1	11.396	12.0776	0.681893	1.26037e-05	11.396	11.5304	0.140315	0.479674	12.2371	10.4044	-1.8207	4.66245e-36	12.2371	10.6483	-1.59183	1.02902e-27
CAMSAP2	10.4132	10.9547	0.547525	1.27168e-05	10.4132	10.4643	0.0558333	0.764395	11.8141	11.5802	-0.235992	0.0813395	11.8141	11.7871	-0.0258933	0.909143
DSC2	8.57745	9.26409	0.68915	1.27535e-05	8.57745	9.10203	0.540207	0.000723113	9.49307	9.80991	0.319198	0.0545249	9.49307	10.3027	0.809624	5.56116e-08
PAIP2	10.0489	10.8806	0.832427	1.28873e-05	10.0489	10.4132	0.367032	0.0801967	10.0226	9.76872	-0.241164	0.284027	10.0226	10.0799	0.0642338	0.836426
CTTN	11.5068	11.8179	0.314144	1.29773e-05	11.5068	12.0793	0.572657	2.20033e-17	11.1956	11.1952	-0.000284187	1	11.1956	11.1587	-0.0360886	0.743277
LHFPL2	8.17917	9.25011	1.09211	1.29773e-05	8.17917	9.29735	1.19716	1.03716e-06	7.95677	7.90738	-0.052568	0.900026	7.95677	7.06395	-0.894434	0.00084203
TMEM68	8.43948	9.07992	0.643724	1.29773e-05	8.43948	8.77486	0.342959	0.0299386	8.3794	8.09282	-0.285639	0.0907956	8.3794	8.30464	-0.0806736	0.716982
RNF185	8.81881	8.32717	-0.478708	1.31937e-05	8.81881	8.29474	-0.517353	9.46527e-07	9.77625	9.8781	0.106316	0.34935	9.77625	9.72501	-0.0467782	0.743232
PPP2R5B	6.7862	8.41669	1.66655	1.32729e-05	6.7862	8.46123	1.72255	4.82214e-06	6.3373	6.57618	0.293183	0.566087	6.3373	7.11682	0.806258	0.0675391
PCK2	9.80009	10.4207	0.622623	1.33065e-05	9.80009	9.82502	0.0464753	0.836707	10.4746	7.62111	-2.85467	2.29773e-92	10.4746	7.74517	-2.74036	1.11921e-89
PTGES3	11.9847	12.5945	0.612172	1.33469e-05	11.9847	12.0624	0.0876458	0.655714	12.52	12.3073	-0.212959	0.183131	12.52	12.5395	0.0184207	0.948307
ORAOV1	8.10724	7.20594	-0.907613	1.3498e-05	8.10724	7.29355	-0.826879	5.10897e-05	7.6701	6.67503	-1.01241	1.69417e-06	7.6701	6.70793	-0.974854	3.19994e-06
FAM92A1	7.94808	7.18979	-0.766827	1.35345e-05	7.94808	7.31219	-0.601636	0.000489811	8.49788	8.57093	0.0837607	0.702194	8.49788	8.59113	0.0919038	0.689838
GPR68	7.16045	5.77078	-1.42499	1.36128e-05	7.16045	4.2199	-3.1126	1.07317e-18	0.309049	0.650068	0.714432	0.795628	0.309049	0.870647	1.75712	0.403783
PLEKHA8	8.58007	9.42355	0.847607	1.3615e-05	8.58007	9.03756	0.462098	0.0263951	9.62776	9.32689	-0.304383	0.161072	9.62776	9.61907	-0.00495203	1
C3orf38	8.50021	9.06088	0.564148	1.37746e-05	8.50021	8.7394	0.246176	0.0850145	7.97233	8.06629	0.109642	0.537583	7.97233	8.24996	0.270376	0.0796715
SFMBT1	9.30794	8.67454	-0.63413	1.3798e-05	9.30794	8.6876	-0.620279	1.44124e-05	8.79935	8.32724	-0.475292	0.00182491	8.79935	8.74043	-0.0623639	0.782092
ESYT1	10.7371	11.3605	0.624651	1.3925e-05	10.7371	11.3091	0.585847	4.19941e-05	10.9578	10.2331	-0.726415	2.94049e-07	10.9578	10.8777	-0.0788834	0.710723
C19orf66	7.6027	6.78867	-0.821279	1.40249e-05	7.6027	7.89159	0.301175	0.117481	6.74911	7.56928	0.842789	5.88664e-06	6.74911	6.75023	0.0196069	0.962815
NCL	13.2249	13.753	0.540947	1.40618e-05	13.2249	12.9471	-0.276406	0.0393258	14.0455	14.1623	0.11568	0.451991	14.0455	14.0821	0.0363462	0.862534
EPPK1	11.5959	10.617	-0.969771	1.41392e-05	11.5959	11.401	-0.185693	0.518341	5.51459	5.36198	-0.178076	0.655263	5.51459	5.63602	0.0840352	0.862213
PARVA	8.72705	7.94617	-0.782783	1.41392e-05	8.72705	7.86986	-0.840709	1.65575e-06	9.43347	9.08225	-0.350944	0.0591933	9.43347	8.70469	-0.72783	2.41805e-05
GARS	10.3691	11.6464	1.28047	1.41857e-05	10.3691	10.6252	0.267071	0.47567	13.2075	10.9531	-2.24887	6.3507e-16	13.2075	11.7391	-1.46536	4.67126e-07
STK17B	8.07547	8.81435	0.742227	1.43512e-05	8.07547	8.40512	0.372707	0.0438843	9.42263	9.21096	-0.202299	0.291638	9.42263	9.67698	0.256615	0.180546
ITGB4	10.8706	9.95204	-0.912251	1.43858e-05	10.8706	11.701	0.853542	3.90261e-05	8.24118	8.23987	0.0432013	0.905798	8.24118	8.89801	0.663272	0.00384259
SHISA4	5.15998	6.11036	1.02941	1.43858e-05	5.15998	7.04598	1.95813	1.16338e-21	6.38547	7.19606	0.823314	8.86224e-06	6.38547	7.74439	1.37859	7.24371e-16
GBAP1	7.61037	6.36042	-1.26593	1.44458e-05	7.61037	6.53542	-1.04946	0.000255447	5.49065	5.77531	0.279465	0.492387	5.49065	4.77705	-0.782358	0.0350581
ZZEF1	11.2134	10.6008	-0.613785	1.45144e-05	11.2134	11.1087	-0.0942688	0.623688	10.4685	10.7714	0.309017	0.0433154	10.4685	10.5471	0.0802292	0.700099
LOC102723728	7.02625	8.85002	1.78429	1.45868e-05	7.02625	8.1586	1.14945	0.00744218	7.52592	9.34179	1.6343	6.51316e-05	7.52592	9.00954	1.2979	0.0024987
TMEM129	8.77205	7.81241	-0.946596	1.48501e-05	8.77205	8.1979	-0.578611	0.00994702	8.55154	8.783	0.231537	0.366868	8.55154	8.65782	0.108871	0.734985
EPHB4	11.9628	11.3913	-0.568102	1.48764e-05	11.9628	12.4334	0.471157	0.000333361	10.2139	10.2876	0.0789506	0.660121	10.2139	10.0904	-0.12252	0.492198
ARPC3	10.0724	10.8366	0.765477	1.50186e-05	10.0724	10.7978	0.745075	2.13902e-05	10.9621	10.9664	0.0135763	0.975109	10.9621	11.2945	0.333443	0.0959258
NFIX	8.3627	7.11136	-1.25386	1.51722e-05	8.3627	7.54206	-0.78198	0.00834291	8.52557	8.56026	0.120286	0.76416	8.52557	7.6937	-0.815033	0.00657129
GOLT1B	8.74479	10.0331	1.29497	1.5196e-05	8.74479	10.1631	1.43678	9.53867e-07	9.42217	8.88917	-0.513031	0.125904	9.42217	9.91906	0.495697	0.156235
SLC10A7	6.95857	7.79976	0.852386	1.52961e-05	6.95857	7.27126	0.329456	0.141606	7.33415	7.23101	-0.119979	0.647379	7.33415	7.37158	0.00872071	0.991522
HSPE1	9.38348	10.2758	0.90022	1.57623e-05	9.38348	9.18609	-0.179674	0.504328	10.9944	11.7798	0.833318	4.78858e-05	10.9944	12.42	1.42977	3.23578e-13
PRKCG	4.33671	6.15965	1.94379	1.57935e-05	4.33671	5.72668	1.55975	0.000648625	3.37113	3.58266	0.255073	0.759421	3.37113	2.56795	-1.07458	0.154056
GSTK1	9.62644	8.99442	-0.626856	1.59573e-05	9.62644	9.13103	-0.470832	0.00127459	9.67742	10.1125	0.437755	0.00257075	9.67742	9.86527	0.188884	0.273816
SRSF7	10.5348	11.0098	0.478376	1.60721e-05	10.5348	10.4885	-0.0440614	0.790818	10.5328	10.9895	0.465914	2.42952e-05	10.5328	11.181	0.646663	1.64161e-09
ANKRD12	10.6686	11.5307	0.880818	1.62392e-05	10.6686	11.3147	0.656362	0.00166065	9.65855	10.1689	0.512475	0.0189443	9.65855	10.0092	0.357754	0.136839
SPTY2D1	9.70473	10.6818	0.980217	1.62533e-05	9.70473	10.8427	1.17773	9.93808e-08	8.93174	8.78427	-0.147767	0.629433	8.93174	9.35802	0.423799	0.109563
NARS	10.5559	11.1153	0.560717	1.6555e-05	10.5559	10.6126	0.0655348	0.725409	12.4912	11.4002	-1.08135	2.52072e-19	12.4912	11.7329	-0.755204	1.10535e-09
BTBD2	10.0496	9.43537	-0.615466	1.65632e-05	10.0496	9.52421	-0.521558	0.000249337	9.37786	9.75373	0.385321	0.0101008	9.37786	9.17877	-0.195647	0.264654
OXR1	10.2523	10.8217	0.570543	1.65809e-05	10.2523	10.5669	0.319065	0.023365	8.7315	8.96755	0.241608	0.128251	8.7315	9.08381	0.346713	0.0235159
LBX2-AS1	6.09735	4.67774	-1.50694	1.66119e-05	6.09735	5.66386	-0.451466	0.203025	5.36878	5.07576	-0.314849	0.454673	5.36878	3.92989	-1.49526	5.16626e-05
PRICKLE2	9.93988	9.07207	-0.869725	1.66728e-05	9.93988	10.1581	0.258296	0.268754	0.309049	1.35536	2.14145	0.254689	0.309049	1.35312	1.76106	0.397116
ANKS6	10.1819	9.6016	-0.582287	1.67304e-05	10.1819	9.77799	-0.401478	0.00362766	10.492	10.2277	-0.264706	0.0675187	10.492	10.1263	-0.366886	0.00948575
SOCS4	9.76519	10.2851	0.519508	1.67995e-05	9.76519	10.0282	0.263168	0.0428054	10.8884	10.1373	-0.746313	5.1734e-11	10.8884	10.8563	-0.0327092	0.869337
LINC00638	7.41304	5.61287	-1.80609	1.68274e-05	7.41304	5.47343	-1.94081	2.17942e-06	3.55096	4.77419	1.37431	0.0131137	3.55096	3.51391	-0.00479128	1
COL6A4P1	6.46491	5.0117	-1.49027	1.68774e-05	6.46491	6.23253	-0.143578	0.752655	4.45915	4.4828	0.0241072	0.985093	4.45915	4.43868	-0.0597246	0.940924
POLR2B	10.6755	11.141	0.466327	1.68774e-05	10.6755	10.6342	-0.0346317	0.839534	10.8223	10.9761	0.163315	0.185764	10.8223	11.2207	0.399964	0.000294572
EIF2AK4	10.6646	10.2339	-0.429972	1.69141e-05	10.6646	10.2489	-0.413591	2.66284e-05	10.753	10.7572	0.00180534	1	10.753	11.1258	0.369471	0.000202319
SEPSECS	7.93887	7.18815	-0.763154	1.70709e-05	7.93887	6.8419	-1.07785	3.01751e-10	8.20308	7.90626	-0.273254	0.143486	8.20308	8.01632	-0.194095	0.343401
NDUFA1	8.4659	9.34942	0.892562	1.70973e-05	8.4659	9.17494	0.71733	0.00063332	9.9273	10.2796	0.374806	0.0928877	9.9273	10.6761	0.747548	0.0003044
MRPL36	8.29681	9.11556	0.84749	1.71053e-05	8.29681	8.43606	0.151963	0.561867	8.40959	8.31495	-0.0946575	0.734582	8.40959	8.66804	0.24329	0.322659
RCN1	10.9376	11.4157	0.478642	1.71851e-05	10.9376	10.8369	-0.0963785	0.500018	11.8381	11.7764	-0.0600317	0.688435	11.8381	11.92	0.0839001	0.57933
QTRT1	8.28852	7.43861	-0.846108	1.72063e-05	8.28852	7.57199	-0.723555	0.000185368	8.20809	8.50079	0.287519	0.180404	8.20809	7.6136	-0.607537	0.00240745
GPR137B	7.13831	8.20848	1.08264	1.72169e-05	7.13831	7.93092	0.818484	0.00143515	6.44389	7.04791	0.630624	0.0268161	6.44389	7.01276	0.629335	0.0303065
ACBD4	8.04721	7.17653	-0.865641	1.73008e-05	8.04721	7.73441	-0.316077	0.14657	7.58014	7.90627	0.326963	0.139434	7.58014	7.34931	-0.225788	0.367319
PLAA	9.19005	9.72194	0.530514	1.74614e-05	9.19005	9.13537	-0.0502897	0.786348	9.85171	9.71526	-0.138882	0.334252	9.85171	9.84078	-0.0158156	0.948287
DUSP6	6.28979	7.77218	1.51585	1.75248e-05	6.28979	10.7539	4.51094	2.61139e-45	12.0042	10.3136	-1.57691	1.34964e-06	12.0042	12.1689	0.198597	0.679801
PAPD4	10.2089	9.84052	-0.369347	1.75248e-05	10.2089	9.93531	-0.271394	0.00165021	9.9598	9.85979	-0.105795	0.294321	9.9598	9.68775	-0.278099	0.00180154
ALDH5A1	9.59088	8.72827	-0.864904	1.7676e-05	9.59088	9.16132	-0.404498	0.0615467	8.42444	8.79937	0.379411	0.0920934	8.42444	8.79447	0.373561	0.109754
NDE1	9.20313	8.67421	-0.533301	1.7676e-05	9.20313	9.21192	0.0130312	0.968977	10.4102	9.43587	-0.977554	2.44867e-19	10.4102	9.71498	-0.690823	3.6819e-10
VEPH1	6.37817	3.1637	-3.41123	1.77488e-05	6.37817	3.54108	-2.9054	0.000127622	0.7709	0.696973	-0.251626	0.946759	0.7709	0.645147	-0.677683	0.832229
CIB1	8.94167	10.1374	1.19771	1.77864e-05	8.94167	10.4189	1.53685	1.22882e-08	9.0422	8.91138	-0.130959	0.739646	9.0422	9.31963	0.278688	0.444692
USP6NL-IT1	5.06863	6.36668	1.37371	1.78107e-05	5.06863	5.96854	0.950353	0.00429911	4.3652	4.65646	0.293017	0.552714	4.3652	4.22223	-0.0463043	0.953243
MGAT4B	10.5308	9.92595	-0.600969	1.79193e-05	10.5308	10.7564	0.226129	0.145614	10.8164	10.9282	0.116605	0.500215	10.8164	10.6535	-0.162242	0.349096
LAMB1	11.4805	10.527	-0.953468	1.80133e-05	11.4805	10.1979	-1.17591	5.29233e-08	13.8624	14.5257	0.677431	0.0027743	13.8624	13.9424	0.0840834	0.810961
RIOK3	8.99075	10.3128	1.32667	1.80231e-05	8.99075	9.81954	0.834876	0.00985273	10.622	9.6663	-0.957926	0.0024606	10.622	9.77443	-0.850101	0.00985394
SWI5	6.89017	7.77035	0.900464	1.80436e-05	6.89017	7.71651	0.855991	3.57308e-05	7.60835	7.22817	-0.374416	0.102885	7.60835	8.02426	0.421216	0.0603058
PPAT	9.08723	10.0396	0.959419	1.8075e-05	9.08723	9.0279	-0.0570244	0.88072	9.50168	9.30334	-0.152858	0.602167	9.50168	9.89076	0.388429	0.133752
GNL2	9.25202	10.1498	0.898493	1.81966e-05	9.25202	9.88686	0.664788	0.00192391	9.52988	9.6457	0.120813	0.667371	9.52988	10.1744	0.64559	0.00330292
ARHGAP10	9.41495	8.83326	-0.585202	1.82616e-05	9.41495	9.03304	-0.374301	0.00726195	7.40423	7.87313	0.475867	0.00301289	7.40423	7.53249	0.146146	0.475294
JMJD8	9.03482	8.32384	-0.702946	1.84115e-05	9.03482	9.00138	-0.0261433	0.936509	8.99073	9.24853	0.255951	0.154625	8.99073	9.4056	0.416752	0.0144168
ACAD10	9.28892	8.66623	-0.62513	1.84615e-05	9.28892	9.04537	-0.243873	0.126108	8.4253	8.86275	0.43646	0.00438281	8.4253	8.477	0.0509163	0.832186
RAP2A	9.34037	10.0025	0.665313	1.84713e-05	9.34037	9.30417	-0.0337823	0.904617	9.42838	9.52995	0.116858	0.560936	9.42838	9.75369	0.323242	0.0634346
MAB21L3	1.56505	4.64521	3.7181	1.84869e-05	1.56505	4.94292	4.04962	1.55936e-06	0.662197	0.309049	-1.2037	0.634534	0.662197	0.978483	0.210686	0.955309
ZNF707	7.45342	6.37387	-1.10104	1.86145e-05	7.45342	7.42094	-0.017715	0.985157	6.17801	5.71476	-0.495244	0.110199	6.17801	5.61612	-0.556883	0.0706926
TNFRSF25	6.86176	5.46401	-1.41666	1.88745e-05	6.86176	6.57788	-0.253239	0.523602	3.04469	3.22696	0.297535	0.705143	3.04469	4.03044	1.1832	0.0385331
ALPK3	6.35257	4.80929	-1.62689	1.89518e-05	6.35257	7.15982	0.845003	0.0155843	3.3518	4.30086	1.20249	0.0230707	3.3518	2.14336	-1.59784	0.0249018
FAM206A	8.56569	9.14079	0.578621	1.89518e-05	8.56569	8.45779	-0.105693	0.559384	8.76749	8.55096	-0.199861	0.201146	8.76749	8.7205	-0.0410049	0.854637
POMT1	8.40481	7.80723	-0.600355	1.89518e-05	8.40481	8.5681	0.170632	0.268241	8.57771	8.51036	-0.0706402	0.695515	8.57771	8.53535	-0.0365088	0.868352
C5orf55	7.43298	6.22784	-1.17738	1.90785e-05	7.43298	6.62973	-0.798101	0.00357952	5.25433	6.04793	0.833947	0.00993431	5.25433	5.66179	0.429109	0.253768
LONP1	10.0799	10.7302	0.651166	1.9112e-05	10.0799	10.4874	0.411701	0.00960299	11.9718	10.3899	-1.58489	8.3523e-30	11.9718	10.6983	-1.27044	2.49132e-19
MRPL44	8.22518	8.92819	0.715833	1.91406e-05	8.22518	8.21573	-0.00226416	1	9.03189	9.12843	0.0940956	0.666235	9.03189	9.31031	0.271157	0.151168
IL17RE	6.61999	5.19071	-1.45093	1.92543e-05	6.61999	6.44433	-0.160424	0.714001	2.50133	3.66595	1.58062	0.0201427	2.50133	3.36249	1.32956	0.063713
SLK	11.0146	11.7648	0.753687	1.93548e-05	11.0146	11.4505	0.468844	0.0111491	11.8776	11.8726	-0.00549421	1	11.8776	11.9733	0.0974591	0.707108
TOR1AIP1	9.71587	10.1331	0.421534	1.94545e-05	9.71587	9.91832	0.209248	0.0490747	10.4306	10.683	0.252005	0.0114766	10.4306	10.8616	0.429503	5.12243e-06
PREX1	15.2325	14.0331	-1.19944	1.96737e-05	15.2325	13.8236	-1.31247	1.96219e-06	3.83366	2.65167	-1.6918	0.00439464	3.83366	2.15208	-2.44865	0.000101938
YES1	11.2387	12.1638	0.925078	1.96806e-05	11.2387	11.6866	0.453066	0.0535186	10.8847	10.1951	-0.684559	0.00220583	10.8847	10.6119	-0.273014	0.312663
HEYL	6.65276	5.37666	-1.31137	1.97855e-05	6.65276	6.15966	-0.499112	0.113136	4.48452	4.38614	-0.204589	0.696472	4.48452	4.71002	0.180295	0.739674
TFAP2C	11.5502	10.9783	-0.572525	1.98105e-05	11.5502	10.6175	-0.919487	6.79627e-13	8.53131	7.23097	-1.31829	9.30696e-19	8.53131	7.01021	-1.52493	1.37328e-25
C8orf59	8.7563	9.64958	0.898652	1.99263e-05	8.7563	8.93482	0.180966	0.504555	8.52961	8.79121	0.293293	0.233574	8.52961	9.11534	0.590276	0.00922908
NCDN	8.69082	7.93235	-0.763008	1.99263e-05	8.69082	8.43575	-0.25279	0.204893	8.14016	8.47418	0.346344	0.074302	8.14016	8.23282	0.0962787	0.71255
ZFP36	7.91006	8.97317	1.08122	1.99694e-05	7.91006	10.606	2.71616	1.55288e-31	8.98597	8.20499	-0.789094	0.00228332	8.98597	8.18298	-0.783133	0.00294121
MSRB1	7.22487	7.94744	0.733391	2.00254e-05	7.22487	7.80118	0.571281	0.0010068	6.32641	7.25124	0.93445	7.89597e-07	6.32641	7.18285	0.867912	4.71597e-06
PRPSAP2	8.64833	9.15836	0.516447	2.01135e-05	8.64833	8.59827	-0.0396585	0.836696	9.24088	9.11594	-0.119275	0.405566	9.24088	9.37359	0.129914	0.37642
UXS1	8.64446	9.18017	0.541578	2.01135e-05	8.64446	9.21933	0.577334	2.93054e-06	9.52054	9.75786	0.23987	0.0691313	9.52054	10.1111	0.595557	4.32869e-07
DENND2D	9.53879	8.87644	-0.662436	2.01431e-05	9.53879	9.21954	-0.310381	0.0615996	3.53935	3.76104	0.119511	0.851252	3.53935	4.68378	1.22651	0.00127327
PARP2	8.67054	9.24215	0.573134	2.017e-05	8.67054	9.1038	0.44045	0.00122333	9.43922	8.47941	-0.948287	1.08493e-13	9.43922	9.26248	-0.175304	0.267671
NCKAP5L	9.39434	8.58068	-0.81475	2.0185e-05	9.39434	9.34384	-0.0310276	0.935567	8.12541	7.9231	-0.201857	0.402258	8.12541	7.1292	-1.00686	3.87294e-07
ZNF689	7.88258	7.20048	-0.683267	2.0185e-05	7.88258	7.53597	-0.338964	0.0378595	7.893	7.55543	-0.333719	0.0427715	7.893	7.81773	-0.0723106	0.746479
BMS1	10.443	10.8769	0.436197	2.02361e-05	10.443	10.579	0.137842	0.248563	11.3074	11.0452	-0.262383	0.0129115	11.3074	11.3367	0.030041	0.857258
ENC1	8.42777	7.45282	-0.98274	2.02449e-05	8.42777	9.97609	1.62273	5.28906e-15	11.6874	10.0094	-1.66286	1.82681e-16	11.6874	10.8098	-0.872834	5.23824e-05
DOPEY1	10.2361	9.59777	-0.633795	2.02508e-05	10.2361	9.08319	-1.14684	5.05895e-16	8.38578	9.11615	0.734233	1.76651e-06	8.38578	8.57083	0.185642	0.346474
VIMP	8.29234	9.00642	0.720698	2.02508e-05	8.29234	9.09367	0.820916	5.6173e-07	8.88081	8.32644	-0.551456	0.00141676	8.88081	8.86763	-0.0139397	0.971972
ZNF433	6.93125	5.79293	-1.16632	2.02644e-05	6.93125	6.84394	-0.0839891	0.828975	0.309049	0.650068	0.714448	0.794601	0.309049	0.771882	1.1738	0.63778
ABCC3	8.5688	7.38277	-1.16582	2.07978e-05	8.5688	11.5504	2.99894	6.2277e-35	11.3614	12.1584	0.811388	0.00226848	11.3614	10.6767	-0.684896	0.0144269
F2RL1	7.78248	8.8861	1.1276	2.08033e-05	7.78248	10.0894	2.34541	1.38513e-21	5.85376	3.07301	-3.21723	1.56365e-13	5.85376	6.45487	0.628594	0.0596428
CCSAP	8.72915	10.0173	1.29388	2.08082e-05	8.72915	9.74006	1.02197	0.000930802	9.24253	9.01903	-0.224191	0.567568	9.24253	9.88094	0.639614	0.0599019
PAXIP1-AS1	8.2024	7.39909	-0.809506	2.08444e-05	8.2024	7.5526	-0.647442	0.000565608	6.271	7.55047	1.30192	9.93917e-11	6.271	6.44231	0.172085	0.56045
PPFIBP2	9.16705	8.07419	-1.10119	2.0926e-05	9.16705	9.53257	0.388524	0.177536	4.43411	4.42251	-0.0269643	0.979817	4.43411	4.23612	-0.23215	0.673438
LOC102724275	6.51053	5.21305	-1.34657	2.10341e-05	6.51053	6.26297	-0.237257	0.52011	5.48733	6.08953	0.607292	0.0723435	5.48733	5.58962	0.0915702	0.860714
RPL36AL	10.4869	11.2958	0.812939	2.10409e-05	10.4869	10.7535	0.274727	0.212201	11.0609	11.6254	0.570185	0.00366416	11.0609	11.6074	0.548864	0.00669032
SDE2	8.42554	9.36068	0.939941	2.10975e-05	8.42554	9.52514	1.13072	1.30419e-07	10.473	10.2525	-0.218584	0.402499	10.473	10.4703	-0.00347452	1
MMP13	0.954951	5.31775	5.45285	2.11397e-05	0.954951	4.04526	4.63465	0.000349285	0.309049	0.309049	0	1	0.309049	0.645147	0.288488	0.944011
GINM1	8.00267	8.54729	0.552777	2.12004e-05	8.00267	8.61224	0.628371	4.73941e-07	8.68023	8.55741	-0.131788	0.37963	8.68023	8.80745	0.118891	0.45369
DNAJC3-AS1	7.5443	6.63956	-0.923768	2.13013e-05	7.5443	6.7363	-0.81302	0.000119448	4.5289	5.1867	0.810155	0.0138464	4.5289	5.31026	0.872207	0.00696348
STK11	9.83244	9.28982	-0.545709	2.15535e-05	9.83244	9.79139	-0.0439475	0.820073	8.90251	9.2574	0.358692	0.00887973	8.90251	8.97601	0.0753123	0.693749
FAM114A1	9.58777	10.0815	0.495028	2.17345e-05	9.58777	10.5666	0.991136	3.91852e-20	9.73762	10.4262	0.68881	5.62741e-10	9.73762	10.6301	0.892861	2.02836e-16
PRSS8	8.76341	9.70614	0.944655	2.17345e-05	8.76341	11.1556	2.40985	4.7414e-32	0.662197	0.309049	-1.20612	0.621658	0.662197	0.683686	-0.670332	0.822383
TP73	7.05391	6.12983	-0.944823	2.22179e-05	7.05391	7.2082	0.171497	0.502523	3.38312	3.97164	0.63708	0.208649	3.38312	2.99934	-0.458514	0.471597
MED27	6.99096	7.62849	0.655023	2.26707e-05	6.99096	7.359	0.374572	0.0222372	8.33942	8.0152	-0.309541	0.0326827	8.33942	8.57617	0.241795	0.104784
SRSF5	11.7034	11.2349	-0.467082	2.27638e-05	11.7034	11.4167	-0.285794	0.013089	11.4075	11.9038	0.498805	4.02589e-06	11.4075	11.3963	-0.00828222	0.976807
POLR3D	7.81891	8.73798	0.927144	2.2809e-05	7.81891	8.82589	1.03875	1.08972e-06	9.28913	9.10878	-0.180614	0.496939	9.28913	8.92067	-0.367039	0.135438
SPG7	10.9912	10.2587	-0.734432	2.2809e-05	10.9912	11.0555	0.106508	0.657222	10.2163	10.6656	0.455437	0.0122329	10.2163	10.4331	0.218182	0.310661
NBEAL2	11.1084	9.98815	-1.11565	2.3111e-05	11.1084	10.996	-0.0738167	0.862662	9.85979	9.57841	-0.266078	0.408214	9.85979	9.68391	-0.173797	0.644439
CERS2	11.7306	11.2314	-0.495309	2.31744e-05	11.7306	11.6568	-0.0618583	0.706006	11.9285	11.5154	-0.414212	0.000425614	11.9285	11.7896	-0.137827	0.343797
AGR2	11.788	12.8308	1.0481	2.32102e-05	11.788	12.526	0.742177	0.0036231	11.1887	11.398	0.3223	0.263304	11.1887	13.4141	2.24113	5.55191e-22
AK6	7.92393	8.79257	0.8821	2.32564e-05	7.92393	8.14451	0.234767	0.355381	8.83357	8.03416	-0.769004	0.00022717	8.83357	8.6999	-0.140559	0.624107
ZBTB21	9.93975	10.5944	0.66657	2.3279e-05	9.93975	10.4645	0.52972	0.000906064	9.37752	8.8842	-0.494264	0.00317956	9.37752	9.1926	-0.18686	0.356611
SEC13	10.0976	11.0911	0.996088	2.33741e-05	10.0976	11.3252	1.23731	6.1543e-08	9.58496	9.26063	-0.319137	0.246705	9.58496	10.2291	0.646205	0.0107723
EIF4E	9.90966	10.6187	0.712359	2.33989e-05	9.90966	10.4885	0.587575	0.00054431	10.2845	10.2205	-0.0349189	0.898361	10.2845	10.7702	0.482396	0.00669032
NUDT4	11.5171	10.7515	-0.765624	2.33989e-05	11.5171	11.5449	0.0694099	0.797391	11.0462	10.472	-0.575312	0.00193872	11.0462	10.51	-0.536442	0.00509957
KLHL36	11.0526	10.7112	-0.341667	2.35857e-05	11.0526	11.0538	0.00272	1	9.29199	9.1107	-0.190733	0.0560752	9.29199	9.30149	0.00541202	0.984548
NOMO1	10.4397	11.0537	0.616642	2.36643e-05	10.4397	11.0018	0.574085	7.73217e-05	12.1514	12.8174	0.684211	1.11734e-06	12.1514	12.3689	0.218376	0.200931
COPG1	11.475	11.933	0.461552	2.36821e-05	11.475	12.124	0.651116	5.04133e-10	11.1111	10.845	-0.264083	0.0244433	11.1111	11.4822	0.377434	0.0008904
ZNF785	8.27449	7.42717	-0.847717	2.38451e-05	8.27449	7.84545	-0.41871	0.0457291	1.93649	1.79998	-0.49337	0.720503	1.93649	1.87101	0.506957	0.667508
ZNF81	8.47988	7.68928	-0.798743	2.41425e-05	8.47988	7.94066	-0.534418	0.00518355	8.81214	8.73031	-0.0907463	0.715254	8.81214	8.87685	0.0571109	0.84516
LINC00265	7.84208	6.5517	-1.31712	2.4187e-05	7.84208	7.63546	-0.161187	0.702313	6.26363	6.55375	0.333657	0.391967	6.26363	5.71289	-0.518373	0.17881
CHDC2	6.20949	4.81015	-1.4706	2.43912e-05	6.20949	6.23403	0.0512664	0.934102	0.976457	1.52835	0.138735	0.947834	0.976457	1.78462	0.221634	0.909143
PDS5B	11.7947	11.1834	-0.60659	2.4398e-05	11.7947	10.8486	-0.940762	7.43754e-12	9.63577	9.95244	0.312412	0.0510594	9.63577	10.0174	0.385229	0.0155079
TCEB1	8.46763	9.20586	0.740642	2.48877e-05	8.46763	8.75012	0.289489	0.144009	8.97783	8.5599	-0.39984	0.0330735	8.97783	9.2414	0.26625	0.193638
RAB39B	6.51025	5.65004	-0.877535	2.50929e-05	6.51025	4.77862	-1.81927	3.54874e-16	10.45	8.1555	-2.29276	1.91056e-84	10.45	8.26832	-2.18986	7.85143e-81
BTN3A3	7.07403	6.20976	-0.875456	2.52119e-05	7.07403	6.85842	-0.221541	0.331588	6.36114	7.17582	0.814932	3.96068e-05	6.36114	7.69384	1.30758	1.28653e-12
CCT5	12.2152	12.9422	0.730293	2.52119e-05	12.2152	11.8707	-0.309166	0.108107	13.2531	12.7141	-0.523408	0.00327538	13.2531	13.2725	0.0201266	0.955343
CD63	10.4722	11.3539	0.886312	2.53122e-05	10.4722	11.8029	1.35576	1.46564e-11	11.8079	12.176	0.368809	0.111825	11.8079	12.602	0.793806	0.000198537
SFT2D1	6.03726	7.17146	1.18315	2.56761e-05	6.03726	6.19367	0.228079	0.545174	7.70149	7.77329	0.102564	0.786773	7.70149	8.23802	0.543457	0.0593884
RNF145	6.88313	7.74151	0.876771	2.56925e-05	6.88313	7.20339	0.327876	0.169825	9.91787	11.3431	1.44243	3.43024e-17	9.91787	10.8934	0.979412	3.72582e-08
MTAP	5.9395	4.7729	-1.2351	2.57019e-05	5.9395	5.37496	-0.601566	0.028707	10.7829	10.6418	-0.14222	0.534795	10.7829	10.5219	-0.262395	0.225536
TECPR2	8.78086	7.9895	-0.797047	2.59236e-05	8.78086	8.58137	-0.196186	0.383404	8.15434	8.38986	0.245783	0.262269	8.15434	8.27712	0.123643	0.643695
WDR81	8.99206	7.98182	-1.01171	2.59357e-05	8.99206	8.38948	-0.592014	0.017998	8.33536	9.04564	0.726979	0.00294384	8.33536	8.12569	-0.203172	0.529567
NBPF1	11.2041	10.2781	-0.927275	2.60345e-05	11.2041	9.50441	-1.69941	4.2464e-16	7.72176	7.54225	-0.175589	0.565342	7.72176	6.86913	-0.860853	0.000468293
RPL38	11.3383	12.1694	0.832442	2.61365e-05	11.3383	11.0805	-0.233624	0.324299	12.8131	13.3367	0.52864	0.0101515	12.8131	12.8068	-0.00501951	1
MED29	9.39337	8.90588	-0.487834	2.62169e-05	9.39337	9.38036	-0.0105432	0.975381	9.10275	9.0445	-0.0645812	0.679275	9.10275	8.95088	-0.154514	0.267252
METAP1D	6.87023	5.75497	-1.12439	2.63684e-05	6.87023	4.98663	-1.9146	1.15887e-12	6.88638	6.96724	0.0660852	0.859468	6.88638	6.23578	-0.671322	0.0112713
SNHG3	10.4866	9.95394	-0.529484	2.63684e-05	10.4866	8.8919	-1.57815	2.9157e-40	11.4156	11.2533	-0.159338	0.26078	11.4156	10.6952	-0.718695	1.39593e-09
LOC101927789	3.50512	5.32381	2.04653	2.64821e-05	3.50512	5.81914	2.7289	2.17465e-09	3.98384	5.10604	1.24436	0.0114693	3.98384	5.37174	1.52777	0.00141762
KDM8	6.44672	5.08737	-1.36264	2.6521e-05	6.44672	5.18455	-1.27377	4.19941e-05	4.61704	5.03232	0.27352	0.55013	4.61704	4.83785	0.0733868	0.909826
PHLDA3	8.88253	7.67901	-1.20841	2.69577e-05	8.88253	9.26101	0.391754	0.228144	9.45566	7.72093	-1.70204	5.02384e-10	9.45566	7.89803	-1.55682	1.63947e-08
PTPRU	10.1816	9.49766	-0.68622	2.69777e-05	10.1816	9.96493	-0.217061	0.249384	8.29317	9.39925	1.12475	3.65191e-12	8.29317	7.86198	-0.434252	0.0215999
ZGLP1	5.83418	4.23991	-1.71869	2.69777e-05	5.83418	4.5671	-1.36117	0.000384172	3.01945	3.66545	0.688414	0.286952	3.01945	2.92975	-0.265969	0.76709
MCM6	9.50417	10.3284	0.826878	2.70597e-05	9.50417	9.94734	0.480829	0.0211861	10.3708	10.4041	0.0390002	0.903529	10.3708	11.0179	0.648938	0.0013529
STRN3	9.52832	10.0458	0.518846	2.7237e-05	9.52832	9.97821	0.450997	0.000261894	9.95954	9.9996	0.0474559	0.790661	9.95954	10.3839	0.425776	0.000652433
ARMC5	7.27939	6.36674	-0.930252	2.74141e-05	7.27939	7.05097	-0.227411	0.363553	7.89324	7.63882	-0.259314	0.258327	7.89324	7.19095	-0.695307	0.000666612
TBX2	11.7466	10.7787	-0.968339	2.74611e-05	11.7466	11.9267	0.196016	0.50537	8.65478	8.95463	0.350657	0.195279	8.65478	7.43853	-1.19354	5.51098e-07
TXNRD2	8.47762	7.81096	-0.662897	2.74761e-05	8.47762	8.27836	-0.180067	0.320272	8.63924	7.91456	-0.717795	2.21602e-06	8.63924	8.33513	-0.30096	0.0747491
BACE2	9.20761	10.2646	1.06319	2.76507e-05	9.20761	10.2054	1.10265	1.03061e-05	11.5492	11.0864	-0.463542	0.0928892	11.5492	11.1761	-0.37364	0.212345
SNHG4	8.04265	7.10744	-0.945895	2.76938e-05	8.04265	6.30473	-1.7588	1.49751e-15	8.7741	8.56452	-0.215375	0.399267	8.7741	7.94817	-0.831171	0.000110631
DCTN6	8.08922	8.8723	0.786734	2.79756e-05	8.08922	8.21607	0.137169	0.587667	8.80888	8.99769	0.199985	0.363399	8.80888	9.43574	0.628489	0.000847632
CLK3	9.10995	10.3536	1.24746	2.83219e-05	9.10995	10.246	1.14203	0.000123447	8.63038	8.7116	0.0827435	0.856694	8.63038	8.78411	0.170107	0.698808
TSPYL1	11.1482	10.6645	-0.481964	2.83235e-05	11.1482	10.9065	-0.232385	0.0607556	9.50925	10.0015	0.509051	1.82613e-05	9.50925	10.0359	0.529525	8.444e-06
TMEM44	7.84017	7.03945	-0.81595	2.84811e-05	7.84017	7.95684	0.117488	0.641165	6.9641	6.35618	-0.624732	0.00391288	6.9641	6.38492	-0.58262	0.0070915
MXD1	8.61941	10.6915	2.09412	2.85723e-05	8.61941	11.4372	3.00497	3.96707e-10	6.85184	6.74848	-0.123988	0.877028	6.85184	6.33226	-0.546507	0.407164
RGS6	7.4997	6.06971	-1.46013	2.85723e-05	7.4997	7.61348	0.122742	0.806834	0.7709	2.07223	2.39902	0.145741	0.7709	0.642386	-0.672411	0.82323
ZSCAN26	7.69075	6.93124	-0.77855	2.85723e-05	7.69075	7.26874	-0.409634	0.0301661	6.9982	7.47349	0.438928	0.0243974	6.9982	7.28889	0.250291	0.25847
TSNAX	9.1305	9.73088	0.603342	2.86789e-05	9.1305	9.22183	0.101999	0.600886	10.5056	10.4644	-0.0209965	0.933166	10.5056	10.6743	0.169104	0.327715
POLR2D	9.74364	10.1016	0.358829	2.87303e-05	9.74364	9.71109	-0.0286934	0.830191	9.75756	9.43164	-0.329295	0.000196458	9.75756	9.73641	-0.020061	0.894572
ABCC10	8.32438	7.26259	-1.07998	2.88212e-05	8.32438	7.7492	-0.569868	0.0347626	7.64393	7.33111	-0.305968	0.315601	7.64393	7.53187	-0.110846	0.779415
LOC441956	6.71641	5.31775	-1.43972	2.90141e-05	6.71641	7.66758	1.00367	0.00136328	0.309049	0.309049	0	1	0.309049	0.309049	0	1
TAPBP	10.833	10.2418	-0.590173	2.91719e-05	10.833	11.4865	0.673962	7.20369e-07	10.256	10.5724	0.324408	0.0309632	10.256	10.6152	0.361788	0.0174311
AIM1	11.5224	10.908	-0.614525	2.92465e-05	11.5224	11.3311	-0.190927	0.264788	8.64398	8.13486	-0.514019	0.00185467	8.64398	8.90517	0.270257	0.13684
LINC00921	5.84185	4.31788	-1.63509	2.92465e-05	5.84185	4.63414	-1.22251	0.000840908	5.80702	5.57858	-0.252401	0.563958	5.80702	3.67889	-2.18099	5.36315e-09
MOV10	10.6261	10.0537	-0.578188	2.93963e-05	10.6261	10.6417	0.0198265	0.94689	9.37923	9.60037	0.222557	0.16495	9.37923	9.51105	0.134685	0.467794
KRT81	5.68971	7.72318	2.11452	2.96393e-05	5.68971	9.25712	4.09053	5.04434e-18	9.10958	6.51422	-2.60363	6.58881e-08	9.10958	6.10354	-3.02001	3.04298e-10
MMGT1	9.15359	9.85502	0.709152	2.97324e-05	9.15359	9.02207	-0.132474	0.555574	9.71298	9.64876	-0.0657765	0.789237	9.71298	9.88261	0.167776	0.441168
MYO7A	4.78134	6.34755	1.64065	2.97806e-05	4.78134	7.67035	3.00707	5.8251e-17	1.52927	2.09536	0.600064	0.639444	1.52927	3.49518	2.40471	0.00719698
RPL35A	11.7647	12.9901	1.2573	2.97868e-05	11.7647	11.9909	0.280094	0.458765	12.0263	12.4928	0.472505	0.164247	12.0263	12.0804	0.0467511	0.940074
RDH13	8.40383	7.54262	-0.866367	2.98732e-05	8.40383	8.68174	0.309661	0.168351	7.22525	7.11866	-0.111732	0.708841	7.22525	7.22078	-0.00303698	1
CTBP1	10.4534	9.77799	-0.672104	2.98745e-05	10.4534	10.4904	0.0388673	0.886965	10.7045	10.4694	-0.235525	0.19366	10.7045	10.5873	-0.110205	0.620907
EIF5A2	6.04183	6.95563	0.924645	2.98976e-05	6.04183	6.74432	0.7354	0.000996368	8.11125	7.29199	-0.834869	1.15494e-05	8.11125	8.28756	0.182234	0.446211
BAHCC1	8.05741	6.56413	-1.52493	2.99681e-05	8.05741	7.47665	-0.494864	0.228906	9.02734	9.59841	0.599882	0.122691	9.02734	8.41546	-0.616486	0.128744
CBWD3	8.38216	9.16693	0.802521	3.0046e-05	8.38216	8.17442	-0.223509	0.341341	8.79813	8.69253	-0.102505	0.696367	8.79813	8.61198	-0.191324	0.441168
PCED1A	8.56547	7.81172	-0.748567	3.0046e-05	8.56547	8.21973	-0.330847	0.0831869	7.67348	8.23774	0.575646	0.00188844	7.67348	7.82424	0.156807	0.520361
NUMA1	13.3897	12.7814	-0.608553	3.00641e-05	13.3897	13.4056	0.025657	0.929967	11.4936	11.9897	0.501216	0.000758335	11.4936	11.4547	-0.0379864	0.881094
TRIM65	9.22551	8.60543	-0.610093	3.01779e-05	9.22551	8.29013	-0.931899	2.89699e-11	9.77398	9.54675	-0.220098	0.163062	9.77398	9.64073	-0.130255	0.47603
EXO1	8.02691	8.97594	0.954858	3.02191e-05	8.02691	8.12981	0.145121	0.650619	11.9291	11.1789	-0.738694	0.000876083	11.9291	11.517	-0.406573	0.103864
FAM109A	6.97688	6.15049	-0.815225	3.02191e-05	6.97688	7.312	0.337918	0.0672397	6.59219	6.95551	0.358115	0.0724577	6.59219	6.94773	0.347927	0.0854118
MZT1	8.40485	9.51996	1.11697	3.02191e-05	8.40485	9.02818	0.637937	0.0250669	9.22401	8.70545	-0.467076	0.115378	9.22401	9.60166	0.37428	0.244051
LOC143666	5.01066	6.55859	1.60031	3.02872e-05	5.01066	6.46231	1.56721	3.44151e-05	2.0552	4.39141	2.3351	0.00022877	2.0552	4.04155	1.94194	0.00335622
ARL5A	9.75607	10.445	0.688383	3.05136e-05	9.75607	9.6269	-0.113767	0.613254	10.2876	10.5158	0.240895	0.197557	10.2876	10.9462	0.650762	8.50161e-05
SCAMP4	8.95543	8.1533	-0.805967	3.05923e-05	8.95543	9.36575	0.422522	0.0345182	8.41187	8.06843	-0.320327	0.142651	8.41187	7.84429	-0.559885	0.00642991
SYDE1	5.49279	6.53128	1.06495	3.07005e-05	5.49279	6.94945	1.50722	1.75557e-10	8.41085	8.14168	-0.255124	0.282543	8.41085	7.76758	-0.645162	0.00241927
LOC102724634	6.9949	5.52627	-1.51267	3.07244e-05	6.9949	4.81277	-2.18543	1.14206e-09	0.309049	0.309049	0	1	0.309049	0.309049	0	1
TMEM105	6.58434	4.45771	-2.19494	3.08692e-05	6.58434	5.86168	-0.750636	0.178802	0.7709	0.309049	-1.20989	0.62953	0.7709	1.38857	1.54313	0.445969
DIS3L	9.58197	8.87599	-0.709033	3.10173e-05	9.58197	8.60024	-0.977369	2.49579e-09	9.77936	9.82014	0.0361855	0.892158	9.77936	9.79305	0.00828293	0.989345
WDR33	11.2299	10.7944	-0.435017	3.11175e-05	11.2299	10.5995	-0.631148	2.88974e-10	10.9819	11.1907	0.207974	0.0659804	10.9819	11.0051	0.0223787	0.905984
PKN3	8.46843	7.60304	-0.868274	3.12935e-05	8.46843	8.20496	-0.24893	0.298701	8.56853	7.46271	-1.09647	4.90344e-08	8.56853	8.08047	-0.491774	0.0251686
AMFR	10.1333	9.53645	-0.581975	3.15232e-05	10.1333	9.10961	-1.00337	4.89662e-14	11.203	10.7976	-0.407016	0.00344188	11.203	11.0599	-0.143911	0.404503
UBN1	10.8948	10.4803	-0.415739	3.15232e-05	10.8948	10.8463	-0.046558	0.745115	10.4902	10.0175	-0.471199	2.20674e-06	10.4902	10.3831	-0.102702	0.425582
PHACTR4	9.65329	8.93114	-0.722809	3.1787e-05	9.65329	9.16634	-0.479556	0.00714559	9.54796	9.3003	-0.24669	0.209867	9.54796	9.3105	-0.231162	0.267524
WHSC1L1	10.7111	11.1549	0.446865	3.18683e-05	10.7111	10.9598	0.248791	0.0295961	10.8472	10.7893	-0.0590118	0.685938	10.8472	10.5467	-0.298825	0.00912762
BRI3BP	8.31342	8.99845	0.688856	3.19198e-05	8.31342	8.84223	0.533621	0.00149632	8.63601	8.1583	-0.477255	0.00603462	8.63601	8.85598	0.222746	0.262121
CRAMP1L	9.9167	9.13067	-0.78389	3.24362e-05	9.9167	9.44133	-0.439937	0.0267965	9.25134	9.09691	-0.156889	0.510948	9.25134	8.49808	-0.755274	8.87413e-05
GRIN2C	6.33131	4.18014	-2.30084	3.24962e-05	6.33131	5.78658	-0.421876	0.515599	1.85724	1.1701	-0.98033	0.552305	1.85724	1.40128	-0.123266	0.955796
TMEM138	8.41201	7.81886	-0.597503	3.24962e-05	8.41201	7.97414	-0.438688	0.00206171	7.85491	7.56116	-0.300324	0.0625758	7.85491	7.84358	-0.0145587	0.962907
PACS2	10.7739	10.0851	-0.689372	3.26944e-05	10.7739	10.4547	-0.306764	0.0904333	9.22108	9.36768	0.155254	0.46092	9.22108	8.85077	-0.36341	0.0561939
LOC101060398	7.4304	6.50892	-0.933282	3.28323e-05	7.4304	6.34586	-1.08621	5.69009e-07	7.22704	7.13792	-0.080573	0.797726	7.22704	6.91093	-0.318324	0.212579
MSRB3	3.71838	0.309049	-5.6426	3.29572e-05	3.71838	2.03534	-2.09079	0.00187649	9.82626	9.36	-0.469583	0.0271181	9.82626	8.86874	-0.949964	1.73794e-06
EFNA1	10.1286	9.05185	-1.06777	3.3015e-05	10.1286	10.1396	0.0126844	0.998771	8.53019	10.3499	1.82483	8.79324e-14	8.53019	9.14881	0.619098	0.0288785
PANK3	10.2972	10.9547	0.658936	3.3039e-05	10.2972	10.4385	0.152218	0.442806	10.6802	10.457	-0.216144	0.236791	10.6802	11.2339	0.553827	0.000663583
PRRC1	11.0958	11.9599	0.865074	3.31649e-05	11.0958	12.087	0.999038	9.27825e-07	10.4476	10.7518	0.309341	0.195111	10.4476	11.0638	0.620116	0.00505087
TSR1	10.5323	11.0601	0.529287	3.32469e-05	10.5323	10.6422	0.133873	0.391298	11.2936	11.2034	-0.0887956	0.588458	11.2936	11.2075	-0.0860386	0.628815
SMN1	9.49881	10.1759	0.679726	3.33002e-05	9.49881	9.56389	0.0692519	0.777377	9.86121	9.83363	-0.0229277	0.940325	9.86121	9.98634	0.128769	0.562491
NKRF	8.76833	9.23085	0.461634	3.33781e-05	8.76833	8.54603	-0.227098	0.0664025	9.21911	9.43837	0.216274	0.0648381	9.21911	9.39211	0.172814	0.166734
SBDS	10.456	11.1253	0.671146	3.33811e-05	10.456	10.6892	0.246647	0.180168	10.7351	10.1058	-0.621822	0.000133411	10.7351	10.4438	-0.291087	0.118182
LOC102724852	6.11391	10.8465	4.78568	3.33904e-05	6.11391	7.56916	1.6439	0.215773	1.19829	1.02088	-0.789816	0.70954	1.19829	0.826969	-2.19777	0.303857
RNASEH2C	8.71237	9.19989	0.502763	3.35824e-05	8.71237	9.00124	0.290179	0.0235099	7.96469	8.39684	0.431813	0.00124035	7.96469	8.0659	0.101358	0.571864
LOC400768	8.40012	7.56064	-0.838507	3.36286e-05	8.40012	7.09803	-1.31041	1.82788e-11	0.309049	0.309049	0	1	0.309049	0.645147	0.288488	0.940577
RNU5E-1	6.04408	7.62122	1.68621	3.39653e-05	6.04408	6.70374	0.671053	0.145992	4.67952	5.67668	1.03927	0.0308809	4.67952	4.91985	0.269335	0.684336
TMX1	9.74108	10.3856	0.651353	3.42604e-05	9.74108	9.66809	-0.042936	0.868977	10.5885	10.715	0.132822	0.494525	10.5885	11.2142	0.619683	7.50488e-05
SNRK-AS1	6.25411	4.56212	-1.79873	3.42983e-05	6.25411	5.53479	-0.691282	0.117571	3.37982	3.06367	-0.380612	0.63593	3.37982	2.56186	-0.920425	0.215046
JAG1	6.43773	4.89058	-1.6106	3.43269e-05	6.43773	6.56665	0.209336	0.666808	8.23436	7.35521	-0.862069	0.0140787	8.23436	7.4114	-0.827401	0.022257
MRPS5	9.66383	10.1842	0.526582	3.44184e-05	9.66383	9.75294	0.0962098	0.567166	10.5498	10.0243	-0.51717	3.29339e-05	10.5498	10.3917	-0.147997	0.341163
NDUFA13	9.32191	10.1184	0.816812	3.44184e-05	9.32191	9.72834	0.446623	0.0341907	10.0254	10.0457	0.0342688	0.918101	10.0254	10.3769	0.35009	0.119964
ATP9A	12.6257	12.1605	-0.465142	3.4602e-05	12.6257	12.0822	-0.54267	7.39776e-07	11.6533	11.3034	-0.349955	0.00263006	11.6533	11.0013	-0.65195	3.14922e-09
NUAK2	6.89458	5.74901	-1.18581	3.47449e-05	6.89458	7.22409	0.341439	0.260103	7.58375	6.22354	-1.30354	4.85193e-07	7.58375	6.36112	-1.22686	1.82524e-06
GRAMD4	9.05081	8.35818	-0.694877	3.49045e-05	9.05081	9.34053	0.295429	0.0983468	7.25928	9.02517	1.79185	1.00566e-27	7.25928	8.33715	1.10069	1.43664e-10
SERINC1	9.90241	10.6105	0.709585	3.50926e-05	9.90241	10.6522	0.756182	7.17353e-06	10.8071	10.8434	0.0367457	0.892842	10.8071	10.8371	0.0309537	0.92453
SMARCD1	10.189	9.6589	-0.53118	3.57363e-05	10.189	9.6699	-0.50149	7.82699e-05	10.5375	10.1675	-0.369697	0.00443069	10.5375	10.2699	-0.266986	0.0560733
DSTYK	9.50156	9.16098	-0.343792	3.58865e-05	9.50156	9.19168	-0.310739	0.000120248	10.3831	10.3821	0.000220334	1	10.3831	10.406	0.0252774	0.826605
SRP14-AS1	6.51618	5.40327	-1.14099	3.58975e-05	6.51618	5.47811	-1.0811	4.21218e-05	5.34462	5.44425	0.0785504	0.859784	5.34462	5.20938	-0.167002	0.689838
HP1BP3	11.0538	10.6717	-0.382203	3.64731e-05	11.0538	10.966	-0.0801455	0.489592	11.5068	11.2496	-0.257701	0.00601316	11.5068	11.2625	-0.243801	0.0115473
TARS	11.1338	11.9097	0.776181	3.64731e-05	11.1338	10.7007	-0.415271	0.0399648	12.5369	11.4747	-1.04725	7.11029e-09	12.5369	11.8481	-0.687397	0.000338851
TRERF1	9.28043	8.2879	-0.991661	3.64731e-05	9.28043	9.42144	0.174553	0.575718	8.16992	8.77428	0.612199	0.0156575	8.16992	8.33898	0.181613	0.585759
LINC00263	6.97862	7.9919	1.03932	3.65512e-05	6.97862	8.88838	1.95582	4.25895e-17	7.492	6.86679	-0.59722	0.0275592	7.492	8.073	0.580372	0.0314283
DYNLRB1	8.04301	8.63417	0.596546	3.68234e-05	8.04301	8.29526	0.255002	0.112495	9.64752	9.40269	-0.244608	0.0947293	9.64752	9.8304	0.18612	0.239314
SPHK2	7.67419	6.75384	-0.919939	3.69791e-05	7.67419	7.49414	-0.161246	0.561461	7.16647	6.93302	-0.241097	0.364374	7.16647	6.59215	-0.582282	0.0145682
C9orf156	8.27401	7.54785	-0.733402	3.72012e-05	8.27401	7.13418	-1.15357	1.65245e-11	7.67948	7.77395	0.0975754	0.686466	7.67948	7.46174	-0.217722	0.324943
FAS	7.24499	6.19125	-1.06568	3.74368e-05	7.24499	6.94487	-0.288043	0.320314	8.09934	7.41205	-0.696621	0.00395194	8.09934	8.32933	0.232486	0.432298
EML4	10.7539	11.387	0.633712	3.77394e-05	10.7539	10.8597	0.112141	0.584415	10.8919	11.0867	0.229868	0.18848	10.8919	11.5582	0.671874	1.19114e-05
ADAM17	9.7491	10.3485	0.600304	3.79455e-05	9.7491	10.1016	0.367007	0.016579	11.6366	10.9522	-0.68559	8.15011e-07	11.6366	10.8916	-0.746258	7.85693e-08
SLC30A9	10.3526	10.8807	0.534146	3.80493e-05	10.3526	10.461	0.11237	0.496909	10.3669	10.4012	0.0381725	0.844631	10.3669	10.549	0.183413	0.241654
DOCK11	7.9064	7.3087	-0.609832	3.80881e-05	7.9064	7.2694	-0.623204	1.16636e-05	10.3701	10.122	-0.23541	0.060267	10.3701	11.1802	0.811571	6.26105e-14
SEPT7	10.9953	11.6747	0.679912	3.80933e-05	10.9953	11.3381	0.363668	0.0398155	11.6437	11.5703	-0.0678629	0.774387	11.6437	11.8008	0.156914	0.466682
UBE2V2	10.3554	11.0075	0.653126	3.8341e-05	10.3554	10.6441	0.292509	0.0937481	10.1062	9.73678	-0.356008	0.0385293	10.1062	10.4196	0.31421	0.0814223
EMC3	8.24088	8.82139	0.583144	3.84135e-05	8.24088	8.79487	0.559972	5.90957e-05	8.33256	8.89067	0.584115	2.89656e-05	8.33256	9.29337	0.968802	1.92356e-13
SRP19	9.31183	10.0251	0.711734	3.84379e-05	9.31183	9.47345	0.178888	0.400499	9.60635	9.0615	-0.526579	0.00327389	9.60635	9.60176	-0.00148094	1
ACBD6	10.0649	9.67401	-0.386462	3.85006e-05	10.0649	9.75717	-0.29755	0.00153165	10.7178	10.3623	-0.356261	6.35408e-05	10.7178	10.2613	-0.457072	1.47196e-07
TNK2	10.3079	9.29345	-1.01739	3.85769e-05	10.3079	10.9972	0.734512	0.0034589	8.74807	8.42971	-0.318261	0.276919	8.74807	8.14081	-0.611765	0.0255392
ZNF391	6.99566	6.08669	-0.94157	3.8737e-05	6.99566	5.8219	-1.21656	3.90061e-08	7.14729	7.10714	-0.0493282	0.879028	7.14729	6.64351	-0.517737	0.0213454
LYRM1	8.04461	8.87445	0.833311	3.89376e-05	8.04461	8.17094	0.148534	0.585025	8.34583	7.72529	-0.606049	0.00437228	8.34583	8.09034	-0.253698	0.312121
ORMDL2	6.98703	7.698	0.723772	3.91197e-05	6.98703	7.8949	0.922583	2.85981e-08	7.65231	7.68472	0.0645178	0.792668	7.65231	8.45779	0.810859	3.43876e-07
DENND6B	6.80569	5.74505	-1.06423	3.9141e-05	6.80569	7.13061	0.361079	0.164992	4.79986	6.26142	1.56904	4.49636e-08	4.79986	5.25902	0.531994	0.132772
PSEN2	8.02116	7.23787	-0.79225	3.91705e-05	8.02116	7.71563	-0.29808	0.151654	8.44566	7.87988	-0.568471	0.00230637	8.44566	7.84402	-0.60097	0.00129046
ZNF518A	10.7269	9.94721	-0.779929	3.91705e-05	10.7269	9.72015	-1.00768	4.04736e-08	9.68516	9.69785	0.00874898	0.993126	9.68516	9.66227	-0.0190403	0.963673
FAM195B	7.59274	6.57534	-0.958913	3.92044e-05	7.59274	7.71127	0.12128	0.690366	7.80878	8.20816	0.401771	0.0903617	7.80878	7.64033	-0.172563	0.559039
ZNF783	10.2642	9.19634	-1.07106	3.94003e-05	10.2642	9.40693	-0.830803	0.00166596	6.82541	7.40093	0.661239	0.026133	6.82541	6.224	-0.620291	0.0519276
BUD31	11.5755	12.4956	0.919717	3.96112e-05	11.5755	12.1162	0.551225	0.0196564	10.119	9.30019	-0.804915	0.000450471	10.119	9.91294	-0.204948	0.494943
AGER	7.25486	5.77439	-1.46356	3.96437e-05	7.25486	7.05366	-0.142191	0.777064	5.22369	4.68787	-0.567981	0.219699	5.22369	4.39914	-0.879094	0.0483599
NFRKB	9.47184	10.3397	0.874147	3.9737e-05	9.47184	10.6768	1.27727	3.39633e-10	8.81549	8.96001	0.147681	0.602167	8.81549	8.69405	-0.121396	0.702366
SLC45A3	5.16564	6.50611	1.38523	3.9737e-05	5.16564	7.26344	2.18445	2.4918e-12	5.07669	4.41344	-0.770638	0.067642	5.07669	4.51732	-0.647124	0.131707
TPRA1	8.33625	7.701	-0.616734	3.98393e-05	8.33625	8.21683	-0.12171	0.504893	7.96011	7.87512	-0.0885858	0.655204	7.96011	7.79725	-0.166827	0.369893
IPMK	8.54059	9.41432	0.875149	3.98955e-05	8.54059	8.86981	0.330524	0.17209	8.79115	9.19854	0.407246	0.080274	8.79115	9.39321	0.60421	0.00718738
HS1BP3	8.66099	8.02212	-0.642229	3.99066e-05	8.66099	8.34852	-0.312754	0.0564425	8.88316	8.43275	-0.45495	0.00337443	8.88316	8.47667	-0.402063	0.0115814
SGCG	9.13481	7.46647	-1.68271	4.00995e-05	9.13481	7.54312	-1.37898	0.000816918	0.662197	0.309049	-1.20483	0.628017	0.662197	0.309049	-1.63083	0.522332
COA4	9.05647	9.64881	0.599872	4.04713e-05	9.05647	8.68095	-0.372327	0.0176177	8.60641	8.86173	0.277916	0.0941762	8.60641	9.01452	0.413312	0.00931353
GABPB1	8.85539	9.49554	0.640479	4.0636e-05	8.85539	9.31601	0.468208	0.0034104	9.52942	8.86856	-0.649033	2.63968e-05	9.52942	9.34229	-0.188399	0.322958
ABCA7	8.01246	7.1374	-0.877593	4.06784e-05	8.01246	8.48543	0.505752	0.0169739	9.13068	9.46624	0.33949	0.116362	9.13068	10.0572	0.929265	1.20101e-06
RECQL	8.44251	9.18685	0.749264	4.08818e-05	8.44251	8.79028	0.378567	0.0553198	9.47943	9.41293	-0.0394396	0.889977	9.47943	10.2796	0.806545	4.37357e-06
TP53	11.6314	10.9515	-0.680343	4.08874e-05	11.6314	10.3002	-1.31125	5.58521e-17	9.77009	10.3433	0.586106	0.000582733	9.77009	9.35895	-0.405226	0.0286445
HSPBAP1	7.05791	5.90413	-1.15774	4.14972e-05	7.05791	5.24579	-1.83789	4.7653e-11	6.39409	5.70234	-0.717428	0.0181566	6.39409	5.38895	-1.04909	0.000360181
RASA3	8.12614	7.48495	-0.648321	4.19428e-05	8.12614	7.64392	-0.47911	0.00217509	9.33429	10.0598	0.729964	3.03406e-08	9.33429	9.9792	0.648093	1.35471e-06
FOXO1	7.42159	8.10573	0.702786	4.20954e-05	7.42159	8.3887	0.978419	1.36901e-09	7.76224	8.53839	0.786256	1.38613e-06	7.76224	8.14862	0.392757	0.0307974
NRXN3	3.60361	4.87944	1.48619	4.20954e-05	3.60361	4.13824	0.632609	0.145367	9.81934	7.61672	-2.21948	4.19135e-59	9.81934	9.00936	-0.810276	2.09877e-09
PSMD13	8.95508	9.56359	0.61359	4.20954e-05	8.95508	9.17172	0.222001	0.195401	9.96206	9.52745	-0.428474	0.00461458	9.96206	10.0572	0.0963617	0.638783
LINC00657	11.9502	12.3694	0.419989	4.25065e-05	11.9502	12.3686	0.423381	2.99738e-05	12.7276	13.2273	0.499434	4.87467e-07	12.7276	12.7527	0.0244384	0.890958
MEGF6	9.87691	8.65977	-1.22088	4.25065e-05	9.87691	9.62583	-0.198668	0.620814	8.6474	9.88043	1.37647	2.44001e-06	8.6474	8.4438	-0.202165	0.632843
KIAA0247	8.95024	8.22961	-0.719363	4.25089e-05	8.95024	9.05013	0.101301	0.668897	8.10076	8.08117	-0.00834193	0.992615	8.10076	8.1033	0.0293855	0.934819
DUSP2	4.59928	1.76362	-3.20596	4.25419e-05	4.59928	2.39316	-1.76626	0.00176383	6.0674	6.37864	0.360434	0.471881	6.0674	5.80746	-0.26748	0.642103
EGR3	6.93052	8.78227	1.8769	4.27735e-05	6.93052	7.45352	0.792309	0.122162	3.17264	2.12202	-1.00282	0.253282	3.17264	1.99985	-1.57653	0.0729126
RHBDD3	8.06427	7.237	-0.822466	4.28678e-05	8.06427	7.30726	-0.754321	0.000125526	7.93491	7.68041	-0.255499	0.259664	7.93491	7.35062	-0.592803	0.00388888
SLC26A1	5.76578	4.12906	-1.7544	4.35051e-05	5.76578	4.28005	-1.59562	8.4417e-05	3.20735	4.79779	1.78612	0.00048962	3.20735	4.5994	1.62304	0.0019598
CYB561D1	8.87849	8.38606	-0.497192	4.35794e-05	8.87849	8.82913	-0.0517856	0.762601	6.85258	7.05944	0.212988	0.233103	6.85258	6.83257	-0.0125709	0.973149
SCN8A	7.36925	6.13644	-1.26237	4.38027e-05	7.36925	7.13242	-0.204186	0.604247	3.32379	3.60811	0.345299	0.595978	3.32379	3.19269	-0.317924	0.667486
LOC102723755	5.08657	3.28534	-1.99151	4.41585e-05	5.08657	4.43652	-0.724691	0.089191	3.17713	3.97262	0.965383	0.0935974	3.17713	2.93955	-0.242494	0.781127
ORC1	7.53401	8.43408	0.910167	4.41585e-05	7.53401	7.90756	0.386334	0.121047	8.12641	8.59132	0.479791	0.0406248	8.12641	9.14586	1.02202	1.90144e-06
RASL11B	5.48748	3.37364	-2.38013	4.50647e-05	5.48748	5.39544	-0.095768	0.915103	1.35906	1.55638	0.556789	0.720108	1.35906	2.07137	0.778279	0.598032
TFG	10.3936	11.0231	0.63169	4.50898e-05	10.3936	10.918	0.532133	0.000648639	10.4766	10.1493	-0.326621	0.0516026	10.4766	10.6837	0.207884	0.269866
FAM198B	6.4379	5.35245	-1.13545	4.5125e-05	6.4379	5.43655	-0.944517	0.000371782	11.4288	11.9554	0.530337	0.0129103	11.4288	12.1036	0.676681	0.00138556
CHKA	10.253	9.66987	-0.58083	4.51284e-05	10.253	9.82936	-0.418161	0.0039592	7.8306	8.08114	0.245547	0.174152	7.8306	7.78544	-0.0354675	0.901467
PLTP	4.12058	5.42236	1.41687	4.52634e-05	4.12058	5.92851	1.94859	8.63312e-10	9.5596	10.3339	0.831852	0.000102261	9.5596	9.4494	-0.107324	0.740297
NRAS	12.5233	13.1965	0.673464	4.55922e-05	12.5233	12.9144	0.394692	0.0240595	10.413	9.92473	-0.468531	0.00749745	10.413	10.6489	0.2356	0.245369
EFCAB4B	9.00749	7.87136	-1.14454	4.56186e-05	9.00749	8.00807	-0.994385	0.000379567	7.66609	7.91317	0.253083	0.473276	7.66609	7.63566	-0.025858	0.968557
AGPAT3	10.3342	9.76445	-0.571637	4.58692e-05	10.3342	9.90021	-0.434196	0.00223952	10.2422	10.1249	-0.118629	0.495434	10.2422	10.1061	-0.135856	0.451558
CCRN4L	6.99272	8.22636	1.25947	4.58692e-05	6.99272	8.28769	1.31797	1.43212e-05	7.84597	7.14396	-0.708892	0.0312006	7.84597	7.69105	-0.153054	0.738908
FAM157C	7.16942	6.12096	-1.07047	4.58692e-05	7.16942	6.705	-0.470561	0.0836077	2.86999	2.05067	-0.585338	0.494723	2.86999	2.80121	0.0188516	0.998792
DHDH	2.01292	4.9743	3.82907	4.58852e-05	2.01292	5.63333	5.18426	6.30309e-09	2.53182	2.4177	-0.019815	1	2.53182	2.31278	-0.258613	0.87492
GPN3	6.68988	7.60646	0.939764	4.60734e-05	6.68988	6.85197	0.187299	0.539659	8.65574	8.1365	-0.498704	0.0271044	8.65574	8.75308	0.101143	0.749246
TAF9B	8.36897	7.26861	-1.11229	4.6182e-05	8.36897	7.11145	-1.22187	4.56693e-06	9.52372	8.65205	-0.781521	0.00361325	9.52372	9.02456	-0.502257	0.08883
AR	11.9021	11.054	-0.848849	4.62567e-05	11.9021	10.3448	-1.51681	1.59982e-14	9.74348	10.1283	0.388718	0.0938479	9.74348	10.0532	0.31117	0.216969
TM9SF3	11.7026	12.2589	0.555947	4.68068e-05	11.7026	12.0036	0.305151	0.0364799	12.1759	12.2203	0.0473876	0.811888	12.1759	12.4478	0.271896	0.0764431
AFAP1L2	6.85537	5.06915	-1.84484	4.69176e-05	6.85537	5.96222	-0.840539	0.0731969	2.22668	1.60443	-0.444296	0.734675	2.22668	1.15022	-2.01414	0.13842
DDX21	11.605	12.3089	0.704828	4.7025e-05	11.605	11.2797	-0.279563	0.151992	13.3551	12.6904	-0.659793	0.000129126	13.3551	12.9062	-0.448152	0.0156708
PEX13	9.73896	10.2044	0.466783	4.7025e-05	9.73896	9.94306	0.205098	0.105257	9.1886	9.07779	-0.110373	0.457476	9.1886	9.29802	0.104541	0.507767
RP11-473M20.14	6.86945	5.61806	-1.29554	4.70484e-05	6.86945	6.0825	-0.772869	0.0149604	5.00201	6.05934	1.06435	0.00206147	5.00201	5.38213	0.330425	0.460595
PSMB7	9.5607	10.1295	0.574323	4.71551e-05	9.5607	9.4311	-0.127203	0.47892	11.064	10.9124	-0.143414	0.384761	11.064	11.0305	-0.0326308	0.891846
TIMM17A	8.7769	9.58419	0.811383	4.76455e-05	8.7769	9.06431	0.318768	0.156945	10.1943	9.8889	-0.286407	0.198473	10.1943	10.8014	0.606168	0.00289536
H1FX-AS1	5.39029	3.47909	-2.01021	4.78841e-05	5.39029	4.04995	-1.41189	0.00172923	5.31967	6.162	0.887186	0.0352179	5.31967	5.24463	-0.0773861	0.918933
MPZL3	8.62013	9.29894	0.680286	4.78841e-05	8.62013	9.93492	1.32225	1.48483e-17	4.93192	4.8809	-0.1555	0.693592	4.93192	5.53073	0.554141	0.0583549
DRAM1	10.2809	9.8322	-0.448001	4.79478e-05	10.2809	10.1521	-0.126122	0.330158	9.42155	8.57458	-0.846758	2.76101e-14	9.42155	8.58243	-0.846609	1.10425e-14
EIF2AK1	11.8918	12.1692	0.277318	4.79478e-05	11.8918	11.9972	0.106563	0.165641	10.91	11.1285	0.219792	0.00259558	10.91	11.1826	0.273305	0.000135123
KIAA0556	9.75517	9.00188	-0.74857	4.79478e-05	9.75517	9.56583	-0.184683	0.408244	9.12785	9.34309	0.236592	0.26756	9.12785	8.82654	-0.299949	0.165106
VPS37A	8.68515	9.20558	0.519803	4.84854e-05	8.68515	9.06249	0.380149	0.00362766	9.68833	10.2791	0.588995	5.35728e-07	9.68833	9.9228	0.235533	0.0834968
CACNA1D	9.61826	8.6091	-1.01367	4.85903e-05	9.61826	8.55519	-1.05867	1.61485e-05	0.7709	1.81982	1.92576	0.269623	0.7709	1.94584	2.21459	0.193945
NF2	9.82084	9.36203	-0.45772	4.87129e-05	9.82084	9.61959	-0.201566	0.0970991	11.0901	10.4113	-0.678789	1.9413e-11	11.0901	10.8406	-0.247442	0.0309714
NSD1	12.5136	12.0625	-0.450395	4.88169e-05	12.5136	12.0894	-0.417396	0.000158266	12.0485	11.7051	-0.343695	0.00254008	12.0485	11.8511	-0.197518	0.12281
TMED7-TICAM2	5.66064	7.49641	1.8038	4.89771e-05	5.66064	7.44353	1.74111	7.85715e-05	8.33248	8.16851	-0.151057	0.809081	8.33248	9.41119	1.10121	0.0163334
WNT7B	7.4203	6.29113	-1.14524	4.90087e-05	7.4203	8.06656	0.659958	0.0168311	1.26024	0.309049	-2.60889	0.156762	1.26024	0.775584	-1.18764	0.561903
COPA	11.5372	12.1055	0.568773	4.91642e-05	11.5372	11.9819	0.451663	0.00150284	12.425	12.2814	-0.143976	0.392149	12.425	12.4586	0.0340387	0.889132
DCXR	9.01303	9.84806	0.850638	4.92843e-05	9.01303	9.78109	0.790612	0.00015258	8.25635	8.236	-0.00954899	0.993814	8.25635	9.02986	0.778992	0.000368959
PPM1G	11.0185	11.4189	0.405209	4.92928e-05	11.0185	10.6639	-0.353142	0.000485421	11.3844	11.1715	-0.208253	0.0522504	11.3844	11.4477	0.0660604	0.636647
LSAMP	5.80908	4.75373	-1.14065	4.93413e-05	5.80908	4.94728	-0.873203	0.000717437	9.72669	10.0864	0.360897	0.0263383	9.72669	9.49529	-0.218561	0.23828
FOXD1	6.51948	7.62898	1.14725	4.9779e-05	6.51948	7.31593	0.822991	0.00478601	7.46232	6.80802	-0.654644	0.0278922	7.46232	6.49941	-0.970616	0.000765226
SMAD6	7.60619	6.65958	-0.960424	5.01312e-05	7.60619	7.03766	-0.52093	0.0318353	6.54408	6.87631	0.343194	0.215314	6.54408	6.16595	-0.389186	0.178737
GDF15	7.87252	10.4617	2.60409	5.01664e-05	7.87252	11.159	3.38699	5.07757e-08	10.0982	5.6831	-4.47419	4.58693e-13	10.0982	6.63738	-3.48481	2.92666e-08
CAST	10.7119	11.3708	0.663378	5.02252e-05	10.7119	11.4969	0.819121	2.49878e-07	13.0734	14.1792	1.10989	3.9263e-13	13.0734	13.9858	0.913736	5.52178e-09
FIGNL1	8.90466	9.59963	0.698377	5.02252e-05	8.90466	9.2785	0.382729	0.0377813	7.25924	7.58523	0.369867	0.0789777	7.25924	8.14703	0.908083	9.1229e-07
PRPF40B	8.40786	7.72817	-0.686772	5.0247e-05	8.40786	8.56255	0.17148	0.381719	7.83498	7.69783	-0.137645	0.526062	7.83498	6.89805	-0.948046	2.80852e-08
YIPF6	9.76708	10.3636	0.597506	5.03312e-05	9.76708	10.3708	0.609218	2.77693e-05	10.6494	10.627	-0.0208933	0.937723	10.6494	10.9936	0.340894	0.0312477
SLC3A2	11.7885	12.7665	0.97911	5.05369e-05	11.7885	12.0271	0.253537	0.390158	12.101	11.1955	-0.903958	0.000190475	12.101	11.2343	-0.867261	0.00047692
KYNU	9.30882	8.69555	-0.613183	5.06034e-05	9.30882	8.82569	-0.486006	0.00132991	11.7587	12.7427	0.991618	5.77468e-14	11.7587	12.5632	0.805185	2.60514e-09
ABCA12	11.5469	10.6645	-0.883461	5.0771e-05	11.5469	10.053	-1.49512	5.70952e-13	0.897208	0.309049	-2.60261	0.156859	0.897208	1.72034	0.405994	0.829262
GRHL2	11.2374	10.6148	-0.623156	5.09391e-05	11.2374	10.6747	-0.55462	0.000308295	1.60852	0.650068	-2.64883	0.105971	1.60852	1.16307	-1.60096	0.252155
IER3	9.41691	11.7018	2.29645	5.09959e-05	9.41691	12.0951	2.75461	6.22619e-07	9.12501	9.44123	0.320527	0.673848	9.12501	8.78023	-0.296869	0.726248
GOLPH3L	9.39397	10.1202	0.727788	5.14276e-05	9.39397	9.67986	0.287054	0.156691	8.57948	8.77619	0.194276	0.385146	8.57948	8.78194	0.196187	0.406734
EXOSC9	7.98981	8.62668	0.64559	5.15505e-05	7.98981	8.09906	0.124723	0.553607	9.13646	8.6729	-0.435776	0.00576526	9.13646	9.24828	0.116587	0.568597
CLPX	9.62159	10.073	0.451868	5.16727e-05	9.62159	9.61257	-0.0082106	0.985157	9.66456	9.76362	0.107191	0.435846	9.66456	9.71833	0.0583768	0.724963
ERBB2IP	12.1196	12.5085	0.38906	5.17887e-05	12.1196	12.1598	0.0407274	0.775458	11.6104	11.2388	-0.369913	0.000151193	11.6104	11.3963	-0.213584	0.0470316
IGFBP6	3.48196	5.15427	1.86978	5.17887e-05	3.48196	4.25794	0.973486	0.0608231	8.2472	7.55729	-0.695	0.0457424	8.2472	6.56841	-1.70371	1.05918e-07
MRPL39	8.01924	8.85788	0.846787	5.19183e-05	8.01924	8.00545	0.0139971	0.989095	8.68296	8.18677	-0.477987	0.0312006	8.68296	8.8164	0.130859	0.655276
ZBTB8A	8.54578	8.08039	-0.471962	5.288e-05	8.54578	7.93123	-0.61828	2.82738e-08	7.43265	7.35505	-0.0709399	0.69752	7.43265	7.2354	-0.198535	0.200292
FAM91A1	12.5282	13.1294	0.60179	5.29983e-05	12.5282	13.0106	0.488862	0.00119998	10.2338	9.96241	-0.279556	0.0977242	10.2338	10.478	0.237101	0.18698
KHNYN	10.9215	10.5217	-0.39916	5.32143e-05	10.9215	10.8494	-0.0673934	0.607647	10.9554	11.0977	0.144456	0.19184	10.9554	10.8383	-0.114496	0.347541
MTA3	10.8297	10.4642	-0.365757	5.3396e-05	10.8297	10.7258	-0.10441	0.326395	9.05315	9.20216	0.144325	0.210098	9.05315	9.07705	0.0259212	0.879956
CNTRL	9.54209	8.82328	-0.720179	5.37103e-05	9.54209	8.99599	-0.518878	0.00424125	10.1207	9.18207	-0.935992	3.25919e-08	10.1207	9.61471	-0.506737	0.00566392
LRRC56	6.81542	5.43153	-1.44119	5.40088e-05	6.81542	6.64866	-0.161204	0.734956	4.44052	5.66747	1.34368	0.000861383	4.44052	4.42591	-0.0113978	1
SETD4	9.05538	8.39544	-0.664195	5.406e-05	9.05538	8.41661	-0.637358	8.08876e-05	7.9254	8.02294	0.0894844	0.703185	7.9254	7.40712	-0.526671	0.003746
WDR6	11.047	10.6543	-0.3901	5.41751e-05	11.047	10.9698	-0.0747143	0.548569	9.58731	10.1864	0.601335	6.05072e-10	9.58731	9.81494	0.229166	0.0396863
MRPS11	8.12731	8.72285	0.604787	5.43435e-05	8.12731	8.29039	0.177802	0.321686	8.349	8.434	0.107514	0.578402	8.349	8.67645	0.330521	0.0413854
SOX2	7.45412	6.12599	-1.33066	5.43857e-05	7.45412	6.75384	-0.637246	0.0645383	0.662197	1.74856	1.90433	0.280908	0.662197	0.645147	-0.669841	0.82375
IGDCC3	6.40086	3.92885	-2.56063	5.4639e-05	6.40086	5.68187	-0.624347	0.380919	0.798388	2.51408	2.56226	0.0857759	0.798388	0.978483	-0.568431	0.839007
PER2	8.9021	9.44505	0.546675	5.4639e-05	8.9021	9.29693	0.403743	0.0035588	7.8517	8.82049	0.97498	1.7043e-12	7.8517	8.50498	0.658754	4.91252e-06
RNF141	8.09589	8.66711	0.578183	5.4639e-05	8.09589	8.58142	0.496066	0.000523309	8.30988	8.8007	0.498016	0.000460596	8.30988	8.6351	0.326394	0.0333616
TOPORS	9.34446	9.88122	0.539087	5.4729e-05	9.34446	9.86129	0.524697	7.13414e-05	9.28886	9.49081	0.197327	0.198626	9.28886	9.63663	0.349734	0.0148139
PSMD5-AS1	9.40742	8.66348	-0.744374	5.48138e-05	9.40742	8.38024	-1.01487	1.16835e-08	8.39962	8.85339	0.453569	0.0212449	8.39962	7.66607	-0.742478	0.000115638
KIF1C	11.8536	11.3639	-0.489222	5.49568e-05	11.8536	12.0258	0.172716	0.2111	11.4924	10.6893	-0.804358	4.30599e-12	11.4924	11.044	-0.4451	0.00033539
NAA50	11.1763	11.6355	0.459535	5.49969e-05	11.1763	11.1177	-0.0533763	0.747704	11.2837	10.7284	-0.542422	1.34964e-06	11.2837	11.2629	-0.0219433	0.918925
NELFE	8.95083	9.49112	0.547535	5.49969e-05	8.95083	9.38198	0.44147	0.00128279	9.73802	9.3794	-0.358701	0.0095898	9.73802	9.58345	-0.150127	0.365715
AKIRIN1	8.8174	9.39622	0.584981	5.53392e-05	8.8174	9.4598	0.64745	4.53304e-06	9.82243	9.26776	-0.552982	9.37817e-05	9.82243	9.92997	0.103481	0.591513
RASGEF1A	4.09104	5.45102	1.51312	5.54947e-05	4.09104	6.93498	3.03665	2.00353e-20	2.82983	2.47608	-0.468208	0.601234	2.82983	3.57102	1.00064	0.120984
RNMT	10.4566	11.3683	0.91409	5.56534e-05	10.4566	11.1032	0.65404	0.00517427	9.90422	10.1676	0.263633	0.327626	9.90422	10.035	0.132195	0.690126
LOC102724593	6.33046	3.96624	-2.47317	5.6689e-05	6.33046	5.28852	-0.978914	0.121648	1.92863	2.69403	1.3155	0.255806	1.92863	2.35072	1.03254	0.419954
TIGD5	7.32807	6.37332	-0.955636	5.67933e-05	7.32807	6.77378	-0.56511	0.0179756	6.59058	6.89671	0.307353	0.258308	6.59058	6.71306	0.114279	0.744312
CSE1L	11.5374	12.2355	0.698461	5.69144e-05	11.5374	11.284	-0.229248	0.258125	12.1445	11.7961	-0.324188	0.0878095	12.1445	12.4603	0.31543	0.111703
USP2	5.53407	3.80855	-1.91565	5.7112e-05	5.53407	4.4358	-1.19118	0.00680607	3.17367	1.26448	-3.02019	0.00589938	3.17367	2.34858	-1.27204	0.0959258
ABCA1	7.79941	5.52519	-2.30231	5.78069e-05	7.79941	6.13115	-1.63854	0.00465196	7.91548	6.56995	-1.16262	0.0532861	7.91548	6.36725	-1.57569	0.00785176
FKBP4	11.1362	11.8131	0.681546	5.78069e-05	11.1362	11.1913	0.0677113	0.787872	10.1239	10.0777	-0.0477712	0.854607	10.1239	10.3488	0.233939	0.261341
SF3B3	12.3233	12.6698	0.347228	5.79384e-05	12.3233	11.9848	-0.332819	0.000115316	11.6571	12.0718	0.416711	1.03973e-06	11.6571	12.1058	0.449516	1.34832e-07
C19orf71	5.45386	3.52702	-2.18987	5.80528e-05	5.45386	5.7714	0.403361	0.470303	2.46306	2.71723	0.249538	0.825064	2.46306	1.95416	-1.02588	0.340664
NLRC5	5.72948	4.35601	-1.47905	5.86715e-05	5.72948	5.47281	-0.191794	0.657696	8.72549	9.23511	0.51507	0.0637888	8.72549	9.4275	0.703956	0.00970633
VDAC1	12.3488	13.1061	0.757691	5.86985e-05	12.3488	12.7148	0.37283	0.0687922	12.594	12.5533	-0.0357343	0.908908	12.594	12.9732	0.379375	0.0738696
CCDC104	9.22526	9.89003	0.66721	5.87715e-05	9.22526	9.21309	-0.0114284	0.987468	9.55385	10.0094	0.456275	0.00761888	9.55385	9.73491	0.182998	0.380557
NMD3	11.773	12.4549	0.681937	5.87715e-05	11.773	12.0289	0.262947	0.170648	10.1639	10.4315	0.268368	0.16801	10.1639	10.2064	0.0445525	0.880787
SLBP	8.5333	9.13311	0.604285	5.87715e-05	8.5333	8.95254	0.424665	0.00613149	9.21317	9.44289	0.241586	0.140038	9.21317	9.76744	0.55579	0.000155446
ADAM8	7.49019	6.55167	-0.959507	5.90124e-05	7.49019	7.71288	0.262579	0.32157	5.44936	6.08783	0.692391	0.0168151	5.44936	5.24786	-0.196196	0.622779
COL13A1	4.17486	6.51664	2.50689	5.90124e-05	4.17486	6.63215	2.72778	7.99852e-06	4.00074	3.17978	-0.511662	0.56512	4.00074	3.23975	-0.907313	0.284087
CP	0.942148	4.13803	4.12573	5.92762e-05	0.942148	2.88455	3.04001	0.00505706	3.93153	10.1764	6.43706	2.53245e-62	3.93153	6.46199	2.699	7.60441e-11
HOOK1	10.1251	10.645	0.521075	5.93317e-05	10.1251	10.2282	0.104178	0.536162	1.16038	1.82587	1.34513	0.398838	1.16038	1.23842	0.390312	0.869337
BRPF3	10.2534	9.43262	-0.807273	5.95535e-05	10.2534	10.0408	-0.195187	0.428995	7.87117	8.13744	0.296832	0.222916	7.87117	7.84042	-0.0165787	0.975406
UMODL1	5.28351	3.25371	-2.34261	5.97344e-05	5.28351	5.29644	0.0307789	0.989095	0.309049	0.309049	0	1	0.309049	0.309049	0	1
VEGFB	8.09746	8.83095	0.73771	5.99869e-05	8.09746	9.13333	1.0467	2.01841e-09	7.34173	8.05297	0.754766	9.53025e-05	7.34173	7.5493	0.219936	0.37074
ERGIC2	9.84936	10.4021	0.554889	6.01412e-05	9.84936	9.8523	0.0213783	0.941465	8.88907	9.22327	0.341234	0.0256469	8.88907	9.56962	0.680449	1.3848e-06
ZNF33B	10.3532	9.63086	-0.72299	6.02604e-05	10.3532	8.88037	-1.43784	3.57955e-17	8.98941	10.0465	1.05848	1.4538e-09	8.98941	8.65678	-0.32911	0.120715
ABCD1	7.71367	6.61082	-1.12167	6.02922e-05	7.71367	7.89456	0.222031	0.514459	8.07516	7.793	-0.281831	0.375901	8.07516	7.91695	-0.159506	0.674662
CCDC102A	6.57675	5.37237	-1.19631	6.10008e-05	6.57675	5.87029	-0.729049	0.0128107	6.18081	6.74467	0.608557	0.0386932	6.18081	6.10935	-0.0298964	0.959478
KIAA0825	7.58024	6.59085	-1.00939	6.12435e-05	7.58024	6.68568	-0.880578	0.000361676	10.0956	10.4638	0.375802	0.128777	10.0956	10.5668	0.472552	0.0560048
LMAN2	10.5009	11.0255	0.527395	6.14328e-05	10.5009	10.9284	0.43267	0.00115091	11.3992	11.4471	0.0485886	0.797649	11.3992	11.6479	0.247051	0.0935956
PITPNM2	7.73585	6.59187	-1.13134	6.16826e-05	7.73585	6.30155	-1.41443	2.54018e-07	8.90855	8.33102	-0.533174	0.061804	8.90855	7.98416	-0.927187	0.000618411
VPS16	8.54488	8.03306	-0.510876	6.22397e-05	8.54488	8.2233	-0.31659	0.0139411	9.17614	8.94706	-0.22642	0.0727445	9.17614	9.16554	-0.00905475	0.974413
ODF2	10.6359	11.0045	0.368606	6.25382e-05	10.6359	11.3744	0.740737	4.24795e-18	10.5726	10.1766	-0.396679	1.91024e-05	10.5726	10.4929	-0.079172	0.523139
SLCO4A1	7.88989	9.82565	1.95011	6.25382e-05	7.88989	10.4637	2.81548	1.69081e-09	10.1389	9.47237	-0.650518	0.242809	10.1389	11.2996	1.17228	0.02593
TRIM38	7.84582	6.97936	-0.867407	6.27194e-05	7.84582	7.94378	0.118998	0.675353	9.60766	9.07285	-0.533598	0.00809596	9.60766	9.26338	-0.346225	0.118869
LOC102723622	2.27642	4.86231	2.9901	6.30967e-05	2.27642	5.53699	3.79892	9.16229e-08	5.95413	5.20224	-0.818335	0.22441	5.95413	4.3239	-1.73181	0.00599124
LMO7	9.8717	9.10083	-0.773862	6.35918e-05	9.8717	10.7436	0.901892	1.10169e-06	9.32283	8.64887	-0.674287	0.000630274	9.32283	9.43953	0.118089	0.669384
SPERT	5.9403	3.88297	-2.24928	6.35918e-05	5.9403	5.53324	-0.332262	0.624894	2.31942	2.29755	0.00948045	1	2.31942	2.22727	-0.235461	0.871134
ZHX2	10.9006	10.3027	-0.59703	6.35918e-05	10.9006	10.2726	-0.62518	2.08897e-05	7.09364	6.87497	-0.229867	0.291836	7.09364	6.24662	-0.871071	3.94653e-06
SPTSSA	9.31429	10.0761	0.762424	6.37711e-05	9.31429	10.0926	0.793725	2.39744e-05	9.74032	11.2803	1.55014	1.60728e-18	9.74032	10.8064	1.07057	4.90971e-09
MAP2K4	8.95342	9.45702	0.503801	6.40576e-05	8.95342	9.35574	0.404791	0.0014567	9.5506	9.41517	-0.121807	0.416988	9.5506	9.85485	0.305119	0.0201285
ADCK3	8.98452	8.37952	-0.594262	6.42663e-05	8.98452	8.12677	-0.859019	1.7267e-09	8.35925	9.61855	1.26922	1.29729e-20	8.35925	7.47172	-0.888557	2.50005e-09
ALG2	8.60656	9.31033	0.703739	6.44304e-05	8.60656	9.12411	0.539548	0.00266091	9.33371	9.16119	-0.167167	0.431498	9.33371	9.2918	-0.0409988	0.892297
SLC1A1	2.89375	5.19948	2.66341	6.46344e-05	2.89375	5.96401	3.44655	5.24691e-08	0.897208	4.53164	4.88632	7.6394e-06	0.897208	3.72453	3.56738	0.00225469
MCMBP	9.8505	10.4463	0.597494	6.48437e-05	9.8505	9.89644	0.0649899	0.769337	11.16	11.0765	-0.0726925	0.719696	11.16	11.286	0.124975	0.525559
MSL1	9.74581	10.227	0.484774	6.48437e-05	9.74581	10.4821	0.738288	1.31307e-10	10.141	10.201	0.0620169	0.706233	10.141	10.2108	0.0703605	0.683961
SLC25A32	8.99856	9.66995	0.678007	6.48437e-05	8.99856	8.94608	-0.0382914	0.898478	9.10209	8.50898	-0.575052	0.00104561	9.10209	8.89731	-0.206216	0.330946
ARMC7	6.61112	5.49995	-1.12493	6.51202e-05	6.61112	6.60053	0.0388184	0.941817	7.09415	6.3718	-0.734758	0.0048383	7.09415	6.75514	-0.333649	0.260797
ZNF544	8.31809	7.69258	-0.637885	6.51202e-05	8.31809	7.98692	-0.332801	0.0440722	8.93713	8.88411	-0.0580099	0.785057	8.93713	8.62066	-0.320035	0.0481792
AZGP1	4.86178	8.03383	3.2986	6.51585e-05	4.86178	7.14353	2.88885	0.000507748	0.309049	1.50294	2.66933	0.173311	0.309049	0.642386	0.288488	0.943387
FAM120C	9.94102	9.3263	-0.613509	6.52441e-05	9.94102	9.1893	-0.741789	6.58003e-07	9.09003	9.38277	0.292125	0.0859014	9.09003	9.03703	-0.0458717	0.859874
KIAA0020	10.0089	10.716	0.709507	6.5292e-05	10.0089	9.81029	-0.186705	0.391587	10.3053	10.0539	-0.255554	0.20784	10.3053	10.0356	-0.27238	0.194803
ZC2HC1A	10.0264	9.2728	-0.755912	6.54124e-05	10.0264	8.78601	-1.20463	2.89699e-11	7.52115	7.73578	0.211542	0.394622	7.52115	7.76233	0.241587	0.342583
MRPL37	9.46052	10.1458	0.68996	6.55687e-05	9.46052	9.45813	0.0162417	0.975381	10.2779	10.0839	-0.191131	0.346552	10.2779	10.467	0.192336	0.371849
PILRA	4.67586	2.41675	-2.84357	6.58153e-05	4.67586	3.62051	-1.08394	0.0485178	4.50689	4.71453	0.220992	0.740367	4.50689	4.19138	-0.373078	0.571069
SLC7A6	11.0001	10.4059	-0.595492	6.58153e-05	11.0001	10.545	-0.453213	0.00284833	10.487	10.1099	-0.378712	0.015964	10.487	10.3217	-0.162019	0.393284
ZNF226	7.94148	7.35528	-0.593276	6.59782e-05	7.94148	7.83051	-0.11434	0.523928	7.59713	8.10012	0.493462	0.000582627	7.59713	7.91102	0.308653	0.0474208
GREB1	12.5303	11.7208	-0.806856	6.59968e-05	12.5303	8.20119	-4.33367	9.19794e-117	5.30071	6.60343	1.34454	3.46631e-07	5.30071	5.92465	0.621659	0.0395748
DHX8	9.51621	9.18269	-0.334755	6.63026e-05	9.51621	9.30773	-0.206262	0.0153424	10.7473	10.678	-0.0682694	0.440203	10.7473	10.7119	-0.0348623	0.74455
ALKBH5	11.2203	12.1401	0.922015	6.6492e-05	11.2203	12.3588	1.14071	3.87956e-07	10.8011	10.9041	0.104493	0.748142	10.8011	11.011	0.212393	0.487707
ARHGEF2	9.16658	10.0275	0.865734	6.65704e-05	9.16658	9.18565	0.0365118	0.934553	12.7707	10.9119	-1.85943	7.01361e-21	12.7707	11.0717	-1.69735	2.31743e-17
RAB8A	10.0815	10.3878	0.309841	6.65704e-05	10.0815	10.4946	0.413537	2.12918e-08	9.6307	9.37099	-0.250435	0.00337838	9.6307	9.80449	0.175407	0.0478778
LMBRD2	7.8023	8.46651	0.660806	6.72055e-05	7.8023	8.22347	0.440264	0.0105558	8.42759	8.8343	0.405112	0.0155812	8.42759	9.0767	0.653993	3.76244e-05
TRAF1	5.6141	4.34152	-1.37416	6.77086e-05	5.6141	5.67841	0.0692914	0.883666	5.4875	6.14295	0.702213	0.0163418	5.4875	5.83971	0.38241	0.254878
PACSIN1	8.75867	7.70555	-1.05746	6.80984e-05	8.75867	8.64184	-0.0579932	0.898786	2.29341	2.75701	0.52068	0.58144	2.29341	3.97875	2.20101	0.000748999
RNFT2	7.3071	6.38522	-0.944701	6.92024e-05	7.3071	7.09608	-0.145384	0.632277	8.44338	8.3189	-0.126329	0.647083	8.44338	8.54943	0.107299	0.72793
CPD	10.1327	10.6782	0.547729	6.92978e-05	10.1327	10.5542	0.44794	0.00129843	12.0427	12.9619	0.917247	4.57085e-13	12.0427	12.6456	0.602143	6.14499e-06
H3F3B	13.0763	13.7741	0.704298	6.92978e-05	13.0763	13.733	0.66595	0.000160641	12.6127	12.5596	-0.0530745	0.839972	12.6127	12.8899	0.276452	0.186015
EXOC5	10.328	10.8424	0.513701	6.93238e-05	10.328	10.4542	0.129609	0.415463	10.8471	10.7481	-0.0951798	0.562434	10.8471	11.4007	0.553852	1.36208e-05
AARS	12.0052	12.6919	0.687295	6.97806e-05	12.0052	12.3115	0.314124	0.0983564	12.4433	10.3454	-2.08261	7.84969e-39	12.4433	11.3387	-1.0963	3.98397e-11
TRPV1	7.92802	6.61993	-1.31978	6.99413e-05	7.92802	7.68017	-0.169455	0.707238	6.25015	7.10549	0.887104	0.0120517	6.25015	5.4139	-0.87878	0.0209628
ARHGEF16	9.39914	8.66368	-0.725488	7.02779e-05	9.39914	9.34385	-0.0460587	0.877196	7.2729	7.97393	0.704135	0.000394121	7.2729	7.81521	0.545259	0.00895842
PCYOX1	10.4941	10.9729	0.479236	7.11598e-05	10.4941	10.9992	0.522344	9.88017e-06	10.4956	11.1902	0.690172	2.42767e-09	10.4956	11.5812	1.08125	4.27355e-22
WNT2B	4.5789	1.9542	-3.44894	7.13604e-05	4.5789	3.94379	-0.667776	0.288212	4.27178	3.01633	-1.54978	0.0158325	4.27178	3.55676	-0.849721	0.192251
C11orf30	9.3663	10.0714	0.718132	7.13984e-05	9.3663	10.1853	0.828704	2.54759e-06	8.57554	8.53549	-0.0443133	0.880166	8.57554	8.54976	-0.0263386	0.943387
ATAD2	12.4507	13.0643	0.613966	7.15436e-05	12.4507	13.0112	0.57486	0.000192999	10.6134	10.2544	-0.338781	0.045159	10.6134	11.0985	0.48652	0.00296278
FAM111A	10.4373	9.69933	-0.739188	7.17861e-05	10.4373	9.83631	-0.577426	0.00222779	9.78136	9.62824	-0.149267	0.526995	9.78136	9.54596	-0.227926	0.324943
MROH1	9.86943	8.81925	-1.04726	7.17931e-05	9.86943	10.215	0.429806	0.139987	6.82659	7.36841	0.559073	0.0687036	6.82659	6.85112	0.0335643	0.954256
C9orf163	5.92358	4.25377	-1.76273	7.17975e-05	5.92358	5.01542	-0.935263	0.0298211	3.98512	3.58973	-0.207362	0.777635	3.98512	4.01385	0.0850344	0.92833
CROT	9.80339	8.75032	-1.0515	7.17975e-05	9.80339	8.69422	-1.05932	5.15351e-05	7.33578	8.10535	0.793679	0.0051338	7.33578	7.99741	0.670671	0.024416
PFDN4	11.3793	12.2156	0.834079	7.17975e-05	11.3793	11.2037	-0.1593	0.564067	9.13325	9.08479	-0.0514456	0.879028	9.13325	8.76992	-0.367186	0.142954
FSCN2	7.66857	6.27242	-1.39787	7.18877e-05	7.66857	7.20967	-0.410169	0.30885	4.03316	5.23789	1.22202	0.00690024	4.03316	3.70033	-0.394922	0.531783
EIF1B	6.00379	6.80716	0.834208	7.19418e-05	6.00379	6.53766	0.554776	0.0112653	8.26071	7.78975	-0.483719	0.00579884	8.26071	7.2474	-1.02933	3.97663e-10
ZBTB11	9.84906	10.3726	0.528551	7.19418e-05	9.84906	10.4293	0.583272	7.38505e-06	9.76756	9.76418	-0.000958721	1	9.76756	9.97121	0.199174	0.209848
RSU1	8.79422	9.24005	0.455363	7.22146e-05	8.79422	8.83056	0.0339146	0.854303	9.30421	9.02287	-0.271535	0.0223995	9.30421	9.61828	0.310799	0.00726923
HOMER1	9.90152	10.7844	0.88476	7.2303e-05	9.90152	10.3301	0.4401	0.0692106	5.8402	6.98606	1.13037	1.77359e-05	5.8402	6.40135	0.535347	0.0761032
GPR180	9.3049	9.96605	0.66497	7.24898e-05	9.3049	9.96292	0.669005	5.31236e-05	8.86796	8.78788	-0.0622802	0.803563	8.86796	9.75316	0.884075	8.65651e-08
PIP4K2C	9.04923	9.61377	0.568239	7.24898e-05	9.04923	10.0042	0.95994	8.43992e-13	9.15908	9.08608	-0.0767119	0.696472	9.15908	9.29664	0.134052	0.47418
TMEM37	5.87324	4.45398	-1.50616	7.29611e-05	5.87324	4.70342	-1.16635	0.00114832	6.91944	7.95287	1.08393	0.000277756	6.91944	7.35615	0.445123	0.210102
HIST1H1E	12.1469	12.6907	0.544812	7.30083e-05	12.1469	12.5666	0.431583	0.00201965	12.9916	12.7363	-0.254741	0.0895872	12.9916	12.7901	-0.201897	0.21678
PITRM1	10.5037	10.9343	0.431137	7.30083e-05	10.5037	10.7003	0.202395	0.0886813	10.6149	10.3775	-0.237361	0.0425697	10.6149	10.6886	0.0751284	0.620321
LOC374443	7.99941	7.07459	-0.927906	7.30147e-05	7.99941	7.38594	-0.57368	0.0163818	5.42125	5.73772	0.328844	0.331486	5.42125	5.37701	-0.053009	0.923073
RNF40	10.6452	10.3562	-0.287891	7.31077e-05	10.6452	10.7754	0.130398	0.0910388	10.7625	10.6084	-0.153771	0.0432007	10.7625	10.6694	-0.0910939	0.287968
PRDX2	11.0399	11.6524	0.627103	7.31391e-05	11.0399	11.4704	0.439061	0.00726142	10.4401	10.9541	0.51382	0.00152003	10.4401	10.9587	0.519875	0.00164633
GPR158	7.42578	6.33292	-1.10507	7.3266e-05	7.42578	6.84528	-0.599612	0.0362074	0.309049	1.35536	2.1467	0.25515	0.309049	1.20398	2.17201	0.253057
DDX51	8.66232	7.95091	-0.712626	7.33248e-05	8.66232	8.46608	-0.168475	0.435933	8.95173	8.9329	-0.0137161	0.973352	8.95173	8.5662	-0.383213	0.0435942
IL27RA	8.599	7.92822	-0.665237	7.33808e-05	8.599	8.21317	-0.377541	0.0297165	6.5909	6.81881	0.234662	0.310989	6.5909	7.12187	0.545975	0.00669032
SNHG7	10.1189	9.43024	-0.681173	7.44505e-05	10.1189	9.26849	-0.850405	3.45519e-07	10.7239	10.671	-0.0550193	0.823333	10.7239	9.83772	-0.887932	7.47522e-08
TIAM1	9.25979	9.98026	0.722412	7.52286e-05	9.25979	9.8498	0.592886	0.00132414	6.74343	8.19145	1.50415	1.24859e-14	6.74343	7.85121	1.1474	1.06216e-08
BCAS1	10.3535	8.01691	-2.34599	7.53086e-05	10.3535	8.91894	-1.43051	0.0216586	0.897208	0.309049	-2.53452	0.200737	0.897208	1.01289	-0.0613469	0.99189
ABCC2	6.63756	4.76388	-1.936	7.5469e-05	6.63756	8.11808	1.82441	3.69176e-05	13.2145	13.6564	0.442326	0.399302	13.2145	12.9995	-0.214794	0.742439
LRSAM1	9.06642	8.3684	-0.699259	7.5469e-05	9.06642	9.1799	0.149715	0.491036	9.06773	8.76173	-0.306441	0.110199	9.06773	8.54922	-0.514428	0.00471146
FXYD3	8.75401	9.45166	0.720142	7.63355e-05	8.75401	9.88488	1.13767	3.78826e-11	0.309049	0.650068	0.714472	0.794078	0.309049	0.645147	0.288488	0.940577
ONECUT1	5.71055	6.8159	1.15854	7.66327e-05	5.71055	7.48871	1.83694	1.2673e-11	2.80329	4.28237	1.67176	0.00177457	2.80329	3.3373	0.787255	0.225471
CRKL	10.4986	11.5833	1.08711	7.74447e-05	10.4986	11.1942	0.756295	0.00790396	10.6016	10.4122	-0.188235	0.599028	10.6016	10.7296	0.129551	0.756475
CPED1	5.02015	3.52213	-1.54938	7.90263e-05	5.02015	2.66653	-2.51622	1.89707e-08	9.51972	9.68933	0.178904	0.386379	9.51972	9.92039	0.394912	0.0347925
CXorf22	7.74894	6.49414	-1.28006	7.90552e-05	7.74894	7.63985	-0.00132952	1	1.94611	2.74088	0.610404	0.512107	1.94611	2.79336	0.62619	0.512552
PEX19	8.5804	9.13215	0.564665	7.93572e-05	8.5804	8.94482	0.391378	0.0079967	10.1601	10.1132	-0.0469045	0.81124	10.1601	10.3788	0.219561	0.158967
LSM1	7.82735	8.40466	0.578329	7.95443e-05	7.82735	8.23743	0.407526	0.006797	8.01084	7.61189	-0.368821	0.0196134	8.01084	8.342	0.325994	0.0379265
FAM83H	11.328	10.5248	-0.804861	7.97298e-05	11.328	11.3949	0.0898594	0.76352	9.10996	9.12615	0.0268989	0.946377	9.10996	8.74966	-0.357392	0.140101
ZNF267	8.46781	9.21084	0.749354	7.99621e-05	8.46781	8.97691	0.527438	0.00718367	8.59331	8.65689	0.0547044	0.847908	8.59331	9.09931	0.503038	0.0127834
CCNY	9.40456	9.92402	0.521821	8.03224e-05	9.40456	9.64826	0.25341	0.0786052	9.69256	9.56929	-0.124508	0.442381	9.69256	9.62888	-0.0664162	0.735564
CNOT6L	10.067	10.662	0.598363	8.03224e-05	10.067	10.5909	0.527784	0.000524011	10.5788	10.4218	-0.160734	0.373595	10.5788	10.5758	0.00132799	1
ADIPOR2	11.1667	10.5563	-0.611029	8.06107e-05	11.1667	10.3446	-0.807615	6.9764e-08	10.3706	10.0651	-0.291641	0.0883438	10.3706	10.7011	0.333521	0.0527388
YTHDF3	10.4172	10.9276	0.511909	8.0666e-05	10.4172	10.9067	0.491477	0.000137901	10.3262	10.4557	0.124437	0.436098	10.3262	10.5754	0.24795	0.0925715
SOCS2	9.18014	7.04141	-2.13774	8.09406e-05	9.18014	5.44051	-3.65333	3.32268e-12	7.80766	5.37577	-2.49608	4.88873e-06	7.80766	7.27696	-0.54532	0.435537
ZYG11A	9.71965	9.0868	-0.63179	8.09507e-05	9.71965	9.61148	-0.0835447	0.705334	8.44593	7.76245	-0.679819	6.51248e-05	8.44593	8.01746	-0.433616	0.0156515
LOC101060179	5.88783	4.18574	-1.81343	8.15984e-05	5.88783	4.85236	-0.964818	0.0305002	3.93224	4.26454	0.442992	0.474816	3.93224	4.09175	0.227359	0.763449
PHKA2	10.0386	9.59318	-0.446255	8.16743e-05	10.0386	9.61836	-0.420942	0.000163747	9.05872	9.61123	0.556869	9.49128e-07	9.05872	9.02405	-0.0327556	0.868352
MTDH	12.0083	12.4044	0.396174	8.18499e-05	12.0083	11.8442	-0.156894	0.167294	11.876	11.6864	-0.186271	0.0930219	11.876	11.6978	-0.178753	0.123874
STAG3	3.97404	5.65077	1.77038	8.20343e-05	3.97404	4.94811	1.04289	0.0324238	1.93649	2.53429	0.80014	0.467725	1.93649	2.9049	1.45695	0.126059
ANXA5	11.1639	12.0315	0.869169	8.24858e-05	11.1639	11.979	0.824243	0.000178648	11.7519	11.2504	-0.499851	0.0329581	11.7519	12.1062	0.355039	0.1688
KEAP1	9.28663	8.68314	-0.591838	8.25576e-05	9.28663	8.50291	-0.785506	5.83619e-08	10.0286	10.163	0.132393	0.450313	10.0286	10.1311	0.104805	0.594284
LOC100288069	8.11585	6.99851	-1.12374	8.39034e-05	8.11585	7.45018	-0.639518	0.0313945	6.74112	7.05638	0.331891	0.337023	6.74112	5.9074	-0.852939	0.00714309
CDC42BPG	10.172	9.29283	-0.882859	8.4034e-05	10.172	10.4219	0.262087	0.320688	1.67524	1.67515	-0.0353632	0.995461	1.67524	2.20179	0.0588169	0.978016
ADRA2C	8.01211	7.16416	-0.825094	8.41582e-05	8.01211	7.77548	-0.235004	0.327959	7.92285	7.95767	0.0340847	0.921729	7.92285	7.57753	-0.345229	0.139809
TMEM136	7.39085	6.66861	-0.742665	8.41582e-05	7.39085	6.27713	-1.11059	1.2016e-09	8.05295	7.4639	-0.602804	0.000380892	8.05295	6.99011	-1.07581	3.38401e-11
ACBD3	10.2969	11.2379	0.94232	8.42888e-05	10.2969	11.2813	0.990328	2.81953e-05	10.2524	10.4302	0.185247	0.544069	10.2524	10.7873	0.537309	0.0419775
PAQR6	8.84262	7.7972	-1.053	8.43612e-05	8.84262	8.78688	-0.0387538	0.944888	6.22085	6.84352	0.648792	0.0375042	6.22085	5.81926	-0.403888	0.265374
BACH1	10.2693	9.78166	-0.490838	8.52215e-05	10.2693	9.71325	-0.558834	4.33974e-06	10.5157	11.0662	0.548367	4.31289e-06	10.5157	10.6424	0.125117	0.42401
EML3	10.0725	9.44419	-0.62308	8.53942e-05	10.0725	9.80319	-0.264047	0.130248	8.37297	8.63923	0.26996	0.149062	8.37297	8.09786	-0.274788	0.159463
ATP5J	8.6314	9.20209	0.578113	8.55714e-05	8.6314	8.1383	-0.474218	0.00208895	9.30735	9.6552	0.362927	0.0150925	9.30735	9.60065	0.296331	0.0616447
GPR3	2.74859	4.49032	2.12594	8.55778e-05	2.74859	5.42508	3.12167	1.76562e-10	5.09114	4.69633	-0.402476	0.364152	5.09114	5.41384	0.342943	0.44616
STAT5B	9.10048	8.70593	-0.396685	8.56412e-05	9.10048	8.61467	-0.489874	3.95236e-07	10.0382	10.0776	0.0381601	0.762173	10.0382	9.74578	-0.294475	0.00130276
ARL17A	9.17486	8.01452	-1.14762	8.56827e-05	9.17486	8.51215	-0.642482	0.0372247	9.29831	9.90473	0.61462	0.0453101	9.29831	9.0624	-0.240672	0.533725
SLC16A9	5.24987	6.13573	0.923066	8.59436e-05	5.24987	6.56682	1.37363	7.81386e-11	7.41998	7.959	0.533222	0.00134487	7.41998	7.73965	0.3116	0.0906187
ATP2C1	9.82572	10.4956	0.671731	8.62719e-05	9.82572	10.0242	0.201856	0.321678	10.566	10.7241	0.161512	0.436098	10.566	10.8265	0.261373	0.190544
RNASEH2A	8.5141	9.43922	0.957877	8.65879e-05	8.5141	8.99843	0.556679	0.03212	9.09403	8.386	-0.702579	0.00538519	9.09403	8.92364	-0.173307	0.607159
UGGT1	11.5251	11.9	0.375097	8.73752e-05	11.5251	11.6953	0.173113	0.0990823	12.7047	12.509	-0.19408	0.0558573	12.7047	12.6382	-0.0665339	0.610988
LOC283788	6.30958	5.50576	-0.850511	8.75572e-05	6.30958	5.77845	-0.566052	0.0053866	8.63705	9.02392	0.395141	0.00248125	8.63705	8.52339	-0.106969	0.535581
TECPR1	8.81153	8.11959	-0.698777	8.75572e-05	8.81153	8.78204	-0.0162164	0.975353	8.7703	8.27752	-0.498356	0.00605333	8.7703	8.26401	-0.509571	0.00550943
HSH2D	6.04076	4.41256	-1.74131	8.84208e-05	6.04076	6.96728	1.01366	0.0113782	2.63142	0.950661	-2.13493	0.0794195	2.63142	1.82574	-0.935059	0.361143
TRAPPC1	7.53046	8.16472	0.640229	8.86664e-05	7.53046	8.13253	0.617723	0.000118868	8.16333	8.64937	0.491725	0.00186104	8.16333	8.79368	0.638814	3.19282e-05
FAM220A	8.54189	9.28215	0.745086	8.89387e-05	8.54189	8.82634	0.295759	0.168965	8.18767	7.92251	-0.273286	0.226233	8.18767	8.17091	-0.0329594	0.931896
[truncated: 15,335 more rows]
