# Supplementary material for: ALDOC- and ENO2- driven glucose metabolism sustains 3D tumor spheroids growth regardless of nutrient environmental conditions: a multi-omics analysis
Source: J Exp Clin Cancer Res. 2023 Mar 22;42:69. doi: 10.1186/s13046-023-02641-0 (PMC10031988; doi:10.1186/s13046-023-02641-0)
Supplement: Supplementary file 2 — Additional file 2: Table S2. GO_Biological_Process. [file 13046_2023_2641_MOESM2_ESM.xlsx]

## Sheet: Sheet1
Term	Overlap	P.value	Adjusted.P.value	Old.P.value	Old.Adjusted.P.value	Odds.Ratio	Combined.Score	Genes
glycolytic process (GO:0006096)	7/29	9.00063e-11	7.36251e-08	0	0	68.0088	1573.12	PKM;PGK1;ALDOC;ENO2;GAPDH;HK2;PGM1
carbohydrate catabolic process (GO:0016052)	7/41	1.23465e-09	3.00057e-07	0	0	43.9791	902.121	PKM;PGK1;ALDOC;ENO2;GAPDH;HK2;PGM1
canonical glycolysis (GO:0061621)	6/24	1.67945e-09	3.00057e-07	0	0	70.5035	1424.51	PKM;PGK1;ALDOC;ENO2;GAPDH;HK2
glucose catabolic process to pyruvate (GO:0061718)	6/24	1.67945e-09	3.00057e-07	0	0	70.5035	1424.51	PKM;PGK1;ALDOC;ENO2;GAPDH;HK2
cellular response to decreased oxygen levels (GO:0036294)	8/69	1.9109e-09	3.00057e-07	0	0	28.2808	567.757	BNIP3L;EGLN3;FAM162A;BNIP3;HILPDA;PGK1;RORA;NDRG1
glycolytic process through glucose-6-phosphate (GO:0061620)	6/25	2.20091e-09	3.00057e-07	0	0	66.7895	1331.41	PKM;PGK1;ALDOC;ENO2;GAPDH;HK2
pyruvate metabolic process (GO:0006090)	7/55	1.05268e-08	1.23013e-06	0	0	31.1299	571.836	PKM;PGK1;ALDOC;ENO2;GAPDH;HK2;PGM1
secondary alcohol biosynthetic process (GO:1902653)	6/34	1.61184e-08	1.58488e-06	0	0	45.3009	812.848	IDI1;SQLE;HMGCS1;INSIG2;INSIG1;MSMO1
cellular response to hypoxia (GO:0071456)	9/131	1.93458e-08	1.58488e-06	0	0	16.0333	284.765	BNIP3L;EGLN3;FAM162A;BNIP3;HILPDA;PGK1;RORA;CA9;NDRG1
cholesterol biosynthetic process (GO:0006695)	6/35	1.9375e-08	1.58488e-06	0	0	43.7366	776.731	IDI1;SQLE;HMGCS1;INSIG2;INSIG1;MSMO1
sterol biosynthetic process (GO:0016126)	6/38	3.25572e-08	2.42107e-06	0	0	39.6303	683.237	IDI1;SQLE;HMGCS1;INSIG2;INSIG1;MSMO1
gluconeogenesis (GO:0006094)	5/41	1.83527e-06	0.000125104	0	0	29.0409	383.582	PGK1;ALDOC;ENO2;GAPDH;PGM1
cholesterol metabolic process (GO:0008203)	6/77	2.38965e-06	0.000150364	0	0	17.8265	230.753	IDI1;SQLE;HMGCS1;INSIG2;INSIG1;MSMO1
hexose biosynthetic process (GO:0019319)	5/44	2.62826e-06	0.000153565	0	0	26.803	344.396	PGK1;ALDOC;ENO2;GAPDH;PGM1
peptidyl-proline hydroxylation to 4-hydroxy-L-proline (GO:0018401)	3/8	6.66935e-06	0.000363702	0	0	123.062	1466.65	EGLN3;P4HA1;P4HA2
glucose metabolic process (GO:0006006)	5/62	1.45851e-05	0.000745665	0	0	18.3223	204.028	PGK1;ALDOC;ENO2;GAPDH;PGM1
peptidyl-proline hydroxylation (GO:0019511)	3/11	1.94376e-05	0.00093529	0	0	76.9021	834.257	EGLN3;P4HA1;P4HA2
apoptotic process (GO:0006915)	8/231	2.09503e-05	0.000952074	0	0	7.67284	82.6623	EGLN3;FAM162A;BNIP3;DLC1;PRUNE2;CXCR4;GAPDH;HK2
cellular response to sterol (GO:0036315)	3/16	6.47818e-05	0.00278903	0	0	47.3125	456.304	INSIG2;INSIG1;RORA
organic hydroxy compound biosynthetic process (GO:1901617)	4/50	0.000113567	0.0046449	0	0	17.9837	163.348	SQLE;INSIG2;INSIG1;MSMO1
neuron apoptotic process (GO:0051402)	3/21	0.000151088	0.00588523	0	0	34.1615	300.541	FAM162A;BNIP3;GAPDH
cellular response to type I interferon (GO:0071357)	4/65	0.000315263	0.0107452	0	0	13.5512	109.251	HLA-B;IFIT1;GBP2;IFIT3
steroid biosynthetic process (GO:0006694)	4/65	0.000315263	0.0107452	0	0	13.5512	109.251	SQLE;INSIG2;INSIG1;MSMO1
type I interferon signaling pathway (GO:0060337)	4/65	0.000315263	0.0107452	0	0	13.5512	109.251	HLA-B;IFIT1;GBP2;IFIT3
endoplasmic reticulum localization (GO:0051643)	2/6	0.000366432	0.0115285	0	0	101.51	803.118	TLE6;ZBED3
mitochondrial protein catabolic process (GO:0035694)	2/6	0.000366432	0.0115285	0	0	101.51	803.118	BNIP3L;BNIP3
sterol metabolic process (GO:0016125)	4/70	0.000418878	0.0126905	0	0	12.5215	97.3911	SQLE;INSIG2;INSIG1;MSMO1
vascular associated smooth muscle cell development (GO:0097084)	2/7	0.000511333	0.0149382	0	0	81.2041	615.404	EFEMP2;HES1
SREBP signaling pathway (GO:0032933)	2/8	0.000679555	0.0185292	0	0	67.6667	493.566	INSIG2;INSIG1
vascular associated smooth muscle cell differentiation (GO:0035886)	2/8	0.000679555	0.0185292	0	0	67.6667	493.566	EFEMP2;HES1
response to insulin (GO:0032868)	4/84	0.000835662	0.021587	0	0	10.3229	73.1615	PKM;INSIG2;INSIG1;ZBED3
cellular response to sterol depletion (GO:0071501)	2/9	0.000870867	0.021587	0	0	57.9971	408.649	INSIG2;INSIG1
positive regulation of mitochondrial membrane permeability involved in apoptotic process (GO:1902110)	2/9	0.000870867	0.021587	0	0	57.9971	408.649	BNIP3L;BNIP3
regulation of release of cytochrome c from mitochondria (GO:0090199)	3/41	0.00112633	0.0270981	0	0	16.1655	109.744	FAM162A;BNIP3;NOL3
regulation of lipid metabolic process (GO:0019216)	4/92	0.00117384	0.0274343	0	0	9.38068	63.2959	IDI1;SQLE;HMGCS1;RORA
response to sterol (GO:0036314)	2/11	0.00132184	0.0292234	0	0	45.1043	298.984	INSIG1;RORA
positive regulation of lipid localization (GO:1905954)	2/11	0.00132184	0.0292234	0	0	45.1043	298.984	LRP1;HILPDA
maintenance of protein localization in endoplasmic reticulum (GO:0035437)	2/12	0.00158105	0.0340341	0	0	40.5918	261.804	INSIG2;INSIG1
mitochondrial outer membrane permeabilization (GO:0097345)	2/13	0.00186243	0.0390632	0	0	36.8998	231.948	BNIP3L;BNIP3
aorta development (GO:0035904)	2/14	0.00216577	0.0442899	0	0	33.8231	207.504	EFEMP2;LRP1
heart morphogenesis (GO:0003007)	3/53	0.0023702	0.0472885	0	0	12.2784	74.2199	DLC1;ANKRD1;HES1
regulation of extracellular matrix organization (GO:1903053)	2/15	0.00249083	0.0473838	0	0	31.2198	187.167	EFEMP2;LRP1
establishment of spindle localization (GO:0051293)	2/15	0.00249083	0.0473838	0	0	31.2198	187.167	TLE6;ZBED3
aorta morphogenesis (GO:0035909)	2/17	0.00320529	0.058265	0	0	27.0544	155.372	EFEMP2;LRP1
muscle tissue morphogenesis (GO:0060415)	2/17	0.00320529	0.058265	0	0	27.0544	155.372	EFEMP2;ANKRD1
defense response to symbiont (GO:0140546)	4/124	0.00349019	0.0620647	0	0	6.86806	38.8581	BNIP3L;BNIP3;IFIT1;IFIT3
positive regulation of glial cell differentiation (GO:0045687)	2/18	0.00359424	0.062555	0	0	25.3622	142.749	CXCR4;HES1
regulation of apoptotic process (GO:0042981)	10/742	0.00398622	0.0655062	0	0	2.90953	16.0749	PREX1;BNIP3L;EGLN3;CCND2;FAM162A;BNIP3;ANKRD1;NOL3;NDRG1;IFIT3
regulation of oligodendrocyte differentiation (GO:0048713)	2/19	0.00400405	0.0655062	0	0	23.8691	131.768	CXCR4;HES1
mitochondrion localization (GO:0051646)	2/19	0.00400405	0.0655062	0	0	23.8691	131.768	TLE6;ZBED3
phosphate-containing compound metabolic process (GO:0006796)	5/212	0.0042568	0.0682757	0	0	5.00712	27.3351	PFKFB4;DUSP10;PGK1;ALDOC;HK2
positive regulation of embryonic development (GO:0040019)	2/20	0.0044345	0.0691347	0	0	22.542	122.14	TLE6;ZBED3
defense response to virus (GO:0051607)	4/133	0.00447939	0.0691347	0	0	6.38598	34.5371	BNIP3L;BNIP3;IFIT1;IFIT3
positive regulation of apoptotic process (GO:0043065)	6/310	0.00465939	0.0705811	0	0	4.1145	22.0902	PREX1;BNIP3L;FAM162A;BNIP3;DLC1;ANKRD1
lipid droplet organization (GO:0034389)	2/22	0.0053565	0.0791715	0	0	20.2857	106.083	SQLE;HILPDA
cholesterol homeostasis (GO:0042632)	3/71	0.00542006	0.0791715	0	0	9.02001	47.0633	INSIG1;MALL;RORA
sterol homeostasis (GO:0055092)	3/72	0.00563543	0.0807839	0	0	8.88884	46.0325	INSIG1;MALL;RORA
artery development (GO:0060840)	2/23	0.00584762	0.0807839	0	0	19.3188	99.3316	EFEMP2;HES1
neurotransmitter transport (GO:0006836)	3/73	0.00585588	0.0807839	0	0	8.76141	45.0364	RAB3A;SLC1A1;PPFIA4
negative regulation of cell migration (GO:0030336)	4/144	0.00592547	0.0807839	0	0	5.88095	30.1604	DUSP10;LRP1;DLC1;STC1
positive regulation of release of cytochrome c from mitochondria (GO:0090200)	2/25	0.00688907	0.0923814	0	0	17.6371	87.7942	FAM162A;BNIP3
axonogenesis (GO:0007409)	5/240	0.00713732	0.0941666	0	0	4.40426	21.7677	EFNA3;RAB3A;TUBB3;SEMA4B;CXCR4
positive regulation of multicellular organismal process (GO:0051240)	6/345	0.00774337	0.0997677	0	0	3.68311	17.9033	LRP1;HILPDA;CXCR4;GAPDH;TLE6;ZBED3
activation of cysteine-type endopeptidase activity involved in apoptotic process (GO:0006919)	3/81	0.00780578	0.0997677	0	0	7.85964	38.1419	EGLN3;FAM162A;DLC1
sarcomere organization (GO:0045214)	2/28	0.00859621	0.10818	0	0	15.5997	74.1989	CSRP2;ANKRD1
artery morphogenesis (GO:0048844)	2/30	0.00982858	0.119997	0	0	14.484	66.9516	LRP1;HES1
maintenance of blood-brain barrier (GO:0035633)	2/30	0.00982858	0.119997	0	0	14.484	66.9516	SLC1A1;CLDN1
neutrophil degranulation (GO:0043312)	7/481	0.010472	0.125472	0	0	3.08475	14.0635	RAB3A;PKM;ANXA3;HLA-B;ALDOC;AMPD3;PGM1
cellular response to cytokine stimulus (GO:0071345)	7/482	0.0105838	0.125472	0	0	3.0781	14.0005	ANKRD1;CXCR4;MT1X;RORA;IFIT1;GBP2;GAPDH
neutrophil activation involved in immune response (GO:0002283)	7/485	0.0109245	0.127661	0	0	3.05831	13.8136	RAB3A;PKM;ANXA3;HLA-B;ALDOC;AMPD3;PGM1
neutrophil mediated immunity (GO:0002446)	7/488	0.0112731	0.129879	0	0	3.03876	13.6299	RAB3A;PKM;ANXA3;HLA-B;ALDOC;AMPD3;PGM1
apoptotic mitochondrial changes (GO:0008637)	2/33	0.0118146	0.132388	0	0	13.0803	58.0559	BNIP3;HK2
muscle cell development (GO:0055001)	2/33	0.0118146	0.132388	0	0	13.0803	58.0559	EFEMP2;HES1
negative regulation of mitochondrion organization (GO:0010823)	2/34	0.0125125	0.138314	0	0	12.6709	55.5117	BNIP3;NOL3
glycosaminoglycan biosynthetic process (GO:0006024)	3/97	0.0127385	0.138935	0	0	6.51656	28.4326	SDC2;DSE;B3GNT4
negative regulation of epithelial cell migration (GO:0010633)	2/35	0.013228	0.140526	0	0	12.2863	53.1436	DUSP10;STC1
bicarbonate transport (GO:0015701)	2/35	0.013228	0.140526	0	0	12.2863	53.1436	CA12;CA9
negative regulation of fat cell differentiation (GO:0045599)	2/36	0.0139609	0.144557	0	0	11.9244	50.9349	RORA;TRIB2
regulation of embryonic development (GO:0045995)	2/36	0.0139609	0.144557	0	0	11.9244	50.9349	TLE6;ZBED3
epithelial cell differentiation (GO:0030855)	3/101	0.0141941	0.145135	0	0	6.24932	26.5904	UPK1A;PGK1;ALDOC
positive regulation of programmed cell death (GO:0043068)	5/286	0.0144466	0.145366	0	0	3.67466	15.5706	PREX1;BNIP3L;FAM162A;BNIP3;ANKRD1
regulation of cell death (GO:0010941)	3/102	0.0145722	0.145366	0	0	6.18588	26.1579	BNIP3L;LRP1;BNIP3
cellular response to peptide hormone stimulus (GO:0071375)	3/106	0.0161413	0.159079	0	0	5.94445	24.529	PKM;INSIG2;INSIG1
regulation of cell development (GO:0060284)	2/41	0.0178805	0.172073	0	0	10.393	41.8219	BHLHE41;HES1
hexose metabolic process (GO:0019318)	2/41	0.0178805	0.172073	0	0	10.393	41.8219	ALDOC;PGM1
regulation of macroautophagy (GO:0016241)	3/112	0.0186665	0.174414	0	0	5.61553	22.3556	BNIP3L;BNIP3;GAPDH
regulation of nervous system development (GO:0051960)	2/42	0.0187141	0.174414	0	0	10.1327	40.3126	BHLHE41;HES1
regulation of angiogenesis (GO:0045765)	4/203	0.0189766	0.174414	0	0	4.125	16.3538	EFNA3;ANXA3;PGK1;HK2
axon guidance (GO:0007411)	4/203	0.0189766	0.174414	0	0	4.125	16.3538	EFNA3;TUBB3;SEMA4B;CXCR4
negative regulation of cell motility (GO:2000146)	3/114	0.0195542	0.175859	0	0	5.51379	21.6944	DUSP10;DLC1;STC1
myofibril assembly (GO:0030239)	2/43	0.0195638	0.175859	0	0	9.88502	38.8884	CSRP2;ANKRD1
embryonic organ morphogenesis (GO:0048562)	2/44	0.0204295	0.179323	0	0	9.64917	37.5428	FBN2;HES1
positive regulation of angiogenesis (GO:0045766)	3/116	0.0204649	0.179323	0	0	5.41566	21.0617	PKM;ANXA3;HK2
positive regulation of cysteine-type endopeptidase activity involved in apoptotic process (GO:0043280)	3/119	0.0218743	0.179323	0	0	5.2748	20.1626	EGLN3;FAM162A;DLC1
cellular response to interferon-gamma (GO:0071346)	3/121	0.0228427	0.179323	0	0	5.18487	19.5943	HLA-B;GBP2;GAPDH
epithelium development (GO:0060429)	3/122	0.0233356	0.179323	0	0	5.14104	19.3189	UPK1A;PGK1;ALDOC
myelination (GO:0042552)	2/48	0.0240483	0.179323	0	0	8.80834	32.8348	MALL;CXCR4
negative regulation of metallopeptidase activity (GO:1905049)	1/5	0.0247535	0.179323	0	0	50.2424	185.836	LRP1
cellular response to erythropoietin (GO:0036018)	1/5	0.0247535	0.179323	0	0	50.2424	185.836	MT1X
chemokine (C-X-C motif) ligand 12 signaling pathway (GO:0038146)	1/5	0.0247535	0.179323	0	0	50.2424	185.836	CXCR4
constitutive secretory pathway (GO:0045054)	1/5	0.0247535	0.179323	0	0	50.2424	185.836	RAB3A
peptidyl-cysteine S-nitrosylation (GO:0018119)	1/5	0.0247535	0.179323	0	0	50.2424	185.836	GAPDH
regulation of plasma membrane organization (GO:1903729)	1/5	0.0247535	0.179323	0	0	50.2424	185.836	RAB3A
regulation of platelet-derived growth factor receptor-beta signaling pathway (GO:2000586)	1/5	0.0247535	0.179323	0	0	50.2424	185.836	LRP1
polyphosphate catabolic process (GO:0006798)	1/5	0.0247535	0.179323	0	0	50.2424	185.836	PRUNE2
regulation of sterol transport (GO:0032371)	1/5	0.0247535	0.179323	0	0	50.2424	185.836	LRP1
fructose 2,6-bisphosphate metabolic process (GO:0006003)	1/5	0.0247535	0.179323	0	0	50.2424	185.836	PFKFB4
regulation of voltage-gated sodium channel activity (GO:1905150)	1/5	0.0247535	0.179323	0	0	50.2424	185.836	FGF11
isopentenyl diphosphate biosynthetic process (GO:0009240)	1/5	0.0247535	0.179323	0	0	50.2424	185.836	IDI1
L-aspartate transmembrane transport (GO:0070778)	1/5	0.0247535	0.179323	0	0	50.2424	185.836	SLC1A1
positive regulation of protein catabolic process in the vacuole (GO:1904352)	1/5	0.0247535	0.179323	0	0	50.2424	185.836	LRP1
mRNA cleavage (GO:0006379)	1/5	0.0247535	0.179323	0	0	50.2424	185.836	RNASE4
aminoglycan biosynthetic process (GO:0006023)	2/49	0.0249912	0.179323	0	0	8.6205	31.803	SDC2;B3GNT4
cellular response to mechanical stimulus (GO:0071260)	2/49	0.0249912	0.179323	0	0	8.6205	31.803	BNIP3;ANKRD1
cellular response to insulin stimulus (GO:0032869)	3/129	0.026947	0.18558	0	0	4.85371	17.5407	PKM;INSIG2;INSIG1
regulation of primary metabolic process (GO:0080090)	3/130	0.027486	0.18558	0	0	4.81524	17.3064	IDI1;SQLE;HMGCS1
cellular response to metal ion (GO:0071248)	3/131	0.0280307	0.18558	0	0	4.77738	17.0765	BNIP3;MT1X;KCNH1
positive regulation of macroautophagy (GO:0016239)	2/53	0.0289101	0.18558	0	0	7.94278	28.1457	BNIP3L;BNIP3
negative regulation of cellular response to hypoxia (GO:1900038)	1/6	0.029631	0.18558	0	0	40.1919	141.433	NOL3
radial glial cell differentiation (GO:0060019)	1/6	0.029631	0.18558	0	0	40.1919	141.433	HES1
negative regulation of glial cell proliferation (GO:0060253)	1/6	0.029631	0.18558	0	0	40.1919	141.433	HES1
regulation of collagen fibril organization (GO:1904026)	1/6	0.029631	0.18558	0	0	40.1919	141.433	EFEMP2
dermatan sulfate proteoglycan metabolic process (GO:0050655)	1/6	0.029631	0.18558	0	0	40.1919	141.433	DSE
regulation of pro-B cell differentiation (GO:2000973)	1/6	0.029631	0.18558	0	0	40.1919	141.433	HES1
polyphosphate metabolic process (GO:0006797)	1/6	0.029631	0.18558	0	0	40.1919	141.433	PRUNE2
positive regulation of autophagy of mitochondrion in response to mitochondrial depolarization (GO:1904925)	1/6	0.029631	0.18558	0	0	40.1919	141.433	HK2
release of sequestered calcium ion into cytosol by sarcoplasmic reticulum (GO:0014808)	1/6	0.029631	0.18558	0	0	40.1919	141.433	NOL3
IMP biosynthetic process (GO:0006188)	1/6	0.029631	0.18558	0	0	40.1919	141.433	AMPD3
presynaptic active zone organization (GO:1990709)	1/6	0.029631	0.18558	0	0	40.1919	141.433	RAB3A
protection from natural killer cell mediated cytotoxicity (GO:0042270)	1/6	0.029631	0.18558	0	0	40.1919	141.433	HLA-B
supramolecular fiber organization (GO:0097435)	5/351	0.0315122	0.18558	0	0	2.97444	10.2838	EFEMP2;P4HA1;P4HA2;TLE6;ZBED3
blood vessel morphogenesis (GO:0048514)	2/56	0.0319994	0.18558	0	0	7.50038	25.8166	SLC1A1;HES1
positive regulation of mitochondrion organization (GO:0010822)	2/58	0.034128	0.18558	0	0	7.23178	24.4263	FAM162A;BNIP3
regulation by virus of viral protein levels in host cell (GO:0046719)	1/7	0.0344842	0.18558	0	0	33.4916	112.775	IFIT1
antigen processing and presentation of endogenous peptide antigen via MHC class I via ER pathway (GO:0002484)	1/7	0.0344842	0.18558	0	0	33.4916	112.775	HLA-B
antigen processing and presentation of endogenous peptide antigen via MHC class I via ER pathway, TAP-independent (GO:0002486)	1/7	0.0344842	0.18558	0	0	33.4916	112.775	HLA-B
negative regulation of intracellular transport (GO:0032387)	1/7	0.0344842	0.18558	0	0	33.4916	112.775	INSIG1
negative regulation of oligodendrocyte differentiation (GO:0048715)	1/7	0.0344842	0.18558	0	0	33.4916	112.775	HES1
negative regulation of p38MAPK cascade (GO:1903753)	1/7	0.0344842	0.18558	0	0	33.4916	112.775	DUSP10
regulation of lysosomal protein catabolic process (GO:1905165)	1/7	0.0344842	0.18558	0	0	33.4916	112.775	LRP1
regulation of metallopeptidase activity (GO:1905048)	1/7	0.0344842	0.18558	0	0	33.4916	112.775	LRP1
pharyngeal arch artery morphogenesis (GO:0061626)	1/7	0.0344842	0.18558	0	0	33.4916	112.775	HES1
endothelial cell morphogenesis (GO:0001886)	1/7	0.0344842	0.18558	0	0	33.4916	112.775	STC1
positive regulation of amyloid-beta clearance (GO:1900223)	1/7	0.0344842	0.18558	0	0	33.4916	112.775	LRP1
positive regulation of aspartic-type endopeptidase activity involved in amyloid precursor protein catabolic process (GO:1902961)	1/7	0.0344842	0.18558	0	0	33.4916	112.775	EFNA3
regulation of T cell tolerance induction (GO:0002664)	1/7	0.0344842	0.18558	0	0	33.4916	112.775	HLA-B
positive regulation of cytoplasmic translation (GO:2000767)	1/7	0.0344842	0.18558	0	0	33.4916	112.775	PKM
release of sequestered calcium ion into cytosol by endoplasmic reticulum (GO:1903514)	1/7	0.0344842	0.18558	0	0	33.4916	112.775	NOL3
inhibition of cysteine-type endopeptidase activity (GO:0097340)	1/7	0.0344842	0.18558	0	0	33.4916	112.775	NOL3
maintenance of protein location in extracellular region (GO:0071694)	1/7	0.0344842	0.18558	0	0	33.4916	112.775	FBN2
maintenance of synapse structure (GO:0099558)	1/7	0.0344842	0.18558	0	0	33.4916	112.775	RAB3A
positive regulation of vascular associated smooth muscle cell differentiation (GO:1905065)	1/7	0.0344842	0.18558	0	0	33.4916	112.775	EFEMP2
cellular protein catabolic process (GO:0044257)	2/60	0.0363104	0.186551	0	0	6.9817	23.1489	BNIP3L;BNIP3
regulation of cell population proliferation (GO:0042127)	8/764	0.0375698	0.186551	0	0	2.20198	7.22591	SQLE;EGLN3;CCND2;DLC1;HILPDA;HES1;IFIT3;KCNH1
regulation of neurogenesis (GO:0050767)	2/62	0.0385452	0.186551	0	0	6.7483	21.9719	BHLHE41;HES1
purine ribonucleoside monophosphate catabolic process (GO:0009169)	1/8	0.0393135	0.186551	0	0	28.7056	92.8968	AMPD3
antigen processing and presentation of exogenous peptide antigen via MHC class I, TAP-independent (GO:0002480)	1/8	0.0393135	0.186551	0	0	28.7056	92.8968	HLA-B
regulation of anion transport (GO:0044070)	1/8	0.0393135	0.186551	0	0	28.7056	92.8968	STC1
negative regulation of mitochondrial fusion (GO:0010637)	1/8	0.0393135	0.186551	0	0	28.7056	92.8968	BNIP3
peptidyl-tyrosine dephosphorylation involved in inactivation of protein kinase activity (GO:1990264)	1/8	0.0393135	0.186551	0	0	28.7056	92.8968	DUSP10
regulation of phospholipase A2 activity (GO:0032429)	1/8	0.0393135	0.186551	0	0	28.7056	92.8968	LRP1
elastic fiber assembly (GO:0048251)	1/8	0.0393135	0.186551	0	0	28.7056	92.8968	EFEMP2
positive regulation of aspartic-type peptidase activity (GO:1905247)	1/8	0.0393135	0.186551	0	0	28.7056	92.8968	EFNA3
positive regulation of astrocyte differentiation (GO:0048711)	1/8	0.0393135	0.186551	0	0	28.7056	92.8968	HES1
fructose metabolic process (GO:0006000)	1/8	0.0393135	0.186551	0	0	28.7056	92.8968	ALDOC
fusion of virus membrane with host plasma membrane (GO:0019064)	1/8	0.0393135	0.186551	0	0	28.7056	92.8968	CXCR4
positive regulation of epithelial cell proliferation involved in wound healing (GO:0060054)	1/8	0.0393135	0.186551	0	0	28.7056	92.8968	CLDN1
positive regulation of execution phase of apoptosis (GO:1900119)	1/8	0.0393135	0.186551	0	0	28.7056	92.8968	DLC1
positive regulation of oligodendrocyte differentiation (GO:0048714)	1/8	0.0393135	0.186551	0	0	28.7056	92.8968	CXCR4
membrane fusion involved in viral entry into host cell (GO:0039663)	1/8	0.0393135	0.186551	0	0	28.7056	92.8968	CXCR4
regulation of cytokine production (GO:0001817)	3/150	0.0394643	0.186551	0	0	4.1559	13.4334	HILPDA;HLA-B;GAPDH
cellular response to organic cyclic compound (GO:0071407)	3/150	0.0394643	0.186551	0	0	4.1559	13.4334	INSIG1;SLC1A1;RORA
anterior/posterior pattern specification (GO:0009952)	2/63	0.0396819	0.186551	0	0	6.63734	21.4178	BHLHE41;HES1
negative regulation of peptidase activity (GO:0010466)	2/63	0.0396819	0.186551	0	0	6.63734	21.4178	LRP1;GAPDH
diterpenoid metabolic process (GO:0016101)	2/64	0.0408313	0.186991	0	0	6.52995	20.8848	LRP1;SDC2
plasma membrane organization (GO:0007009)	2/64	0.0408313	0.186991	0	0	6.52995	20.8848	RAB3A;CXCR4
negative regulation of programmed cell death (GO:0043069)	5/381	0.0424229	0.186991	0	0	2.73292	8.63622	BNIP3L;CCND2;BNIP3;NOL3;IFIT3
positive regulation of cell death (GO:0010942)	2/66	0.0431674	0.186991	0	0	6.32526	19.8782	LRP1;BNIP3
regulation of aspartic-type endopeptidase activity involved in amyloid precursor protein catabolic process (GO:1902959)	1/9	0.0441188	0.186991	0	0	25.1162	78.3842	EFNA3
negative regulation of glial cell differentiation (GO:0045686)	1/9	0.0441188	0.186991	0	0	25.1162	78.3842	HES1
negative regulation of membrane potential (GO:0045837)	1/9	0.0441188	0.186991	0	0	25.1162	78.3842	BNIP3
regulation of glial cell proliferation (GO:0060251)	1/9	0.0441188	0.186991	0	0	25.1162	78.3842	HES1
regulation of glucan biosynthetic process (GO:0010962)	1/9	0.0441188	0.186991	0	0	25.1162	78.3842	PPP1R3G
regulation of helicase activity (GO:0051095)	1/9	0.0441188	0.186991	0	0	25.1162	78.3842	IFIT1
regulation of lipid transport (GO:0032368)	1/9	0.0441188	0.186991	0	0	25.1162	78.3842	LRP1
plasminogen activation (GO:0031639)	1/9	0.0441188	0.186991	0	0	25.1162	78.3842	PGK1
fructose 1,6-bisphosphate metabolic process (GO:0030388)	1/9	0.0441188	0.186991	0	0	25.1162	78.3842	ALDOC
glomerular filtration (GO:0003094)	1/9	0.0441188	0.186991	0	0	25.1162	78.3842	TBC1D8B
regulation of vesicle fusion (GO:0031338)	1/9	0.0441188	0.186991	0	0	25.1162	78.3842	RAB3A
response to type I interferon (GO:0034340)	1/9	0.0441188	0.186991	0	0	25.1162	78.3842	IFIT1
IMP metabolic process (GO:0046040)	1/9	0.0441188	0.186991	0	0	25.1162	78.3842	AMPD3
isoprenoid biosynthetic process (GO:0008299)	1/9	0.0441188	0.186991	0	0	25.1162	78.3842	IDI1
mitochondrial fragmentation involved in apoptotic process (GO:0043653)	1/9	0.0441188	0.186991	0	0	25.1162	78.3842	BNIP3
negative regulation of transforming growth factor beta receptor signaling pathway (GO:0030512)	2/68	0.0455523	0.187796	0	0	6.13296	18.9441	FBN2;PEG10
interferon-gamma-mediated signaling pathway (GO:0060333)	2/68	0.0455523	0.187796	0	0	6.13296	18.9441	HLA-B;GBP2
wound healing (GO:0042060)	2/70	0.0479848	0.187796	0	0	5.95198	18.0754	RAB3A;CLDN1
regulation of actin filament-based movement (GO:1903115)	1/10	0.0489004	0.187796	0	0	22.3244	67.3742	STC1
negative regulation of protein exit from endoplasmic reticulum (GO:0070862)	1/10	0.0489004	0.187796	0	0	22.3244	67.3742	INSIG1
negative regulation of transcription by competitive promoter binding (GO:0010944)	1/10	0.0489004	0.187796	0	0	22.3244	67.3742	BHLHE41
chloride ion homeostasis (GO:0055064)	1/10	0.0489004	0.187796	0	0	22.3244	67.3742	CA12
chondroitin sulfate proteoglycan metabolic process (GO:0050654)	1/10	0.0489004	0.187796	0	0	22.3244	67.3742	DSE
fructose 6-phosphate metabolic process (GO:0006002)	1/10	0.0489004	0.187796	0	0	22.3244	67.3742	HK2
positive regulation of circadian rhythm (GO:0042753)	1/10	0.0489004	0.187796	0	0	22.3244	67.3742	RORA
renal filtration (GO:0097205)	1/10	0.0489004	0.187796	0	0	22.3244	67.3742	TBC1D8B
granulocyte activation (GO:0036230)	1/10	0.0489004	0.187796	0	0	22.3244	67.3742	PREX1
sarcoplasmic reticulum calcium ion transport (GO:0070296)	1/10	0.0489004	0.187796	0	0	22.3244	67.3742	NOL3
smooth muscle tissue development (GO:0048745)	1/10	0.0489004	0.187796	0	0	22.3244	67.3742	EFEMP2
L-glutamate transmembrane transport (GO:0015813)	1/10	0.0489004	0.187796	0	0	22.3244	67.3742	SLC1A1
lipid droplet formation (GO:0140042)	1/10	0.0489004	0.187796	0	0	22.3244	67.3742	SQLE
lipoprotein transport (GO:0042953)	1/10	0.0489004	0.187796	0	0	22.3244	67.3742	LRP1
modulation by symbiont of host process (GO:0044003)	1/10	0.0489004	0.187796	0	0	22.3244	67.3742	PGK1
monovalent inorganic anion homeostasis (GO:0055083)	1/10	0.0489004	0.187796	0	0	22.3244	67.3742	CA12
myelin maintenance (GO:0043217)	1/10	0.0489004	0.187796	0	0	22.3244	67.3742	CXCR4
response to metal ion (GO:0010038)	2/71	0.0492185	0.188134	0	0	5.86542	17.6636	MT1X;NDRG1
cell junction organization (GO:0034330)	2/72	0.0504638	0.191108	0	0	5.78134	17.266	CLDN1;PPFIA4
positive regulation of secretion by cell (GO:1903532)	2/72	0.0504638	0.191108	0	0	5.78134	17.266	RAB3A;ANKRD1
regulation of actin filament-based process (GO:0032970)	2/73	0.0517203	0.19407	0	0	5.69963	16.8817	LRP1;DLC1
endoplasmic reticulum organization (GO:0007029)	2/73	0.0517203	0.19407	0	0	5.69963	16.8817	TLE6;ZBED3
negative regulation of platelet-derived growth factor receptor signaling pathway (GO:0010642)	1/11	0.0536583	0.196827	0	0	20.0909	58.7683	LRP1
regulation of mitochondrial fusion (GO:0010635)	1/11	0.0536583	0.196827	0	0	20.0909	58.7683	BNIP3
regulation of phospholipase activity (GO:0010517)	1/11	0.0536583	0.196827	0	0	20.0909	58.7683	LRP1
embryonic eye morphogenesis (GO:0048048)	1/11	0.0536583	0.196827	0	0	20.0909	58.7683	FBN2
lipoprotein localization (GO:0044872)	1/11	0.0536583	0.196827	0	0	20.0909	58.7683	LRP1
regulation of cell migration (GO:0030334)	5/408	0.053981	0.197127	0	0	2.5463	7.43296	DUSP10;SEMA4B;DLC1;STC1;CLDN1
regulation of transcription from RNA polymerase II promoter in response to hypoxia (GO:0061418)	2/75	0.0542669	0.19729	0	0	5.54291	16.1512	EGLN3;CA9
actomyosin structure organization (GO:0031032)	2/76	0.0555566	0.1993	0	0	5.46773	15.8037	CSRP2;ANKRD1
cell morphogenesis involved in neuron differentiation (GO:0048667)	2/76	0.0555566	0.1993	0	0	5.46773	15.8037	RAB3A;SDC2
cation transport (GO:0006812)	3/174	0.0567734	0.1993	0	0	3.56828	10.2363	SLC1A1;KCNQ4;KCNH1
mitochondrion organization (GO:0007005)	3/175	0.0575615	0.1993	0	0	3.54735	10.1273	BNIP3L;BNIP3;HK2
negative regulation of blood vessel morphogenesis (GO:2000181)	2/78	0.0581682	0.1993	0	0	5.32331	15.1417	EFNA3;PGK1
regulation of astrocyte differentiation (GO:0048710)	1/12	0.0583926	0.1993	0	0	18.2635	51.8788	HES1
negative regulation of JUN kinase activity (GO:0043508)	1/12	0.0583926	0.1993	0	0	18.2635	51.8788	DUSP10
regulation of dendritic cell differentiation (GO:2001198)	1/12	0.0583926	0.1993	0	0	18.2635	51.8788	HLA-B
regulation of glycogen metabolic process (GO:0070873)	1/12	0.0583926	0.1993	0	0	18.2635	51.8788	PPP1R3G
dermatan sulfate biosynthetic process (GO:0030208)	1/12	0.0583926	0.1993	0	0	18.2635	51.8788	DSE
poly-N-acetyllactosamine biosynthetic process (GO:0030311)	1/12	0.0583926	0.1993	0	0	18.2635	51.8788	B3GNT4
ganglion development (GO:0061548)	1/12	0.0583926	0.1993	0	0	18.2635	51.8788	TUBB3
positive regulation of developmental process (GO:0051094)	3/177	0.0591534	0.1993	0	0	3.50622	9.91426	BNIP3;TLE6;ZBED3
regulation of fat cell differentiation (GO:0045598)	2/80	0.0608217	0.1993	0	0	5.18629	14.5206	RORA;TRIB2
response to interferon-gamma (GO:0034341)	2/80	0.0608217	0.1993	0	0	5.18629	14.5206	GBP2;GAPDH
alpha-linolenic acid metabolic process (GO:0036109)	1/13	0.0631034	0.1993	0	0	16.7407	46.2543	FADS2
purine-containing compound salvage (GO:0043101)	1/13	0.0631034	0.1993	0	0	16.7407	46.2543	AMPD3
AMP metabolic process (GO:0046033)	1/13	0.0631034	0.1993	0	0	16.7407	46.2543	AMPD3
negative regulation of myotube differentiation (GO:0010832)	1/13	0.0631034	0.1993	0	0	16.7407	46.2543	BHLHE41
cellular component maintenance (GO:0043954)	1/13	0.0631034	0.1993	0	0	16.7407	46.2543	CLDN1
negative regulation of stem cell differentiation (GO:2000737)	1/13	0.0631034	0.1993	0	0	16.7407	46.2543	HES1
dermatan sulfate metabolic process (GO:0030205)	1/13	0.0631034	0.1993	0	0	16.7407	46.2543	DSE
plasma membrane repair (GO:0001778)	1/13	0.0631034	0.1993	0	0	16.7407	46.2543	RAB3A
regulation of protein exit from endoplasmic reticulum (GO:0070861)	1/13	0.0631034	0.1993	0	0	16.7407	46.2543	INSIG1
poly-N-acetyllactosamine metabolic process (GO:0030309)	1/13	0.0631034	0.1993	0	0	16.7407	46.2543	B3GNT4
entry into host (GO:0044409)	1/13	0.0631034	0.1993	0	0	16.7407	46.2543	CXCR4
regulation of receptor signaling pathway via STAT (GO:1904892)	1/13	0.0631034	0.1993	0	0	16.7407	46.2543	HES1
positive regulation of calcium ion import (GO:0090280)	1/13	0.0631034	0.1993	0	0	16.7407	46.2543	STC1
regulation of short-term neuronal synaptic plasticity (GO:0048172)	1/13	0.0631034	0.1993	0	0	16.7407	46.2543	RAB3A
glucan biosynthetic process (GO:0009250)	1/13	0.0631034	0.1993	0	0	16.7407	46.2543	PGM1
glycogen biosynthetic process (GO:0005978)	1/13	0.0631034	0.1993	0	0	16.7407	46.2543	PGM1
positive regulation of lipid transport (GO:0032370)	1/13	0.0631034	0.1993	0	0	16.7407	46.2543	LRP1
muscle tissue development (GO:0060537)	1/13	0.0631034	0.1993	0	0	16.7407	46.2543	CSRP2
protein localization to mitochondrion (GO:0070585)	1/13	0.0631034	0.1993	0	0	16.7407	46.2543	HK2
ephrin receptor signaling pathway (GO:0048013)	2/82	0.0635162	0.199832	0	0	5.05612	13.937	EFNA3;SDC2
vascular transport (GO:0010232)	2/84	0.0662504	0.204624	0	0	4.9323	13.3878	LRP1;SLC1A1
antiviral innate immune response (GO:0140374)	1/14	0.0677909	0.204624	0	0	15.4522	41.587	IFIT1
C4-dicarboxylate transport (GO:0015740)	1/14	0.0677909	0.204624	0	0	15.4522	41.587	SLC1A1
cell junction maintenance (GO:0034331)	1/14	0.0677909	0.204624	0	0	15.4522	41.587	CLDN1
negative regulation of smooth muscle cell migration (GO:0014912)	1/14	0.0677909	0.204624	0	0	15.4522	41.587	LRP1
defense response to protozoan (GO:0042832)	1/14	0.0677909	0.204624	0	0	15.4522	41.587	GBP2
detection of bacterium (GO:0016045)	1/14	0.0677909	0.204624	0	0	15.4522	41.587	HLA-B
sequestering of extracellular ligand from receptor (GO:0035581)	1/14	0.0677909	0.204624	0	0	15.4522	41.587	FBN2
positive regulation of protein-containing complex disassembly (GO:0043243)	1/14	0.0677909	0.204624	0	0	15.4522	41.587	BNIP3
positive regulation of regulatory T cell differentiation (GO:0045591)	1/14	0.0677909	0.204624	0	0	15.4522	41.587	DUSP10
thymus development (GO:0048538)	1/14	0.0677909	0.204624	0	0	15.4522	41.587	HES1
response to interleukin-1 (GO:0070555)	2/86	0.0690235	0.20677	0	0	4.81438	12.8703	ANKRD1;GBP2
transport across blood-brain barrier (GO:0150104)	2/86	0.0690235	0.20677	0	0	4.81438	12.8703	LRP1;SLC1A1
negative regulation of angiogenesis (GO:0016525)	2/87	0.0704243	0.20677	0	0	4.7575	12.6227	EFNA3;PGK1
regulation of transcription from RNA polymerase II promoter in response to stress (GO:0043618)	2/87	0.0704243	0.20677	0	0	4.7575	12.6227	EGLN3;CA9
negative regulation of cell differentiation (GO:0045596)	3/191	0.0708678	0.20677	0	0	3.24282	8.58354	RORA;HES1;TRIB2
acetyl-CoA metabolic process (GO:0006084)	1/15	0.0724552	0.20677	0	0	14.3478	37.6598	HMGCS1
regulation of cytoplasmic translation (GO:2000765)	1/15	0.0724552	0.20677	0	0	14.3478	37.6598	PKM
cellular response to exogenous dsRNA (GO:0071360)	1/15	0.0724552	0.20677	0	0	14.3478	37.6598	IFIT1
regulation of extracellular matrix disassembly (GO:0010715)	1/15	0.0724552	0.20677	0	0	14.3478	37.6598	LRP1
dermatan sulfate proteoglycan biosynthetic process (GO:0050651)	1/15	0.0724552	0.20677	0	0	14.3478	37.6598	DSE
positive regulation of DNA damage response, signal transduction by p53 class mediator (GO:0043517)	1/15	0.0724552	0.20677	0	0	14.3478	37.6598	ANKRD1
response to muscle stretch (GO:0035994)	1/15	0.0724552	0.20677	0	0	14.3478	37.6598	ANKRD1
positive regulation of sprouting angiogenesis (GO:1903672)	1/15	0.0724552	0.20677	0	0	14.3478	37.6598	PKM
protein hydroxylation (GO:0018126)	1/15	0.0724552	0.20677	0	0	14.3478	37.6598	EGLN3
myoblast fusion (GO:0007520)	1/15	0.0724552	0.20677	0	0	14.3478	37.6598	KCNH1
regulation of endothelial cell migration (GO:0010594)	2/89	0.0732536	0.20677	0	0	4.64767	12.1482	ANXA3;STC1
collagen fibril organization (GO:0030199)	2/89	0.0732536	0.20677	0	0	4.64767	12.1482	P4HA1;P4HA2
regulation of programmed cell death (GO:0043067)	3/194	0.0735048	0.20677	0	0	3.1914	8.33084	BNIP3L;BNIP3;NDRG1
negative regulation of protein kinase activity (GO:0006469)	2/90	0.0746819	0.20677	0	0	4.59462	11.9208	DUSP10;TRIB2
positive regulation of autophagy (GO:0010508)	2/90	0.0746819	0.20677	0	0	4.59462	11.9208	BNIP3L;BNIP3
positive regulation of binding (GO:0051099)	2/90	0.0746819	0.20677	0	0	4.59462	11.9208	LRP1;HES1
protein complex oligomerization (GO:0051259)	2/90	0.0746819	0.20677	0	0	4.59462	11.9208	NOL3;CLDN1
regulation of actin cytoskeleton organization (GO:0032956)	2/91	0.0761192	0.20677	0	0	4.54277	11.6997	LRP1;DLC1
negative regulation of cell-substrate junction organization (GO:0150118)	1/16	0.0770964	0.20677	0	0	13.3906	34.316	DLC1
purine ribonucleoside monophosphate biosynthetic process (GO:0009168)	1/16	0.0770964	0.20677	0	0	13.3906	34.316	AMPD3
regulation of amyloid-beta clearance (GO:1900221)	1/16	0.0770964	0.20677	0	0	13.3906	34.316	LRP1
negative regulation of focal adhesion assembly (GO:0051895)	1/16	0.0770964	0.20677	0	0	13.3906	34.316	DLC1
regulation of cellular carbohydrate metabolic process (GO:0010675)	1/16	0.0770964	0.20677	0	0	13.3906	34.316	RORA
negative regulation of natural killer cell mediated cytotoxicity (GO:0045953)	1/16	0.0770964	0.20677	0	0	13.3906	34.316	HLA-B
negative regulation of release of cytochrome c from mitochondria (GO:0090201)	1/16	0.0770964	0.20677	0	0	13.3906	34.316	NOL3
neutrophil activation (GO:0042119)	1/16	0.0770964	0.20677	0	0	13.3906	34.316	PREX1
dendritic cell chemotaxis (GO:0002407)	1/16	0.0770964	0.20677	0	0	13.3906	34.316	CXCR4
killing by host of symbiont cells (GO:0051873)	1/16	0.0770964	0.20677	0	0	13.3906	34.316	GAPDH
transepithelial transport (GO:0070633)	1/16	0.0770964	0.20677	0	0	13.3906	34.316	SLC1A1
retinoid metabolic process (GO:0001523)	2/92	0.0775653	0.207348	0	0	4.49206	11.4846	LRP1;SDC2
negative regulation of cell death (GO:0060548)	2/94	0.0804834	0.212874	0	0	4.39397	11.0715	BNIP3L;BNIP3
negative regulation of ATPase activity (GO:0032780)	1/17	0.0817146	0.212874	0	0	12.553	31.4393	IFIT1
negative regulation of interleukin-10 production (GO:0032693)	1/17	0.0817146	0.212874	0	0	12.553	31.4393	TRIB2
negative regulation of vascular associated smooth muscle cell proliferation (GO:1904706)	1/17	0.0817146	0.212874	0	0	12.553	31.4393	EFEMP2
pharyngeal system development (GO:0060037)	1/17	0.0817146	0.212874	0	0	12.553	31.4393	HES1
epithelial cell morphogenesis (GO:0003382)	1/17	0.0817146	0.212874	0	0	12.553	31.4393	STC1
positive regulation of cyclin-dependent protein serine/threonine kinase activity (GO:0045737)	1/17	0.0817146	0.212874	0	0	12.553	31.4393	CCND2
positive regulation of regulated secretory pathway (GO:1903307)	1/17	0.0817146	0.212874	0	0	12.553	31.4393	RAB3A
cellular transition metal ion homeostasis (GO:0046916)	2/96	0.0834354	0.216667	0	0	4.30004	10.6799	MT1X;CP
acidic amino acid transport (GO:0015800)	1/18	0.08631	0.217906	0	0	11.814	28.9421	SLC1A1
cellular response to dsRNA (GO:0071359)	1/18	0.08631	0.217906	0	0	11.814	28.9421	IFIT1
negative regulation of Rho protein signal transduction (GO:0035024)	1/18	0.08631	0.217906	0	0	11.814	28.9421	DLC1
cellular response to zinc ion (GO:0071294)	1/18	0.08631	0.217906	0	0	11.814	28.9421	MT1X
dendritic cell migration (GO:0036336)	1/18	0.08631	0.217906	0	0	11.814	28.9421	CXCR4
regulation of oxidative stress-induced intrinsic apoptotic signaling pathway (GO:1902175)	1/18	0.08631	0.217906	0	0	11.814	28.9421	NOL3
embryonic heart tube development (GO:0035050)	1/18	0.08631	0.217906	0	0	11.814	28.9421	HES1
regulation of protein-containing complex disassembly (GO:0043244)	1/18	0.08631	0.217906	0	0	11.814	28.9421	BNIP3
positive regulation of extracellular matrix organization (GO:1903055)	1/18	0.08631	0.217906	0	0	11.814	28.9421	EFEMP2
organic anion transport (GO:0015711)	2/99	0.0879246	0.2213	0	0	4.16642	10.1297	CA12;CA9
negative regulation of calcium ion transport (GO:0051926)	1/19	0.0908825	0.222581	0	0	11.1571	26.7569	STC1
negative regulation of oxidative stress-induced intrinsic apoptotic signaling pathway (GO:1902176)	1/19	0.0908825	0.222581	0	0	11.1571	26.7569	NOL3
cellular response to copper ion (GO:0071280)	1/19	0.0908825	0.222581	0	0	11.1571	26.7569	MT1X
negative regulation of striated muscle cell differentiation (GO:0051154)	1/19	0.0908825	0.222581	0	0	11.1571	26.7569	BHLHE41
regulation of mitochondrial membrane permeability (GO:0046902)	1/19	0.0908825	0.222581	0	0	11.1571	26.7569	BNIP3
establishment of skin barrier (GO:0061436)	1/19	0.0908825	0.222581	0	0	11.1571	26.7569	CLDN1
regulation of water loss via skin (GO:0033561)	1/19	0.0908825	0.222581	0	0	11.1571	26.7569	CLDN1
positive regulation of mitochondrial fission (GO:0090141)	1/19	0.0908825	0.222581	0	0	11.1571	26.7569	BNIP3
maintenance of protein localization in organelle (GO:0072595)	1/19	0.0908825	0.222581	0	0	11.1571	26.7569	HK2
positive regulation of vasculature development (GO:1904018)	2/102	0.0924847	0.225828	0	0	4.04082	9.62002	ANXA3;HK2
negative regulation of axon extension involved in axon guidance (GO:0048843)	1/20	0.0954324	0.227591	0	0	10.5694	24.831	SEMA4B
purine ribonucleoside monophosphate metabolic process (GO:0009167)	1/20	0.0954324	0.227591	0	0	10.5694	24.831	AMPD3
calcium-independent cell-cell adhesion via plasma membrane cell-adhesion molecules (GO:0016338)	1/20	0.0954324	0.227591	0	0	10.5694	24.831	CLDN1
cardiac ventricle development (GO:0003231)	1/20	0.0954324	0.227591	0	0	10.5694	24.831	HES1
nucleobase-containing compound biosynthetic process (GO:0034654)	1/20	0.0954324	0.227591	0	0	10.5694	24.831	AMPD3
regulation of smooth muscle cell migration (GO:0014910)	1/20	0.0954324	0.227591	0	0	10.5694	24.831	LRP1
eye morphogenesis (GO:0048592)	1/20	0.0954324	0.227591	0	0	10.5694	24.831	FBN2
positive regulation of cyclin-dependent protein kinase activity (GO:1904031)	1/20	0.0954324	0.227591	0	0	10.5694	24.831	CCND2
negative regulation of apoptotic process (GO:0043066)	5/485	0.0960443	0.228384	0	0	2.12939	4.98904	BNIP3L;CCND2;BNIP3;NOL3;IFIT3
cellular response to lipid (GO:0071396)	3/219	0.0971141	0.230259	0	0	2.81844	6.57224	INSIG1;ANKRD1;RORA
nuclear envelope organization (GO:0006998)	1/21	0.0999598	0.232293	0	0	10.0404	23.1229	SPAG4
focal adhesion assembly (GO:0048041)	1/21	0.0999598	0.232293	0	0	10.0404	23.1229	DLC1
positive regulation of glycolytic process (GO:0045821)	1/21	0.0999598	0.232293	0	0	10.0404	23.1229	PFKFB4
positive regulation of lipid storage (GO:0010884)	1/21	0.0999598	0.232293	0	0	10.0404	23.1229	HILPDA
linoleic acid metabolic process (GO:0043651)	1/21	0.0999598	0.232293	0	0	10.0404	23.1229	FADS2
positive regulation of purine nucleotide metabolic process (GO:1900544)	1/21	0.0999598	0.232293	0	0	10.0404	23.1229	PFKFB4
myotube differentiation (GO:0014902)	1/21	0.0999598	0.232293	0	0	10.0404	23.1229	KCNH1
regulation of I-kappaB kinase/NF-kappaB signaling (GO:0043122)	3/224	0.102167	0.23675	0	0	2.75398	6.28222	RORA;S100A4;GAPDH
amino acid import (GO:0043090)	1/22	0.104465	0.237367	0	0	9.56181	21.5992	SLC1A1
regulation of execution phase of apoptosis (GO:1900117)	1/22	0.104465	0.237367	0	0	9.56181	21.5992	DLC1
regulation of lipid storage (GO:0010883)	1/22	0.104465	0.237367	0	0	9.56181	21.5992	HILPDA
peptidyl-threonine dephosphorylation (GO:0035970)	1/22	0.104465	0.237367	0	0	9.56181	21.5992	DUSP10
positive regulation of amyloid precursor protein catabolic process (GO:1902993)	1/22	0.104465	0.237367	0	0	9.56181	21.5992	EFNA3
regulation of vacuole organization (GO:0044088)	1/22	0.104465	0.237367	0	0	9.56181	21.5992	ENO2
positive regulation of signal transduction by p53 class mediator (GO:1901798)	1/22	0.104465	0.237367	0	0	9.56181	21.5992	ANKRD1
response to tumor necrosis factor (GO:0034612)	2/110	0.104968	0.23785	0	0	3.73998	8.4303	ANKRD1;GBP2
cellular divalent inorganic cation homeostasis (GO:0072503)	2/111	0.106559	0.240126	0	0	3.70549	8.29678	STC1;MT1X
regulation of protein serine/threonine kinase activity (GO:0071900)	2/111	0.106559	0.240126	0	0	3.70549	8.29678	CCND2;TRIB2
regulation of cytoskeleton organization (GO:0051493)	2/112	0.108158	0.240862	0	0	3.67161	8.16628	LRP1;DLC1
negative regulation of intracellular protein transport (GO:0090317)	1/23	0.108947	0.240862	0	0	9.12672	20.2329	INSIG1
regulation of steroid metabolic process (GO:0019218)	1/23	0.108947	0.240862	0	0	9.12672	20.2329	RORA
regulation of supramolecular fiber organization (GO:1902903)	1/23	0.108947	0.240862	0	0	9.12672	20.2329	EFEMP2
positive regulation of cholesterol efflux (GO:0010875)	1/23	0.108947	0.240862	0	0	9.12672	20.2329	LRP1
glucose 6-phosphate metabolic process (GO:0051156)	1/23	0.108947	0.240862	0	0	9.12672	20.2329	HK2
response to copper ion (GO:0046688)	1/23	0.108947	0.240862	0	0	9.12672	20.2329	MT1X
sulfur compound biosynthetic process (GO:0044272)	2/113	0.109762	0.242009	0	0	3.63835	8.03872	DSE;B3GNT4
positive regulation of cellular component organization (GO:0051130)	2/114	0.111373	0.244125	0	0	3.60569	7.91401	LRP1;BNIP3
purine ribonucleotide catabolic process (GO:0009154)	1/24	0.113408	0.244125	0	0	8.72947	19.002	AMPD3
amino acid import across plasma membrane (GO:0089718)	1/24	0.113408	0.244125	0	0	8.72947	19.002	SLC1A1
regulation of axon extension involved in axon guidance (GO:0048841)	1/24	0.113408	0.244125	0	0	8.72947	19.002	SEMA4B
negative regulation of neuron differentiation (GO:0045665)	1/24	0.113408	0.244125	0	0	8.72947	19.002	HES1
negative regulation of stress fiber assembly (GO:0051497)	1/24	0.113408	0.244125	0	0	8.72947	19.002	DLC1
defense response to fungus (GO:0050832)	1/24	0.113408	0.244125	0	0	8.72947	19.002	GAPDH
positive regulation of carbohydrate metabolic process (GO:0045913)	1/24	0.113408	0.244125	0	0	8.72947	19.002	PFKFB4
extracellular matrix assembly (GO:0085029)	1/24	0.113408	0.244125	0	0	8.72947	19.002	EFEMP2
acylglycerol homeostasis (GO:0055090)	1/25	0.117846	0.246609	0	0	8.36532	17.8882	RORA
negative regulation of cell junction assembly (GO:1901889)	1/25	0.117846	0.246609	0	0	8.36532	17.8882	DLC1
regulation of calcium ion import (GO:0090279)	1/25	0.117846	0.246609	0	0	8.36532	17.8882	STC1
negative regulation of ion transport (GO:0043271)	1/25	0.117846	0.246609	0	0	8.36532	17.8882	STC1
regulation of cholesterol transport (GO:0032374)	1/25	0.117846	0.246609	0	0	8.36532	17.8882	LRP1
cellular polysaccharide biosynthetic process (GO:0033692)	1/25	0.117846	0.246609	0	0	8.36532	17.8882	B3GNT4
regulation of mitochondrial fission (GO:0090140)	1/25	0.117846	0.246609	0	0	8.36532	17.8882	BNIP3
regulation of myotube differentiation (GO:0010830)	1/25	0.117846	0.246609	0	0	8.36532	17.8882	BHLHE41
response to hexose (GO:0009746)	1/25	0.117846	0.246609	0	0	8.36532	17.8882	ZBED3
positive regulation of vascular endothelial growth factor production (GO:0010575)	1/25	0.117846	0.246609	0	0	8.36532	17.8882	RORA
regulation of protein binding (GO:0043393)	2/118	0.117878	0.246609	0	0	3.48065	7.442	LRP1;IFIT1
negative regulation of cell population proliferation (GO:0008285)	4/379	0.122149	0.251283	0	0	2.16944	4.56129	DUSP10;DLC1;HES1;IFIT3
purine-containing compound biosynthetic process (GO:0072522)	1/26	0.122262	0.251283	0	0	8.0303	16.8764	AMPD3
regulation of glycogen biosynthetic process (GO:0005979)	1/26	0.122262	0.251283	0	0	8.0303	16.8764	PPP1R3G
endothelial cell development (GO:0001885)	1/26	0.122262	0.251283	0	0	8.0303	16.8764	STC1
regulation of regulatory T cell differentiation (GO:0045589)	1/26	0.122262	0.251283	0	0	8.0303	16.8764	DUSP10
positive regulation of G1/S transition of mitotic cell cycle (GO:1900087)	1/26	0.122262	0.251283	0	0	8.0303	16.8764	CCND2
positive regulation of T cell mediated cytotoxicity (GO:0001916)	1/26	0.122262	0.251283	0	0	8.0303	16.8764	HLA-B
potassium ion transport (GO:0006813)	2/122	0.124476	0.253934	0	0	3.36395	7.00925	KCNQ4;KCNH1
cellular response to organic substance (GO:0071310)	2/123	0.12614	0.253934	0	0	3.33598	6.90669	SLC1A1;CXCR4
negative regulation of catalytic activity (GO:0043086)	1/27	0.126657	0.253934	0	0	7.72106	15.9538	IFIT1
regulation of cardiac muscle cell contraction (GO:0086004)	1/27	0.126657	0.253934	0	0	7.72106	15.9538	STC1
camera-type eye development (GO:0043010)	1/27	0.126657	0.253934	0	0	7.72106	15.9538	FBN2
cellular response to cadmium ion (GO:0071276)	1/27	0.126657	0.253934	0	0	7.72106	15.9538	MT1X
regulation of vascular endothelial growth factor production (GO:0010574)	1/27	0.126657	0.253934	0	0	7.72106	15.9538	RORA
positive regulation of mitotic cell cycle (GO:0045931)	1/27	0.126657	0.253934	0	0	7.72106	15.9538	HES1
L-alpha-amino acid transmembrane transport (GO:1902475)	1/27	0.126657	0.253934	0	0	7.72106	15.9538	SLC1A1
negative regulation of actin filament bundle assembly (GO:0032232)	1/27	0.126657	0.253934	0	0	7.72106	15.9538	DLC1
negative regulation of oxidative stress-induced cell death (GO:1903202)	1/28	0.131029	0.255804	0	0	7.43472	15.1098	NOL3
regulation of DNA damage response, signal transduction by p53 class mediator (GO:0043516)	1/28	0.131029	0.255804	0	0	7.43472	15.1098	ANKRD1
cellular zinc ion homeostasis (GO:0006882)	1/28	0.131029	0.255804	0	0	7.43472	15.1098	MT1X
neutral amino acid transport (GO:0015804)	1/28	0.131029	0.255804	0	0	7.43472	15.1098	SLC1A1
regulation of small molecule metabolic process (GO:0062012)	1/28	0.131029	0.255804	0	0	7.43472	15.1098	RORA
glycogen metabolic process (GO:0005977)	1/28	0.131029	0.255804	0	0	7.43472	15.1098	PGM1
RNA phosphodiester bond hydrolysis (GO:0090501)	1/28	0.131029	0.255804	0	0	7.43472	15.1098	RNASE4
keratan sulfate biosynthetic process (GO:0018146)	1/28	0.131029	0.255804	0	0	7.43472	15.1098	B3GNT4
L-amino acid transport (GO:0015807)	1/28	0.131029	0.255804	0	0	7.43472	15.1098	SLC1A1
positive regulation of response to wounding (GO:1903036)	1/28	0.131029	0.255804	0	0	7.43472	15.1098	CLDN1
ventricular septum morphogenesis (GO:0060412)	1/28	0.131029	0.255804	0	0	7.43472	15.1098	HES1
actin filament polymerization (GO:0030041)	1/29	0.13538	0.258138	0	0	7.16883	14.3353	PREX1
regulation of DNA biosynthetic process (GO:2000278)	1/29	0.13538	0.258138	0	0	7.16883	14.3353	ANKRD1
dicarboxylic acid transport (GO:0006835)	1/29	0.13538	0.258138	0	0	7.16883	14.3353	SLC1A1
regulation of neuronal synaptic plasticity (GO:0048168)	1/29	0.13538	0.258138	0	0	7.16883	14.3353	RAB3A
regulation of T cell mediated cytotoxicity (GO:0001914)	1/29	0.13538	0.258138	0	0	7.16883	14.3353	HLA-B
positive regulation of dephosphorylation (GO:0035306)	1/29	0.13538	0.258138	0	0	7.16883	14.3353	DLC1
response to cadmium ion (GO:0046686)	1/29	0.13538	0.258138	0	0	7.16883	14.3353	MT1X
response to zinc ion (GO:0010043)	1/29	0.13538	0.258138	0	0	7.16883	14.3353	MT1X
transition metal ion homeostasis (GO:0055076)	1/29	0.13538	0.258138	0	0	7.16883	14.3353	CP
positive regulation of viral genome replication (GO:0045070)	1/29	0.13538	0.258138	0	0	7.16883	14.3353	IFIT1
chondroitin sulfate metabolic process (GO:0030204)	1/30	0.13971	0.262718	0	0	6.92128	13.6224	DSE
positive regulation of endopeptidase activity (GO:0010950)	1/30	0.13971	0.262718	0	0	6.92128	13.6224	EFNA3
synaptic vesicle cycle (GO:0099504)	1/30	0.13971	0.262718	0	0	6.92128	13.6224	RAB3A
primary neural tube formation (GO:0014020)	1/30	0.13971	0.262718	0	0	6.92128	13.6224	DLC1
zinc ion homeostasis (GO:0055069)	1/30	0.13971	0.262718	0	0	6.92128	13.6224	MT1X
mRNA splice site selection (GO:0006376)	1/30	0.13971	0.262718	0	0	6.92128	13.6224	NOL3
cellular protein modification process (GO:0006464)	8/1025	0.140752	0.264071	0	0	1.61455	3.16574	EGLN3;RAB3A;DUSP10;SDC2;B3GNT4;PTPN21;TRIB2;CP
RNA metabolic process (GO:0016070)	2/133	0.143055	0.267134	0	0	3.07976	5.98869	RNASE4;RBMS2
negative regulation of axon extension (GO:0030517)	1/31	0.144017	0.267134	0	0	6.69024	12.9645	SEMA4B
aminoglycan catabolic process (GO:0006026)	1/31	0.144017	0.267134	0	0	6.69024	12.9645	SDC2
triglyceride homeostasis (GO:0070328)	1/31	0.144017	0.267134	0	0	6.69024	12.9645	RORA
tube closure (GO:0060606)	1/31	0.144017	0.267134	0	0	6.69024	12.9645	DLC1
negative regulation of cell-matrix adhesion (GO:0001953)	1/32	0.148304	0.268969	0	0	6.4741	12.3558	DLC1
negative regulation of chemotaxis (GO:0050922)	1/32	0.148304	0.268969	0	0	6.4741	12.3558	SEMA4B
negative regulation of developmental growth (GO:0048640)	1/32	0.148304	0.268969	0	0	6.4741	12.3558	DUSP10
negative regulation of DNA biosynthetic process (GO:2000279)	1/32	0.148304	0.268969	0	0	6.4741	12.3558	ANKRD1
regulation of chemotaxis (GO:0050920)	1/32	0.148304	0.268969	0	0	6.4741	12.3558	CXCR4
cardiac muscle tissue morphogenesis (GO:0055008)	1/32	0.148304	0.268969	0	0	6.4741	12.3558	ANKRD1
regulation of dendrite morphogenesis (GO:0048814)	1/32	0.148304	0.268969	0	0	6.4741	12.3558	SDC2
superoxide metabolic process (GO:0006801)	1/32	0.148304	0.268969	0	0	6.4741	12.3558	PREX1
positive regulation of receptor signaling pathway via STAT (GO:1904894)	1/32	0.148304	0.268969	0	0	6.4741	12.3558	HES1
mitochondrial membrane organization (GO:0007006)	1/32	0.148304	0.268969	0	0	6.4741	12.3558	BNIP3
protein-containing complex assembly (GO:0065003)	3/267	0.149565	0.268969	0	0	2.30037	4.37077	HES1;NOL3;CLDN1
antigen processing and presentation of peptide antigen via MHC class I (GO:0002474)	1/33	0.152569	0.268969	0	0	6.27146	11.7912	HLA-B
apoptotic cell clearance (GO:0043277)	1/33	0.152569	0.268969	0	0	6.27146	11.7912	LRP1
negative regulation of JNK cascade (GO:0046329)	1/33	0.152569	0.268969	0	0	6.27146	11.7912	DUSP10
regulation of cholesterol efflux (GO:0010874)	1/33	0.152569	0.268969	0	0	6.27146	11.7912	LRP1
negative regulation of smooth muscle cell proliferation (GO:0048662)	1/33	0.152569	0.268969	0	0	6.27146	11.7912	EFEMP2
positive regulation of ATP metabolic process (GO:1903580)	1/33	0.152569	0.268969	0	0	6.27146	11.7912	PFKFB4
regulation of sprouting angiogenesis (GO:1903670)	1/33	0.152569	0.268969	0	0	6.27146	11.7912	PKM
positive regulation of cholesterol transport (GO:0032376)	1/33	0.152569	0.268969	0	0	6.27146	11.7912	LRP1
signal transduction by p53 class mediator (GO:0072331)	1/33	0.152569	0.268969	0	0	6.27146	11.7912	NDRG1
keratan sulfate metabolic process (GO:0042339)	1/33	0.152569	0.268969	0	0	6.27146	11.7912	B3GNT4
positive regulation of receptor signaling pathway via JAK-STAT (GO:0046427)	1/33	0.152569	0.268969	0	0	6.27146	11.7912	HES1
negative chemotaxis (GO:0050919)	1/33	0.152569	0.268969	0	0	6.27146	11.7912	SEMA4B
potassium ion transmembrane transport (GO:0071805)	2/139	0.153424	0.269315	0	0	2.94399	5.51866	KCNQ4;KCNH1
protein dephosphorylation (GO:0006470)	2/139	0.153424	0.269315	0	0	2.94399	5.51866	DUSP10;PTPN21
neuron projection morphogenesis (GO:0048812)	2/140	0.155166	0.269652	0	0	2.92251	5.44539	RAB3A;SDC2
cell-substrate junction assembly (GO:0007044)	1/34	0.156813	0.269652	0	0	6.08111	11.2665	DLC1
regulation of glucose metabolic process (GO:0010906)	1/34	0.156813	0.269652	0	0	6.08111	11.2665	RORA
neural tube closure (GO:0001843)	1/34	0.156813	0.269652	0	0	6.08111	11.2665	DLC1
epithelial tube morphogenesis (GO:0060562)	1/34	0.156813	0.269652	0	0	6.08111	11.2665	HES1
positive regulation of DNA binding (GO:0043388)	1/34	0.156813	0.269652	0	0	6.08111	11.2665	HES1
positive regulation of protein dephosphorylation (GO:0035307)	1/34	0.156813	0.269652	0	0	6.08111	11.2665	DLC1
synaptic vesicle recycling (GO:0036465)	1/34	0.156813	0.269652	0	0	6.08111	11.2665	RAB3A
regulation of small GTPase mediated signal transduction (GO:0051056)	2/141	0.156913	0.269652	0	0	2.90134	5.37347	PREX1;DLC1
positive regulation of cellular catabolic process (GO:0031331)	2/141	0.156913	0.269652	0	0	2.90134	5.37347	PFKFB4;BNIP3
cellular response to amyloid-beta (GO:1904646)	1/35	0.161037	0.271604	0	0	5.90196	10.7777	LRP1
negative regulation of Ras protein signal transduction (GO:0046580)	1/35	0.161037	0.271604	0	0	5.90196	10.7777	DLC1
regulation of JUN kinase activity (GO:0043506)	1/35	0.161037	0.271604	0	0	5.90196	10.7777	DUSP10
peptidyl-tyrosine dephosphorylation (GO:0035335)	1/35	0.161037	0.271604	0	0	5.90196	10.7777	DUSP10
regulation of regulated secretory pathway (GO:1903305)	1/35	0.161037	0.271604	0	0	5.90196	10.7777	RAB3A
positive regulation of cell cycle G1/S phase transition (GO:1902808)	1/35	0.161037	0.271604	0	0	5.90196	10.7777	CCND2
response to exogenous dsRNA (GO:0043330)	1/35	0.161037	0.271604	0	0	5.90196	10.7777	IFIT1
semaphorin-plexin signaling pathway (GO:0071526)	1/35	0.161037	0.271604	0	0	5.90196	10.7777	SEMA4B
muscle cell differentiation (GO:0042692)	1/35	0.161037	0.271604	0	0	5.90196	10.7777	RORA
negative regulation of DNA metabolic process (GO:0051053)	1/36	0.165239	0.274169	0	0	5.73304	10.3216	ANKRD1
regulation of cardiac muscle contraction (GO:0055117)	1/36	0.165239	0.274169	0	0	5.73304	10.3216	STC1
dendrite morphogenesis (GO:0048813)	1/36	0.165239	0.274169	0	0	5.73304	10.3216	SDC2
positive regulation of bone mineralization (GO:0030501)	1/36	0.165239	0.274169	0	0	5.73304	10.3216	FBN2
positive regulation of cytokine-mediated signaling pathway (GO:0001961)	1/36	0.165239	0.274169	0	0	5.73304	10.3216	CXCR4
transition metal ion transport (GO:0000041)	1/36	0.165239	0.274169	0	0	5.73304	10.3216	CP
positive regulation of T cell mediated immunity (GO:0002711)	1/36	0.165239	0.274169	0	0	5.73304	10.3216	HLA-B
mitochondrion disassembly (GO:0061726)	1/36	0.165239	0.274169	0	0	5.73304	10.3216	BNIP3
acyl-CoA metabolic process (GO:0006637)	1/37	0.16942	0.275518	0	0	5.57351	9.89507	HMGCS1
negative regulation of stress-activated MAPK cascade (GO:0032873)	1/37	0.16942	0.275518	0	0	5.57351	9.89507	DUSP10
neural crest cell migration (GO:0001755)	1/37	0.16942	0.275518	0	0	5.57351	9.89507	SEMA4B
regulation of p38MAPK cascade (GO:1900744)	1/37	0.16942	0.275518	0	0	5.57351	9.89507	DUSP10
phospholipid biosynthetic process (GO:0008654)	1/37	0.16942	0.275518	0	0	5.57351	9.89507	IDI1
positive regulation of calcium ion transport (GO:0051928)	1/37	0.16942	0.275518	0	0	5.57351	9.89507	STC1
regulation of vascular associated smooth muscle cell proliferation (GO:1904705)	1/37	0.16942	0.275518	0	0	5.57351	9.89507	EFEMP2
glutamine family amino acid metabolic process (GO:0009064)	1/37	0.16942	0.275518	0	0	5.57351	9.89507	RIMKLA
positive regulation of exocytosis (GO:0045921)	1/37	0.16942	0.275518	0	0	5.57351	9.89507	RAB3A
lysosome localization (GO:0032418)	1/37	0.16942	0.275518	0	0	5.57351	9.89507	RAB3A
negative regulation of endothelial cell migration (GO:0010596)	1/38	0.173581	0.281166	0	0	5.4226	9.49559	STC1
ventricular septum development (GO:0003281)	1/38	0.173581	0.281166	0	0	5.4226	9.49559	HES1
actin filament organization (GO:0007015)	2/152	0.176356	0.284535	0	0	2.68707	4.66275	TLE6;ZBED3
negative regulation of protein phosphorylation (GO:0001933)	2/152	0.176356	0.284535	0	0	2.68707	4.66275	TRIB2;ZBED3
regulation of dendrite development (GO:0050773)	1/39	0.177721	0.286172	0	0	5.27964	9.1208	SDC2
dephosphorylation (GO:0016311)	2/153	0.178143	0.286288	0	0	2.66914	4.60473	DUSP10;PTPN21
cellular response to interleukin-1 (GO:0071347)	2/155	0.181725	0.287708	0	0	2.63399	4.49164	ANKRD1;GBP2
autophagy of mitochondrion (GO:0000422)	1/40	0.18184	0.287708	0	0	5.144	8.76861	BNIP3
negative regulation of I-kappaB kinase/NF-kappaB signaling (GO:0043124)	1/40	0.18184	0.287708	0	0	5.144	8.76861	RORA
bone development (GO:0060348)	1/40	0.18184	0.287708	0	0	5.144	8.76861	STC1
regulation of sodium ion transmembrane transporter activity (GO:2000649)	1/40	0.18184	0.287708	0	0	5.144	8.76861	FGF11
positive regulation of ossification (GO:0045778)	1/40	0.18184	0.287708	0	0	5.144	8.76861	FBN2
synaptic vesicle exocytosis (GO:0016079)	1/40	0.18184	0.287708	0	0	5.144	8.76861	RAB3A
positive regulation of wound healing (GO:0090303)	1/40	0.18184	0.287708	0	0	5.144	8.76861	CLDN1
regulation of protein dephosphorylation (GO:0035304)	1/41	0.185939	0.29306	0	0	5.01515	8.43717	DLC1
positive regulation of biomineral tissue development (GO:0070169)	1/41	0.185939	0.29306	0	0	5.01515	8.43717	FBN2
extracellular matrix organization (GO:0030198)	3/300	0.189868	0.298339	0	0	2.04134	3.39154	FBN2;P4HA1;P4HA2
skeletal system morphogenesis (GO:0048705)	1/42	0.190018	0.298339	0	0	4.89258	8.12481	FBN2
cellular glucose homeostasis (GO:0001678)	1/43	0.194076	0.302389	0	0	4.77585	7.83004	HK2
positive regulation of leukocyte mediated cytotoxicity (GO:0001912)	1/43	0.194076	0.302389	0	0	4.77585	7.83004	HLA-B
signal release from synapse (GO:0099643)	1/43	0.194076	0.302389	0	0	4.77585	7.83004	RAB3A
positive regulation of T cell differentiation (GO:0045582)	1/43	0.194076	0.302389	0	0	4.77585	7.83004	DUSP10
neurogenesis (GO:0022008)	1/44	0.198114	0.305769	0	0	4.66455	7.55149	CXCR4
neurotransmitter secretion (GO:0007269)	1/44	0.198114	0.305769	0	0	4.66455	7.55149	RAB3A
positive regulation of cell-matrix adhesion (GO:0001954)	1/44	0.198114	0.305769	0	0	4.66455	7.55149	EFEMP2
response to amyloid-beta (GO:1904645)	1/44	0.198114	0.305769	0	0	4.66455	7.55149	LRP1
positive regulation of osteoblast differentiation (GO:0045669)	1/44	0.198114	0.305769	0	0	4.66455	7.55149	FBN2
cytokine-mediated signaling pathway (GO:0019221)	5/621	0.199785	0.307767	0	0	1.64764	2.65355	HLA-B;RORA;IFIT1;GBP2;IFIT3
neural crest cell development (GO:0014032)	1/45	0.202133	0.309634	0	0	4.55831	7.28797	SEMA4B
regulation of receptor signaling pathway via JAK-STAT (GO:0046425)	1/45	0.202133	0.309634	0	0	4.55831	7.28797	HES1
zymogen activation (GO:0031638)	1/45	0.202133	0.309634	0	0	4.55831	7.28797	PGK1
alpha-amino acid metabolic process (GO:1901605)	1/46	0.206131	0.313995	0	0	4.45679	7.03836	RIMKLA
establishment of protein localization to extracellular region (GO:0035592)	1/46	0.206131	0.313995	0	0	4.45679	7.03836	RAB3A
spliceosomal complex assembly (GO:0000245)	1/46	0.206131	0.313995	0	0	4.45679	7.03836	NOL3
regulation of DNA binding (GO:0051101)	1/47	0.210109	0.317689	0	0	4.35968	6.80166	HES1
embryonic heart tube morphogenesis (GO:0003143)	1/47	0.210109	0.317689	0	0	4.35968	6.80166	HES1
epithelial to mesenchymal transition (GO:0001837)	1/47	0.210109	0.317689	0	0	4.35968	6.80166	S100A4
regulation of wound healing (GO:0061041)	1/47	0.210109	0.317689	0	0	4.35968	6.80166	CLDN1
positive regulation of I-kappaB kinase/NF-kappaB signaling (GO:0043123)	2/171	0.210728	0.318036	0	0	2.38268	3.71028	S100A4;GAPDH
purine ribonucleotide biosynthetic process (GO:0009152)	1/48	0.214068	0.31954	0	0	4.26671	6.57696	AMPD3
negative regulation of MAP kinase activity (GO:0043407)	1/48	0.214068	0.31954	0	0	4.26671	6.57696	DUSP10
regulation of interleukin-10 production (GO:0032653)	1/48	0.214068	0.31954	0	0	4.26671	6.57696	TRIB2
nucleus organization (GO:0006997)	1/48	0.214068	0.31954	0	0	4.26671	6.57696	SPAG4
establishment of protein localization to mitochondrion (GO:0072655)	1/48	0.214068	0.31954	0	0	4.26671	6.57696	HK2
positive regulation of endocytosis (GO:0045807)	1/48	0.214068	0.31954	0	0	4.26671	6.57696	LRP1
receptor internalization (GO:0031623)	1/49	0.218007	0.323648	0	0	4.17761	6.36345	LRP1
response to glucose (GO:0009749)	1/49	0.218007	0.323648	0	0	4.17761	6.36345	ZBED3
secondary alcohol metabolic process (GO:1902652)	1/49	0.218007	0.323648	0	0	4.17761	6.36345	SQLE
cellular response to oxygen-containing compound (GO:1901701)	3/323	0.219438	0.325182	0	0	1.8924	2.87017	INSIG1;ANKRD1;RORA
defense response to bacterium (GO:0042742)	2/176	0.219892	0.325264	0	0	2.31363	3.50427	ANXA3;GBP2
actin polymerization or depolymerization (GO:0008154)	1/50	0.221927	0.325918	0	0	4.09215	6.16035	PREX1
negative regulation of ERK1 and ERK2 cascade (GO:0070373)	1/50	0.221927	0.325918	0	0	4.09215	6.16035	DUSP10
chloride transmembrane transport (GO:1902476)	1/50	0.221927	0.325918	0	0	4.09215	6.16035	SLC1A1
iron ion transport (GO:0006826)	1/50	0.221927	0.325918	0	0	4.09215	6.16035	CP
protein stabilization (GO:0050821)	2/179	0.225406	0.327529	0	0	2.27407	3.38802	GAPDH;ZBED3
RNA processing (GO:0006396)	2/179	0.225406	0.327529	0	0	2.27407	3.38802	NOL3;RBMS2
regulation of epithelial cell migration (GO:0010632)	1/51	0.225827	0.327529	0	0	4.0101	5.96697	DUSP10
regulation of interleukin-12 production (GO:0032655)	1/51	0.225827	0.327529	0	0	4.0101	5.96697	HLA-B
regulation of smoothened signaling pathway (GO:0008589)	1/51	0.225827	0.327529	0	0	4.0101	5.96697	RORA
inositol lipid-mediated signaling (GO:0048017)	1/51	0.225827	0.327529	0	0	4.0101	5.96697	KCNH1
mesenchymal cell differentiation (GO:0048762)	1/51	0.225827	0.327529	0	0	4.0101	5.96697	S100A4
regulated exocytosis (GO:0045055)	2/180	0.227247	0.329006	0	0	2.26118	3.35043	RAB3A;TUBA4A
ameboidal-type cell migration (GO:0001667)	1/52	0.229708	0.329073	0	0	3.93127	5.7827	SEMA4B
regulation of exocytosis (GO:0017157)	1/52	0.229708	0.329073	0	0	3.93127	5.7827	RAB3A
response to peptide hormone (GO:0043434)	1/52	0.229708	0.329073	0	0	3.93127	5.7827	ZBED3
signal transduction in response to DNA damage (GO:0042770)	1/52	0.229708	0.329073	0	0	3.93127	5.7827	NDRG1
positive regulation of protein localization to cell periphery (GO:1904377)	1/52	0.229708	0.329073	0	0	3.93127	5.7827	LRP1
positive regulation of protein localization to plasma membrane (GO:1903078)	1/52	0.229708	0.329073	0	0	3.93127	5.7827	LRP1
bicellular tight junction assembly (GO:0070830)	1/53	0.233569	0.333437	0	0	3.85548	5.60693	CLDN1
cardiac muscle tissue development (GO:0048738)	1/53	0.233569	0.333437	0	0	3.85548	5.60693	ANKRD1
positive regulation of cytokine production (GO:0001819)	3/335	0.235232	0.335227	0	0	1.82288	2.63804	HILPDA;RORA;GAPDH
regulation of cyclin-dependent protein kinase activity (GO:1904029)	1/54	0.237412	0.335411	0	0	3.78254	5.43914	CCND2
regulation of focal adhesion assembly (GO:0051893)	1/54	0.237412	0.335411	0	0	3.78254	5.43914	DLC1
negative regulation of viral genome replication (GO:0045071)	1/54	0.237412	0.335411	0	0	3.78254	5.43914	IFIT1
glycosaminoglycan metabolic process (GO:0030203)	1/54	0.237412	0.335411	0	0	3.78254	5.43914	SDC2
unsaturated fatty acid metabolic process (GO:0033559)	1/54	0.237412	0.335411	0	0	3.78254	5.43914	FADS2
negative regulation of cysteine-type endopeptidase activity involved in apoptotic process (GO:0043154)	1/55	0.241235	0.339639	0	0	3.71231	5.27884	NOL3
positive regulation of response to DNA damage stimulus (GO:2001022)	1/55	0.241235	0.339639	0	0	3.71231	5.27884	ANKRD1
glycosaminoglycan catabolic process (GO:0006027)	1/56	0.245039	0.343223	0	0	3.64463	5.12558	SDC2
tight junction assembly (GO:0120192)	1/56	0.245039	0.343223	0	0	3.64463	5.12558	CLDN1
mitochondrial transport (GO:0006839)	1/56	0.245039	0.343223	0	0	3.64463	5.12558	BNIP3
negative regulation of Wnt signaling pathway (GO:0030178)	2/191	0.247558	0.345566	0	0	2.12839	2.97147	LRP1;TLE6
post-translational protein modification (GO:0043687)	3/345	0.248548	0.345566	0	0	1.76867	2.4622	RAB3A;SDC2;CP
regulation of bone mineralization (GO:0030500)	1/57	0.248825	0.345566	0	0	3.57937	4.97892	FBN2
carboxylic acid transport (GO:0046942)	1/57	0.248825	0.345566	0	0	3.57937	4.97892	SLC1A1
cellular response to peptide (GO:1901653)	1/57	0.248825	0.345566	0	0	3.57937	4.97892	LRP1
receptor metabolic process (GO:0043112)	1/58	0.252591	0.34726	0	0	3.51639	4.8385	LRP1
regulation of calcium ion transport (GO:0051924)	1/58	0.252591	0.34726	0	0	3.51639	4.8385	STC1
cellular iron ion homeostasis (GO:0006879)	1/58	0.252591	0.34726	0	0	3.51639	4.8385	CP
eye development (GO:0001654)	1/58	0.252591	0.34726	0	0	3.51639	4.8385	FBN2
positive regulation of mitotic cell cycle phase transition (GO:1901992)	1/58	0.252591	0.34726	0	0	3.51639	4.8385	CCND2
positive regulation of protein binding (GO:0032092)	1/58	0.252591	0.34726	0	0	3.51639	4.8385	LRP1
cellular response to tumor necrosis factor (GO:0071356)	2/194	0.253111	0.347391	0	0	2.09481	2.87812	ANKRD1;GBP2
protein polymerization (GO:0051258)	1/59	0.256339	0.350059	0	0	3.45559	4.70394	PREX1
regulation of secretion by cell (GO:1903530)	1/59	0.256339	0.350059	0	0	3.45559	4.70394	RAB3A
positive regulation of tyrosine phosphorylation of STAT protein (GO:0042531)	1/59	0.256339	0.350059	0	0	3.45559	4.70394	HES1
apical junction assembly (GO:0043297)	1/60	0.260068	0.353382	0	0	3.39685	4.57491	CLDN1
Notch signaling pathway (GO:0007219)	1/60	0.260068	0.353382	0	0	3.39685	4.57491	HES1
response to organic cyclic compound (GO:0014070)	1/60	0.260068	0.353382	0	0	3.39685	4.57491	SLC1A1
regulation of endocytosis (GO:0030100)	1/61	0.263779	0.356647	0	0	3.34007	4.45112	LRP1
O-glycan processing (GO:0016266)	1/61	0.263779	0.356647	0	0	3.34007	4.45112	B3GNT4
iron ion homeostasis (GO:0055072)	1/61	0.263779	0.356647	0	0	3.34007	4.45112	CP
negative regulation of kinase activity (GO:0033673)	1/62	0.267472	0.361042	0	0	3.28515	4.33226	TRIB2
generation of neurons (GO:0048699)	2/202	0.267934	0.361071	0	0	2.0102	2.64747	BHLHE41;HES1
negative regulation of endopeptidase activity (GO:0010951)	1/63	0.271146	0.364199	0	0	3.232	4.21808	GAPDH
positive regulation of viral process (GO:0048524)	1/63	0.271146	0.364199	0	0	3.232	4.21808	IFIT1
protein secretion (GO:0009306)	1/64	0.274801	0.366701	0	0	3.18054	4.10832	RAB3A
antimicrobial humoral immune response mediated by antimicrobial peptide (GO:0061844)	1/64	0.274801	0.366701	0	0	3.18054	4.10832	GAPDH
negative regulation of intrinsic apoptotic signaling pathway (GO:2001243)	1/64	0.274801	0.366701	0	0	3.18054	4.10832	NOL3
regulation of extrinsic apoptotic signaling pathway (GO:2001236)	1/64	0.274801	0.366701	0	0	3.18054	4.10832	NOL3
inorganic anion transmembrane transport (GO:0098661)	1/65	0.278439	0.37095	0	0	3.13068	4.00275	SLC1A1
mitotic cell cycle phase transition (GO:0044772)	2/209	0.280905	0.373065	0	0	1.94154	2.46525	CCND2;TUBA4A
protein transport (GO:0015031)	3/369	0.280939	0.373065	0	0	1.65067	2.09572	TBC1D8B;RAB3A;LRP1
positive regulation of cell cycle (GO:0045787)	1/66	0.282059	0.373945	0	0	3.08236	3.90116	CCND2
anion transmembrane transport (GO:0098656)	1/67	0.28566	0.377496	0	0	3.03551	3.80335	SLC1A1
regulation of viral genome replication (GO:0045069)	1/67	0.28566	0.377496	0	0	3.03551	3.80335	IFIT1
regulation of tyrosine phosphorylation of STAT protein (GO:0042509)	1/68	0.289244	0.381595	0	0	2.99005	3.70911	HES1
negative regulation of multicellular organismal process (GO:0051241)	2/214	0.290161	0.381595	0	0	1.89526	2.34505	DUSP10;STC1
positive regulation of protein modification process (GO:0031401)	2/214	0.290161	0.381595	0	0	1.89526	2.34505	CCND2;DLC1
negative regulation of cellular macromolecule biosynthetic process (GO:2000113)	4/547	0.292639	0.382617	0	0	1.48534	1.82522	BHLHE41;ANKRD1;HES1;GAPDH
cell chemotaxis (GO:0060326)	1/69	0.29281	0.382617	0	0	2.94593	3.61829	CXCR4
cellular response to calcium ion (GO:0071277)	1/69	0.29281	0.382617	0	0	2.94593	3.61829	KCNH1
positive regulation of protein transport (GO:0051222)	1/69	0.29281	0.382617	0	0	2.94593	3.61829	ANKRD1
negative regulation of viral process (GO:0048525)	1/70	0.296358	0.38602	0	0	2.90309	3.5307	IFIT1
defense response to Gram-positive bacterium (GO:0050830)	1/70	0.296358	0.38602	0	0	2.90309	3.5307	GBP2
regulation of endopeptidase activity (GO:0052548)	1/71	0.299888	0.387534	0	0	2.86147	3.4462	GAPDH
regulation of G1/S transition of mitotic cell cycle (GO:2000045)	1/71	0.299888	0.387534	0	0	2.86147	3.4462	CCND2
regulation of glycolytic process (GO:0006110)	1/71	0.299888	0.387534	0	0	2.86147	3.4462	PFKFB4
phosphatidylinositol-mediated signaling (GO:0048015)	1/71	0.299888	0.387534	0	0	2.86147	3.4462	KCNH1
gland development (GO:0048732)	1/71	0.299888	0.387534	0	0	2.86147	3.4462	HES1
positive regulation of cell motility (GO:2000147)	2/221	0.303097	0.390224	0	0	1.83403	2.18929	SEMA4B;CLDN1
negative regulation of epithelial cell proliferation (GO:0050680)	1/72	0.303401	0.390224	0	0	2.82103	3.36463	DUSP10
positive regulation of protein secretion (GO:0050714)	1/72	0.303401	0.390224	0	0	2.82103	3.36463	ANKRD1
antigen processing and presentation of exogenous peptide antigen via MHC class I, TAP-dependent (GO:0002479)	1/73	0.306897	0.393482	0	0	2.78171	3.28587	HLA-B
regulation of Rho protein signal transduction (GO:0035023)	1/73	0.306897	0.393482	0	0	2.78171	3.28587	DLC1
negative regulation of protein binding (GO:0032091)	1/74	0.310375	0.396079	0	0	2.74346	3.20978	IFIT1
DNA damage response, signal transduction by p53 class mediator (GO:0030330)	1/74	0.310375	0.396079	0	0	2.74346	3.20978	NDRG1
regulation of stress fiber assembly (GO:0051492)	1/74	0.310375	0.396079	0	0	2.74346	3.20978	DLC1
nucleic acid phosphodiester bond hydrolysis (GO:0090305)	1/75	0.313836	0.399543	0	0	2.70625	3.13623	RNASE4
negative regulation of cellular process (GO:0048523)	4/566	0.314066	0.399543	0	0	1.43372	1.66047	BNIP3L;BNIP3;DLC1;IFIT3
regulation of cell division (GO:0051302)	1/76	0.31728	0.401757	0	0	2.67003	3.06512	TLE6
chloride transport (GO:0006821)	1/76	0.31728	0.401757	0	0	2.67003	3.06512	SLC1A1
establishment of protein localization to organelle (GO:0072594)	1/76	0.31728	0.401757	0	0	2.67003	3.06512	HK2
purine ribonucleotide metabolic process (GO:0009150)	1/77	0.320707	0.404219	0	0	2.63477	2.99634	AMPD3
negative regulation of developmental process (GO:0051093)	1/77	0.320707	0.404219	0	0	2.63477	2.99634	BNIP3
positive regulation of type I interferon production (GO:0032481)	1/77	0.320707	0.404219	0	0	2.63477	2.99634	GAPDH
regulation of autophagy (GO:0010506)	2/231	0.321506	0.404603	0	0	1.75305	1.98925	BNIP3;GAPDH
negative regulation of apoptotic signaling pathway (GO:2001234)	1/78	0.324116	0.406636	0	0	2.60042	2.92977	NOL3
antigen processing and presentation of exogenous peptide antigen via MHC class I (GO:0042590)	1/78	0.324116	0.406636	0	0	2.60042	2.92977	HLA-B
axon development (GO:0061564)	1/79	0.327509	0.407766	0	0	2.56695	2.86534	RAB3A
regulation of ion transport (GO:0043269)	1/79	0.327509	0.407766	0	0	2.56695	2.86534	STC1
regulation of neuron differentiation (GO:0045664)	1/79	0.327509	0.407766	0	0	2.56695	2.86534	HES1
positive regulation of proteasomal ubiquitin-dependent protein catabolic process (GO:0032436)	1/79	0.327509	0.407766	0	0	2.56695	2.86534	TRIB2
positive regulation of ubiquitin-dependent protein catabolic process (GO:2000060)	1/79	0.327509	0.407766	0	0	2.56695	2.86534	TRIB2
transmembrane receptor protein tyrosine kinase signaling pathway (GO:0007169)	3/404	0.328781	0.408728	0	0	1.50389	1.67288	SHC4;EFNA3;SDC2
negative regulation of extrinsic apoptotic signaling pathway (GO:2001237)	1/80	0.330885	0.409476	0	0	2.53433	2.80293	NOL3
regulation of protein localization to plasma membrane (GO:1903076)	1/80	0.330885	0.409476	0	0	2.53433	2.80293	LRP1
skin development (GO:0043588)	1/80	0.330885	0.409476	0	0	2.53433	2.80293	CLDN1
negative regulation of protein modification process (GO:0031400)	1/81	0.334244	0.413008	0	0	2.50253	2.74248	ZBED3
regulation of cyclin-dependent protein serine/threonine kinase activity (GO:0000079)	1/82	0.337586	0.415881	0	0	2.47151	2.6839	CCND2
cell-cell junction organization (GO:0045216)	1/82	0.337586	0.415881	0	0	2.47151	2.6839	CLDN1
regulation of osteoblast differentiation (GO:0045667)	1/83	0.340912	0.418089	0	0	2.44124	2.6271	FBN2
glycoprotein biosynthetic process (GO:0009101)	1/83	0.340912	0.418089	0	0	2.44124	2.6271	B3GNT4
long-chain fatty acid metabolic process (GO:0001676)	1/83	0.340912	0.418089	0	0	2.44124	2.6271	FADS2
negative regulation of defense response (GO:0031348)	1/85	0.347513	0.424476	0	0	2.38288	2.51859	RORA
regulation of cell cycle G2/M phase transition (GO:1902749)	1/85	0.347513	0.424476	0	0	2.38288	2.51859	TUBA4A
negative regulation of cellular amide metabolic process (GO:0034249)	1/86	0.35079	0.424476	0	0	2.35472	2.46673	GAPDH
negative regulation of phosphorylation (GO:0042326)	1/86	0.35079	0.424476	0	0	2.35472	2.46673	ZBED3
regulation of neuron death (GO:1901214)	1/86	0.35079	0.424476	0	0	2.35472	2.46673	EGLN3
regulation of Ras protein signal transduction (GO:0046578)	1/86	0.35079	0.424476	0	0	2.35472	2.46673	DLC1
glucose homeostasis (GO:0042593)	1/86	0.35079	0.424476	0	0	2.35472	2.46673	HK2
positive regulation of endothelial cell migration (GO:0010595)	1/86	0.35079	0.424476	0	0	2.35472	2.46673	ANXA3
positive regulation of proteasomal protein catabolic process (GO:1901800)	1/86	0.35079	0.424476	0	0	2.35472	2.46673	TRIB2
negative regulation of binding (GO:0051100)	1/88	0.357294	0.431708	0	0	2.30036	2.36752	IFIT1
regulation of cation channel activity (GO:2001257)	1/89	0.360521	0.433653	0	0	2.2741	2.32005	FGF11
regulation of type I interferon production (GO:0032479)	1/89	0.360521	0.433653	0	0	2.2741	2.32005	GAPDH
second-messenger-mediated signaling (GO:0019932)	1/89	0.360521	0.433653	0	0	2.2741	2.32005	CXCR4
regulation of canonical Wnt signaling pathway (GO:0060828)	2/253	0.361554	0.433653	0	0	1.59761	1.62532	TLE6;ZBED3
positive regulation of phosphorylation (GO:0042327)	2/253	0.361554	0.433653	0	0	1.59761	1.62532	PFKFB4;CCND2
negative regulation of translation (GO:0017148)	1/90	0.363733	0.435628	0	0	2.24844	2.27393	GAPDH
regulation of stem cell differentiation (GO:2000736)	1/91	0.366929	0.437533	0	0	2.22334	2.2291	HES1
positive regulation of supramolecular fiber organization (GO:1902905)	1/91	0.366929	0.437533	0	0	2.22334	2.2291	EFEMP2
positive regulation of transport (GO:0051050)	1/91	0.366929	0.437533	0	0	2.22334	2.2291	LRP1
regulation of epithelial cell proliferation (GO:0050678)	1/93	0.373273	0.44445	0	0	2.17479	2.14314	DUSP10
negative regulation of cellular protein metabolic process (GO:0032269)	1/94	0.376421	0.44625	0	0	2.1513	2.10192	GAPDH
negative regulation of MAPK cascade (GO:0043409)	1/94	0.376421	0.44625	0	0	2.1513	2.10192	DUSP10
positive regulation of epithelial cell migration (GO:0010634)	1/94	0.376421	0.44625	0	0	2.1513	2.10192	ANXA3
ciliary basal body-plasma membrane docking (GO:0097711)	1/95	0.379554	0.448663	0	0	2.1283	2.06182	TUBA4A
mRNA metabolic process (GO:0016071)	1/95	0.379554	0.448663	0	0	2.1283	2.06182	RNASE4
positive regulation of cellular process (GO:0048522)	4/625	0.38123	0.449995	0	0	1.29355	1.24743	CCND2;LRP1;HILPDA;HES1
regulation of vesicle-mediated transport (GO:0060627)	1/96	0.382671	0.451044	0	0	2.10579	2.02279	RAB3A
regulation of protein phosphorylation (GO:0001932)	2/266	0.384824	0.452094	0	0	1.51793	1.44958	CCND2;ZBED3
calcium ion homeostasis (GO:0055074)	1/97	0.385772	0.452094	0	0	2.08375	1.98479	STC1
regulation of MAP kinase activity (GO:0043405)	1/97	0.385772	0.452094	0	0	2.08375	1.98479	TRIB2
positive regulation of cold-induced thermogenesis (GO:0120162)	1/97	0.385772	0.452094	0	0	2.08375	1.98479	CXCR4
nervous system development (GO:0007399)	3/447	0.387502	0.453471	0	0	1.35525	1.28483	CXCR4;HES1;FGF11
regulation of neuron apoptotic process (GO:0043523)	1/98	0.388858	0.45376	0	0	2.06217	1.9478	EGLN3
RNA splicing (GO:0008380)	1/98	0.388858	0.45376	0	0	2.06217	1.9478	NOL3
positive regulation of cell migration (GO:0030335)	2/269	0.390144	0.454612	0	0	1.50065	1.41247	SEMA4B;CLDN1
cell-matrix adhesion (GO:0007160)	1/100	0.394984	0.458294	0	0	2.0203	1.87668	DLC1
regulation of transforming growth factor beta receptor signaling pathway (GO:0017015)	1/100	0.394984	0.458294	0	0	2.0203	1.87668	PEG10
positive regulation of translation (GO:0045727)	1/100	0.394984	0.458294	0	0	2.0203	1.87668	PKM
positive regulation of protein localization to membrane (GO:1905477)	1/101	0.398025	0.461167	0	0	2	1.84248	LRP1
inorganic cation transmembrane transport (GO:0098662)	2/274	0.398966	0.461405	0	0	1.47269	1.35322	KCNQ4;KCNH1
protein O-linked glycosylation (GO:0006493)	1/102	0.40105	0.461405	0	0	1.9801	1.80916	B3GNT4
calcium-mediated signaling (GO:0019722)	1/102	0.40105	0.461405	0	0	1.9801	1.80916	CXCR4
regulation of proteasomal ubiquitin-dependent protein catabolic process (GO:0032434)	1/102	0.40105	0.461405	0	0	1.9801	1.80916	TRIB2
intrinsic apoptotic signaling pathway (GO:0097193)	1/102	0.40105	0.461405	0	0	1.9801	1.80916	BNIP3
cellular metal ion homeostasis (GO:0006875)	1/104	0.407055	0.467	0	0	1.94145	1.74499	STC1
steroid metabolic process (GO:0008202)	1/104	0.407055	0.467	0	0	1.94145	1.74499	MSMO1
activation of GTPase activity (GO:0090630)	1/105	0.410035	0.469103	0	0	1.92269	1.7141	TBC1D8B
regulation of JNK cascade (GO:0046328)	1/105	0.410035	0.469103	0	0	1.92269	1.7141	DUSP10
chromosome organization (GO:0051276)	1/106	0.413001	0.470522	0	0	1.90428	1.68397	GEM
positive regulation of protein serine/threonine kinase activity (GO:0071902)	1/106	0.413001	0.470522	0	0	1.90428	1.68397	CCND2
protein localization to nucleus (GO:0034504)	1/106	0.413001	0.470522	0	0	1.90428	1.68397	GBP2
response to calcium ion (GO:0051592)	1/107	0.415951	0.473224	0	0	1.88622	1.65457	KCNH1
negative regulation of transmembrane receptor protein serine/threonine kinase signaling pathway (GO:0090101)	1/108	0.418887	0.475902	0	0	1.8685	1.62588	PEG10
positive regulation of cell population proliferation (GO:0008284)	3/474	0.423824	0.480522	0	0	1.27579	1.09518	CCND2;HILPDA;HES1
regulation of interleukin-6 production (GO:0032675)	1/110	0.424715	0.480522	0	0	1.83403	1.57054	HLA-B
regulation of protein kinase activity (GO:0045859)	1/110	0.424715	0.480522	0	0	1.83403	1.57054	TRIB2
regulation of Wnt signaling pathway (GO:0030111)	1/111	0.427608	0.483126	0	0	1.81726	1.54385	LRP1
protein-containing complex subunit organization (GO:0043933)	1/112	0.430486	0.485707	0	0	1.8008	1.51779	HES1
positive regulation of metabolic process (GO:0009893)	1/113	0.433349	0.488264	0	0	1.78463	1.49233	CXCR4
cellular response to transforming growth factor beta stimulus (GO:0071560)	1/114	0.436199	0.490798	0	0	1.76875	1.46746	ANKRD1
cellular response to molecule of bacterial origin (GO:0071219)	1/115	0.439034	0.49331	0	0	1.75315	1.44315	ANKRD1
ion transport (GO:0006811)	1/116	0.441855	0.495799	0	0	1.73781	1.4194	SLC1A1
negative regulation of response to external stimulus (GO:0032102)	1/118	0.447455	0.501395	0	0	1.70793	1.37349	RORA
cellular response to lipopolysaccharide (GO:0071222)	1/120	0.452999	0.506913	0	0	1.67906	1.32959	ANKRD1
chemical synaptic transmission (GO:0007268)	2/306	0.453948	0.507281	0	0	1.31552	1.03896	RAB3A;SLC1A1
regulation of anatomical structure morphogenesis (GO:0022603)	1/123	0.461213	0.513995	0	0	1.63752	1.26727	SDC2
positive regulation of epithelial cell proliferation (GO:0050679)	1/123	0.461213	0.513995	0	0	1.63752	1.26727	CLDN1
fatty acid metabolic process (GO:0006631)	1/124	0.463923	0.516312	0	0	1.62413	1.24739	MSMO1
platelet degranulation (GO:0002576)	1/125	0.46662	0.517904	0	0	1.61095	1.22793	TUBA4A
regulation of protein secretion (GO:0050708)	1/125	0.46662	0.517904	0	0	1.61095	1.22793	ANKRD1
negative regulation of growth (GO:0045926)	1/126	0.469304	0.519473	0	0	1.59798	1.20888	MT1X
synapse organization (GO:0050808)	1/126	0.469304	0.519473	0	0	1.59798	1.20888	PPFIA4
regulation of response to external stimulus (GO:0032101)	1/130	0.479906	0.528348	0	0	1.54812	1.13657	CXCR4
positive regulation of canonical Wnt signaling pathway (GO:0090263)	1/130	0.479906	0.528348	0	0	1.54812	1.13657	ZBED3
G2/M transition of mitotic cell cycle (GO:0000086)	1/130	0.479906	0.528348	0	0	1.54812	1.13657	TUBA4A
protein glycosylation (GO:0006486)	1/130	0.479906	0.528348	0	0	1.54812	1.13657	B3GNT4
cell cycle G2/M phase transition (GO:0044839)	1/131	0.482523	0.530516	0	0	1.53613	1.11942	TUBA4A
regulation of cell adhesion (GO:0030155)	1/133	0.487719	0.535509	0	0	1.5127	1.08614	CXCR4
positive regulation of peptidyl-tyrosine phosphorylation (GO:0050731)	1/134	0.490298	0.537619	0	0	1.50125	1.07001	HES1
protein localization to plasma membrane (GO:0072659)	1/136	0.495416	0.541055	0	0	1.47886	1.03869	RAB3A
cellular calcium ion homeostasis (GO:0006874)	1/136	0.495416	0.541055	0	0	1.47886	1.03869	STC1
ribonucleoprotein complex assembly (GO:0022618)	1/136	0.495416	0.541055	0	0	1.47886	1.03869	NOL3
enzyme linked receptor protein signaling pathway (GO:0007167)	1/140	0.505501	0.549867	0	0	1.43601	0.979656	SHC4
transcription initiation from RNA polymerase II promoter (GO:0006367)	1/140	0.505501	0.549867	0	0	1.43601	0.979656	RORA
protein localization to cell periphery (GO:1990778)	1/140	0.505501	0.549867	0	0	1.43601	0.979656	RAB3A
protein localization to organelle (GO:0033365)	1/142	0.510469	0.554533	0	0	1.4155	0.951821	GBP2
receptor-mediated endocytosis (GO:0006898)	1/143	0.512934	0.555	0	0	1.40546	0.938299	LRP1
negative regulation of DNA-binding transcription factor activity (GO:0043433)	1/143	0.512934	0.555	0	0	1.40546	0.938299	HES1
monocarboxylic acid metabolic process (GO:0032787)	1/143	0.512934	0.555	0	0	1.40546	0.938299	MSMO1
positive regulation of cytosolic calcium ion concentration (GO:0007204)	1/147	0.522672	0.56479	0	0	1.36668	0.886704	CXCR4
regulation of cytosolic calcium ion concentration (GO:0051480)	1/148	0.525076	0.566639	0	0	1.35731	0.874398	CXCR4
regulation of G2/M transition of mitotic cell cycle (GO:0010389)	1/149	0.527469	0.568471	0	0	1.34808	0.862318	TUBA4A
brain development (GO:0007420)	1/150	0.529849	0.569536	0	0	1.33896	0.850458	CXCR4
response to cytokine (GO:0034097)	1/150	0.529849	0.569536	0	0	1.33896	0.850458	CXCR4
positive regulation of Wnt signaling pathway (GO:0030177)	1/153	0.536919	0.576378	0	0	1.31233	0.81615	ZBED3
cellular response to growth factor stimulus (GO:0071363)	1/158	0.54847	0.587236	0	0	1.27022	0.762923	ANKRD1
skeletal system development (GO:0001501)	1/158	0.54847	0.587236	0	0	1.27022	0.762923	STC1
response to lipopolysaccharide (GO:0032496)	1/159	0.550745	0.588902	0	0	1.26211	0.75283	ANKRD1
heart development (GO:0007507)	1/164	0.561954	0.600103	0	0	1.22309	0.704909	DLC1
negative regulation of canonical Wnt signaling pathway (GO:0090090)	1/165	0.564163	0.601675	0	0	1.21557	0.695808	TLE6
DNA-templated transcription, initiation (GO:0006352)	1/168	0.570722	0.607878	0	0	1.19355	0.669408	RORA
cell-cell adhesion via plasma-membrane adhesion molecules (GO:0098742)	1/170	0.57504	0.611681	0	0	1.17931	0.65253	CLDN1
regulation of translation (GO:0006417)	1/178	0.591887	0.628784	0	0	1.12555	0.590282	GAPDH
regulation of immune response (GO:0050776)	1/179	0.593946	0.630153	0	0	1.11917	0.58305	HLA-B
phosphorylation (GO:0016310)	2/400	0.597399	0.632995	0	0	1	0.51517	PGK1;TRIB2
negative regulation of cytokine production (GO:0001818)	1/182	0.600061	0.634994	0	0	1.10045	0.562026	TRIB2
regulation of mitotic cell cycle phase transition (GO:1901990)	1/188	0.61202	0.646811	0	0	1.06482	0.522817	TUBA4A
cellular protein metabolic process (GO:0044267)	2/417	0.620172	0.654581	0	0	0.9582	0.457789	SDC2;CP
organelle organization (GO:0006996)	2/420	0.624088	0.657865	0	0	0.951177	0.448446	HILPDA;GEM
protein localization to membrane (GO:0072657)	1/195	0.625524	0.658531	0	0	1.02603	0.48138	RAB3A
negative regulation of intracellular signal transduction (GO:1902532)	1/198	0.631168	0.662767	0	0	1.01025	0.464902	RORA
regulation of signal transduction (GO:0009966)	1/198	0.631168	0.662767	0	0	1.01025	0.464902	RORA
endomembrane system organization (GO:0010256)	1/199	0.633031	0.66387	0	0	1.0051	0.459569	SPAG4
regulation of intracellular signal transduction (GO:1902531)	2/437	0.645696	0.675541	0	0	0.913207	0.39946	PREX1;DLC1
regulation of inflammatory response (GO:0050727)	1/206	0.64581	0.675541	0	0	0.970436	0.424322	RORA
negative regulation of inflammatory response (GO:0050728)	1/212	0.656413	0.685755	0	0	0.942553	0.396782	RORA
positive regulation of GTPase activity (GO:0043547)	1/214	0.659877	0.688494	0	0	0.933608	0.388102	TBC1D8B
extracellular structure organization (GO:0043062)	1/216	0.663307	0.691191	0	0	0.92483	0.379659	FBN2
external encapsulating structure organization (GO:0045229)	1/217	0.665009	0.692083	0	0	0.920501	0.375523	FBN2
negative regulation of transcription by RNA polymerase II (GO:0000122)	3/684	0.669501	0.695873	0	0	0.872837	0.350202	BHLHE41;HES1;TLE6
negative regulation of nucleic acid-templated transcription (GO:1903507)	2/464	0.678007	0.70382	0	0	0.858645	0.333667	BHLHE41;HES1
inflammatory response (GO:0006954)	1/230	0.686373	0.711601	0	0	0.867672	0.326535	CXCR4
positive regulation of gene expression (GO:0010628)	2/482	0.698205	0.722698	0	0	0.82568	0.29662	HILPDA;GAPDH
regulation of ERK1 and ERK2 cascade (GO:0070372)	1/238	0.698843	0.722698	0	0	0.838043	0.300295	DUSP10
membrane organization (GO:0061024)	1/242	0.704893	0.728034	0	0	0.823966	0.288148	SPAG4
anterograde trans-synaptic signaling (GO:0098916)	1/244	0.707873	0.730189	0	0	0.817101	0.282301	SLC1A1
positive regulation of DNA-binding transcription factor activity (GO:0051091)	1/246	0.710823	0.732309	0	0	0.810348	0.276598	ANXA3
positive regulation of cell differentiation (GO:0045597)	1/258	0.727913	0.748692	0	0	0.772039	0.245179	FBN2
positive regulation of nucleic acid-templated transcription (GO:1903508)	2/511	0.728556	0.748692	0	0	0.777475	0.246219	RORA;HES1
cellular component assembly (GO:0022607)	1/261	0.732027	0.751315	0	0	0.763015	0.238013	HES1
negative regulation of signal transduction (GO:0009968)	1/267	0.740071	0.758619	0	0	0.745576	0.224425	LRP1
central nervous system development (GO:0007417)	1/268	0.741388	0.759018	0	0	0.742746	0.222252	CXCR4
positive regulation of intracellular signal transduction (GO:1902533)	2/546	0.761745	0.778885	0	0	0.72614	0.197614	S100A4;GAPDH
innate immune response (GO:0045087)	1/302	0.782448	0.799055	0	0	0.657707	0.161353	IFIT1
cilium assembly (GO:0060271)	1/314	0.795341	0.811208	0	0	0.632104	0.144742	TUBA4A
transcription by RNA polymerase II (GO:0006366)	1/320	0.801501	0.816473	0	0	0.620025	0.137192	RORA
negative regulation of gene expression (GO:0010629)	1/322	0.803513	0.817505	0	0	0.616099	0.134779	GAPDH
cellular protein localization (GO:0034613)	1/329	0.810398	0.823485	0	0	0.602735	0.126713	TBC1D8B
intracellular protein transport (GO:0006886)	1/336	0.817044	0.829208	0	0	0.589929	0.119203	TBC1D8B
gene expression (GO:0010467)	1/356	0.834788	0.846167	0	0	0.556125	0.100424	RBMS2
positive regulation of transcription by RNA polymerase II (GO:0045944)	3/908	0.837994	0.848365	0	0	0.649143	0.114732	RORA;HES1;ZBED3
positive regulation of protein phosphorylation (GO:0001934)	1/371	0.846968	0.85639	0	0	0.53317	0.0885556	CCND2
negative regulation of transcription, DNA-templated (GO:0045892)	3/948	0.858792	0.867274	0	0	0.620357	0.0944361	BHLHE41;HES1;TLE6
organelle assembly (GO:0070925)	1/425	0.883898	0.891527	0	0	0.463979	0.0572616	SQLE
regulation of nucleic acid-templated transcription (GO:1903506)	1/430	0.886833	0.893386	0	0	0.458454	0.0550595	RORA
regulation of cellular macromolecule biosynthetic process (GO:2000112)	1/468	0.906869	0.912446	0	0	0.420327	0.0410901	RORA
protein phosphorylation (GO:0006468)	1/496	0.919344	0.923862	0	0	0.39598	0.0332997	TRIB2
positive regulation of transcription, DNA-templated (GO:0045893)	3/1183	0.940043	0.943504	0	0	0.490652	0.0303366	RORA;HES1;ZBED3
regulation of transcription by RNA polymerase II (GO:0006357)	6/2206	0.970642	0.973021	0	0	0.51354	0.015302	BHLHE41;ANKRD1;RORA;HES1;TLE6;ZBED3
regulation of gene expression (GO:0010468)	1/1079	0.996149	0.997202	0	0	0.176365	0.000680442	RORA
regulation of transcription, DNA-templated (GO:0006355)	4/2244	0.997202	0.997202	0	0	0.328497	0.000920361	BHLHE41;ANKRD1;RORA;HES1
