# Supplementary material for: ALDOC- and ENO2- driven glucose metabolism sustains 3D tumor spheroids growth regardless of nutrient environmental conditions: a multi-omics analysis
Source: J Exp Clin Cancer Res. 2023 Mar 22;42:69. doi: 10.1186/s13046-023-02641-0 (PMC10031988; doi:10.1186/s13046-023-02641-0)
Supplement: Supplementary file 3 — Additional file 3: Table S3. GO_Molecular Function. [file 13046_2023_2641_MOESM3_ESM.xlsx]

## Sheet: Sheet1
Term	Overlap	P.value	Adjusted.P.value	Old.P.value	Old.Adjusted.P.value	Odds.Ratio	Combined.Score	Genes
Glycolysis / Gluconeogenesis	7/67	4.29612e-08	5.542e-06	0	0	24.8889	422.189	PKM;PGK1;ALDOC;ENO2;GAPDH;HK2;PGM1
HIF-1 signaling pathway	6/109	1.79453e-05	0.00115747	0	0	12.2683	134.071	EGLN3;PGK1;ALDOC;ENO2;GAPDH;HK2
Fructose and mannose metabolism	3/33	0.00059341	0.0255166	0	0	20.4845	152.192	PFKFB4;ALDOC;HK2
Nitrogen metabolism	2/17	0.00320529	0.103371	0	0	27.0544	155.372	CA12;CA9
Steroid biosynthesis	2/20	0.0044345	0.11441	0	0	22.542	122.14	SQLE;MSMO1
Terpenoid backbone biosynthesis	2/22	0.0053565	0.115165	0	0	20.2857	106.083	IDI1;HMGCS1
Pentose phosphate pathway	2/30	0.00982858	0.150105	0	0	14.484	66.9516	ALDOC;PGM1
Circadian rhythm	2/31	0.0104725	0.150105	0	0	13.9838	63.7523	BHLHE41;RORA
Galactose metabolism	2/31	0.0104725	0.150105	0	0	13.9838	63.7523	HK2;PGM1
Starch and sucrose metabolism	2/36	0.0139609	0.180096	0	0	11.9244	50.9349	HK2;PGM1
Pathogenic Escherichia coli infection	4/197	0.0171974	0.201679	0	0	4.25453	17.2861	TUBB3;CLDN1;GAPDH;TUBA4A
Type II diabetes mellitus	2/46	0.022208	0.204481	0	0	9.20965	35.0639	PKM;HK2
Amino sugar and nucleotide sugar metabolism	2/48	0.0240483	0.204481	0	0	8.80834	32.8348	HK2;PGM1
Neomycin, kanamycin and gentamicin biosynthesis	1/5	0.0247535	0.204481	0	0	50.2424	185.836	HK2
Arginine and proline metabolism	2/50	0.025949	0.204481	0	0	8.44048	30.8214	P4HA1;P4HA2
Malaria	2/50	0.025949	0.204481	0	0	8.44048	30.8214	LRP1;SDC2
Purine metabolism	3/129	0.026947	0.204481	0	0	4.85371	17.5407	PKM;AMPD3;PGM1
Notch signaling pathway	2/59	0.0352126	0.246161	0	0	7.10455	23.7743	HES1;TLE6
Alzheimer disease	5/369	0.0378174	0.246161	0	0	2.82475	9.25103	LRP1;TUBB3;NDUFA4L2;GAPDH;TUBA4A
Cell adhesion molecules	3/148	0.0381646	0.246161	0	0	4.21365	13.7611	SDC2;HLA-B;CLDN1
Phagosome	3/152	0.0407863	0.250545	0	0	4.0997	13.1166	TUBB3;HLA-B;TUBA4A
Mitophagy	2/68	0.0455523	0.252326	0	0	6.13296	18.9441	BNIP3L;BNIP3
Central carbon metabolism in cancer	2/70	0.0479848	0.252326	0	0	5.95198	18.0754	PKM;HK2
Prolactin signaling pathway	2/70	0.0479848	0.252326	0	0	5.95198	18.0754	SHC4;CCND2
Synthesis and degradation of ketone bodies	1/10	0.0489004	0.252326	0	0	22.3244	67.3742	HMGCS1
PPAR signaling pathway	2/74	0.0529881	0.262902	0	0	5.62018	16.5103	FADS2;HMGCS1
Synaptic vesicle cycle	2/78	0.0581682	0.277915	0	0	5.32331	15.1417	RAB3A;SLC1A1
Axon guidance	3/182	0.0632235	0.291279	0	0	3.40742	9.40815	EFNA3;SEMA4B;CXCR4
Chemokine signaling pathway	3/192	0.0717419	0.308888	0	0	3.2255	8.49815	SHC4;PREX1;CXCR4
Gap junction	2/88	0.0718344	0.308888	0	0	4.70195	12.3821	TUBB3;TUBA4A
Epstein-Barr virus infection	3/202	0.0807478	0.32925	0	0	3.06186	7.70493	CCND2;HLA-B;HES1
Viral carcinogenesis	3/203	0.0816744	0.32925	0	0	3.04639	7.63126	CCND2;PKM;HLA-B
Human papillomavirus infection	4/331	0.0844574	0.330152	0	0	2.49401	6.16397	CCND2;PKM;HLA-B;HES1
Leukocyte transendothelial migration	2/114	0.111373	0.422562	0	0	3.60569	7.91401	CXCR4;CLDN1
alpha-Linolenic acid metabolism	1/25	0.117846	0.422569	0	0	8.36532	17.8882	FADS2
Maturity onset diabetes of the young	1/26	0.122262	0.422569	0	0	8.0303	16.8764	HES1
Biosynthesis of unsaturated fatty acids	1/27	0.126657	0.422569	0	0	7.72106	15.9538	FADS2
Salmonella infection	3/249	0.128922	0.422569	0	0	2.47096	5.06188	TUBB3;GAPDH;TUBA4A
Parkinson disease	3/249	0.128922	0.422569	0	0	2.47096	5.06188	TUBB3;NDUFA4L2;TUBA4A
Butanoate metabolism	1/28	0.131029	0.422569	0	0	7.43472	15.1098	HMGCS1
FoxO signaling pathway	2/131	0.139633	0.428873	0	0	3.12783	6.15787	CCND2;BNIP3
Natural killer cell mediated cytotoxicity	2/131	0.139633	0.428873	0	0	3.12783	6.15787	SHC4;HLA-B
Insulin signaling pathway	2/137	0.149951	0.4454	0	0	2.98791	5.6694	SHC4;HK2
Prion disease	3/273	0.156673	0.4454	0	0	2.24857	4.16793	TUBB3;NDUFA4L2;TUBA4A
Breast cancer	2/147	0.167468	0.4454	0	0	2.78044	4.96854	SHC4;HES1
Alanine, aspartate and glutamate metabolism	1/37	0.16942	0.4454	0	0	5.57351	9.89507	RIMKLA
Allograft rejection	1/38	0.173581	0.4454	0	0	5.4226	9.49559	HLA-B
Cellular senescence	2/156	0.18352	0.4454	0	0	2.61675	4.43652	CCND2;HLA-B
Hepatitis C	2/157	0.185318	0.4454	0	0	2.59974	4.38233	IFIT1;CLDN1
Ferroptosis	1/41	0.185939	0.4454	0	0	5.01515	8.43717	CP
Graft-versus-host disease	1/42	0.190018	0.4454	0	0	4.89258	8.12481	HLA-B
Type I diabetes mellitus	1/43	0.194076	0.4454	0	0	4.77585	7.83004	HLA-B
Porphyrin and chlorophyll metabolism	1/43	0.194076	0.4454	0	0	4.77585	7.83004	CP
Huntington disease	3/306	0.197481	0.4454	0	0	2.00031	3.24472	TUBB3;NDUFA4L2;TUBA4A
Wnt signaling pathway	2/166	0.201606	0.4454	0	0	2.45595	3.93305	CCND2;TLE6
Glycosphingolipid biosynthesis	1/45	0.202133	0.4454	0	0	4.55831	7.28797	B3GNT4
MicroRNAs in cancer	3/310	0.202598	0.4454	0	0	1.97384	3.1513	SHC4;EFNA3;CCND2
Tight junction	2/169	0.207074	0.4454	0	0	2.41146	3.79728	CLDN1;TUBA4A
Carbohydrate digestion and absorption	1/47	0.210109	0.4454	0	0	4.35968	6.80166	HK2
Pyruvate metabolism	1/47	0.210109	0.4454	0	0	4.35968	6.80166	PKM
Valine, leucine and isoleucine degradation	1/48	0.214068	0.4454	0	0	4.26671	6.57696	HMGCS1
Intestinal immune network for IgA production	1/48	0.214068	0.4454	0	0	4.26671	6.57696	CXCR4
Cholesterol metabolism	1/50	0.221927	0.454422	0	0	4.09215	6.16035	LRP1
Autoimmune thyroid disease	1/53	0.233569	0.463545	0	0	3.85548	5.60693	HLA-B
Glycosaminoglycan biosynthesis	1/53	0.233569	0.463545	0	0	3.85548	5.60693	DSE
Fanconi anemia pathway	1/54	0.237412	0.464032	0	0	3.78254	5.43914	HES1
Hedgehog signaling pathway	1/56	0.245039	0.469746	0	0	3.64463	5.12558	CCND2
Legionellosis	1/57	0.248825	0.469746	0	0	3.57937	4.97892	BNIP3
Kaposi sarcoma-associated herpesvirus infection	2/193	0.25126	0.469746	0	0	2.10589	2.9088	PREX1;HLA-B
Viral myocarditis	1/60	0.260068	0.472519	0	0	3.39685	4.57491	HLA-B
Mineral absorption	1/60	0.260068	0.472519	0	0	3.39685	4.57491	MT1X
Focal adhesion	2/201	0.266081	0.472596	0	0	2.02041	2.67493	SHC4;CCND2
Diabetic cardiomyopathy	2/203	0.269787	0.472596	0	0	2.0001	2.62038	NDUFA4L2;GAPDH
Amyotrophic lateral sclerosis	3/364	0.27415	0.472596	0	0	1.67396	2.16623	TUBB3;NDUFA4L2;TUBA4A
Pathways in cancer	4/531	0.274765	0.472596	0	0	1.5317	1.97871	EGLN3;CCND2;CXCR4;HES1
Inflammatory bowel disease	1/65	0.278439	0.472613	0	0	3.13068	4.00275	RORA
Human immunodeficiency virus 1 infection	2/212	0.28646	0.479913	0	0	1.91351	2.39219	HLA-B;CXCR4
Renal cell carcinoma	1/69	0.29281	0.484262	0	0	2.94593	3.61829	EGLN3
Human T-cell leukemia virus 1 infection	2/219	0.299405	0.485616	0	0	1.85112	2.23238	CCND2;HLA-B
p53 signaling pathway	1/73	0.306897	0.485616	0	0	2.78171	3.28587	CCND2
Human cytomegalovirus infection	2/225	0.310473	0.485616	0	0	1.80077	2.10629	HLA-B;CXCR4
Glioma	1/75	0.313836	0.485616	0	0	2.70625	3.13623	SHC4
Chronic myeloid leukemia	1/76	0.31728	0.485616	0	0	2.67003	3.06512	SHC4
Bacterial invasion of epithelial cells	1/77	0.320707	0.485616	0	0	2.63477	2.99634	SHC4
Ras signaling pathway	2/232	0.323342	0.485616	0	0	1.74534	1.97057	SHC4;EFNA3
Antigen processing and presentation	1/78	0.324116	0.485616	0	0	2.60042	2.92977	HLA-B
RNA degradation	1/79	0.327509	0.485616	0	0	2.56695	2.86534	ENO2
ErbB signaling pathway	1/85	0.347513	0.502799	0	0	2.38288	2.51859	SHC4
Shigellosis	2/246	0.348893	0.502799	0	0	1.64403	1.73114	BNIP3;HK2
Insulin secretion	1/86	0.35079	0.502799	0	0	2.35472	2.46673	RAB3A
Endocytosis	2/252	0.359751	0.509977	0	0	1.60408	1.63992	HLA-B;CXCR4
Viral protein interaction with cytokine and cytokine receptor	1/100	0.394984	0.553837	0	0	2.0203	1.87668	CXCR4
Protein digestion and absorption	1/103	0.40406	0.56047	0	0	1.96059	1.77667	SLC1A1
Th17 cell differentiation	1/107	0.415951	0.564818	0	0	1.88622	1.65457	RORA
Glucagon signaling pathway	1/107	0.415951	0.564818	0	0	1.88622	1.65457	PKM
Pathways of neurodegeneration	3/475	0.425157	0.56838	0	0	1.27302	1.08881	TUBB3;NDUFA4L2;TUBA4A
Cholinergic synapse	1/113	0.433349	0.56838	0	0	1.78463	1.49233	KCNQ4
MAPK signaling pathway	2/294	0.433647	0.56838	0	0	1.37042	1.14502	EFNA3;DUSP10
Glutamatergic synapse	1/114	0.436199	0.56838	0	0	1.76875	1.46746	SLC1A1
Growth hormone synthesis, secretion and action	1/119	0.450234	0.572911	0	0	1.69337	1.35129	SHC4
Neurotrophin signaling pathway	1/119	0.450234	0.572911	0	0	1.69337	1.35129	SHC4
AMPK signaling pathway	1/120	0.452999	0.572911	0	0	1.67906	1.32959	PFKFB4
Cell cycle	1/124	0.463923	0.58103	0	0	1.62413	1.24739	CCND2
Relaxin signaling pathway	1/129	0.477275	0.592005	0	0	1.56029	1.15409	SHC4
Oxidative phosphorylation	1/133	0.487719	0.595292	0	0	1.5127	1.08614	NDUFA4L2
Autophagy	1/137	0.497956	0.595292	0	0	1.46791	1.02349	BNIP3
Estrogen signaling pathway	1/137	0.497956	0.595292	0	0	1.46791	1.02349	SHC4
Fluid shear stress and atherosclerosis	1/139	0.502999	0.595292	0	0	1.44649	0.993983	SDC2
Measles	1/139	0.502999	0.595292	0	0	1.44649	0.993983	CCND2
Apoptosis	1/142	0.510469	0.595446	0	0	1.4155	0.951821	TUBA4A
Spinocerebellar ataxia	1/143	0.512934	0.595446	0	0	1.40546	0.938299	RORA
Phospholipase D signaling pathway	1/148	0.525076	0.595446	0	0	1.35731	0.874398	SHC4
Retrograde endocannabinoid signaling	1/148	0.525076	0.595446	0	0	1.35731	0.874398	NDUFA4L2
Gastric cancer	1/149	0.527469	0.595446	0	0	1.34808	0.862318	SHC4
PI3K-Akt signaling pathway	2/354	0.530824	0.595446	0	0	1.13335	0.717778	EFNA3;CCND2
Non-alcoholic fatty liver disease	1/155	0.541574	0.602268	0	0	1.29516	0.794289	NDUFA4L2
JAK-STAT signaling pathway	1/162	0.557504	0.611913	0	0	1.23841	0.723584	CCND2
Hippo signaling pathway	1/163	0.559735	0.611913	0	0	1.2307	0.714167	CCND2
Hepatocellular carcinoma	1/168	0.570722	0.618681	0	0	1.19355	0.669408	SHC4
NOD-like receptor signaling pathway	1/181	0.598033	0.642886	0	0	1.10662	0.568924	GBP2
Alcoholism	1/186	0.608073	0.648277	0	0	1.07644	0.535486	SHC4
Transcriptional misregulation in cancer	1/192	0.619794	0.655356	0	0	1.04231	0.498607	CCND2
Proteoglycans in cancer	1/205	0.644012	0.675427	0	0	0.975243	0.429144	SDC2
Rap1 signaling pathway	1/210	0.652914	0.679242	0	0	0.95167	0.405706	EFNA3
Regulation of actin cytoskeleton	1/218	0.666702	0.688036	0	0	0.916213	0.371444	CXCR4
Thermogenesis	1/232	0.689537	0.705955	0	0	0.860073	0.319718	NDUFA4L2
Calcium signaling pathway	1/240	0.701884	0.712937	0	0	0.830945	0.294145	CXCR4
Cytokine-cytokine receptor interaction	1/295	0.77456	0.780611	0	0	0.673607	0.17208	CXCR4
Herpes simplex virus 1 infection	1/498	0.920169	0.920169	0	0	0.394346	0.0328086	HLA-B
