# Supplementary material for: ALDOC- and ENO2- driven glucose metabolism sustains 3D tumor spheroids growth regardless of nutrient environmental conditions: a multi-omics analysis
Source: J Exp Clin Cancer Res. 2023 Mar 22;42:69. doi: 10.1186/s13046-023-02641-0 (PMC10031988; doi:10.1186/s13046-023-02641-0)
Supplement: Supplementary file 4 — Additional file 4: Table S4. GO_Cellular_Component. [file 13046_2023_2641_MOESM4_ESM.xlsx]

## Sheet: Sheet1
Term	Overlap	P.value	Adjusted.P.value	Old.P.value	Old.Adjusted.P.value	Odds.Ratio	Combined.Score	Genes
microfibril (GO:0001527)	2/11	0.00132184	0.0864874	0	0	45.1043	298.984	FBN2;EFEMP2
extracellular membrane-bounded organelle (GO:0065010)	3/56	0.00277449	0.0864874	0	0	11.5816	68.1842	EFEMP2;RAB3A;PKM
extracellular vesicle (GO:1903561)	3/59	0.00321884	0.0864874	0	0	10.9595	62.8936	EFEMP2;RAB3A;PKM
ficolin-1-rich granule lumen (GO:1904813)	4/123	0.00339043	0.0864874	0	0	6.92612	39.3875	PKM;ALDOC;AMPD3;PGM1
supramolecular fiber (GO:0099512)	2/19	0.00400405	0.0864874	0	0	23.8691	131.768	FBN2;EFEMP2
ficolin-1-rich granule (GO:0101002)	4/184	0.0137121	0.195602	0	0	4.56481	19.5807	PKM;ALDOC;AMPD3;PGM1
cytoplasmic vesicle lumen (GO:0060205)	3/115	0.0200067	0.195602	0	0	5.46429	21.3746	PKM;ALDOC;AMPD3
phagocytic vesicle membrane (GO:0030670)	2/45	0.021311	0.195602	0	0	9.4243	36.2697	ANXA3;HLA-B
clathrin-sculpted monoamine transport vesicle (GO:0070081)	1/5	0.0247535	0.195602	0	0	50.2424	185.836	RAB3A
clathrin-sculpted monoamine transport vesicle membrane (GO:0070083)	1/5	0.0247535	0.195602	0	0	50.2424	185.836	RAB3A
elastic fiber (GO:0071953)	1/5	0.0247535	0.195602	0	0	50.2424	185.836	EFEMP2
mitochondrial outer membrane (GO:0005741)	3/126	0.0253647	0.195602	0	0	4.97284	18.2722	BNIP3L;BNIP3;HK2
vesicle (GO:0031982)	4/226	0.0268323	0.195602	0	0	3.69332	13.363	EFEMP2;RAB3A;PKM;GAPDH
MHC class I protein complex (GO:0042612)	1/6	0.029631	0.195602	0	0	40.1919	141.433	HLA-B
tertiary granule lumen (GO:1904724)	2/55	0.0309557	0.195602	0	0	7.64228	26.5584	ALDOC;PGM1
recycling endosome membrane (GO:0055038)	2/58	0.034128	0.195602	0	0	7.23178	24.4263	HLA-B;NDRG1
organelle outer membrane (GO:0031968)	3/142	0.0344004	0.195602	0	0	4.39687	14.8161	BNIP3L;BNIP3;HK2
transport vesicle membrane (GO:0030658)	2/60	0.0363104	0.195602	0	0	6.9817	23.1489	RAB3A;HLA-B
neuron to neuron synapse (GO:0098984)	1/8	0.0393135	0.195602	0	0	28.7056	92.8968	SLC1A1
clathrin-sculpted gamma-aminobutyric acid transport vesicle (GO:0061200)	1/8	0.0393135	0.195602	0	0	28.7056	92.8968	RAB3A
clathrin-sculpted gamma-aminobutyric acid transport vesicle membrane (GO:0061202)	1/8	0.0393135	0.195602	0	0	28.7056	92.8968	RAB3A
collagen-containing extracellular matrix (GO:0062023)	5/380	0.0420267	0.195602	0	0	2.74035	8.6854	FBN2;EFEMP2;PKM;SDC2;S100A4
early endosome (GO:0005769)	4/266	0.0445568	0.195602	0	0	3.12309	9.71591	LRP1;HLA-B;CXCR4;KCNH1
endocytic vesicle membrane (GO:0030666)	3/158	0.0448856	0.195602	0	0	3.93981	12.2277	LRP1;ANXA3;HLA-B
membrane raft (GO:0045121)	3/163	0.0484526	0.195602	0	0	3.81572	11.5508	DLC1;MALL;PGK1
apical dendrite (GO:0097440)	1/10	0.0489004	0.195602	0	0	22.3244	67.3742	SLC1A1
mitochondrial respiratory chain complex IV (GO:0005751)	1/10	0.0489004	0.195602	0	0	22.3244	67.3742	NDUFA4L2
voltage-gated potassium channel complex (GO:0008076)	2/73	0.0517203	0.199493	0	0	5.69963	16.8817	KCNQ4;KCNH1
endoplasmic reticulum lumen (GO:0005788)	4/285	0.0548151	0.204139	0	0	2.9091	8.44743	P4HA1;P4HA2;SDC2;CP
lipid droplet (GO:0005811)	2/77	0.0568571	0.204685	0	0	5.39456	15.4674	HILPDA;GAPDH
potassium channel complex (GO:0034705)	2/80	0.0608217	0.206913	0	0	5.18629	14.5206	KCNQ4;KCNH1
intracellular organelle lumen (GO:0070013)	8/848	0.0620443	0.206913	0	0	1.97308	5.48499	PKM;P4HA1;P4HA2;SDC2;ALDOC;AMPD3;CP;PGM1
microtubule (GO:0005874)	3/182	0.0632235	0.206913	0	0	3.40742	9.40815	TUBB3;NDRG1;TUBA4A
glial cell projection (GO:0097386)	1/14	0.0677909	0.215336	0	0	15.4522	41.587	SLC1A1
intrinsic component of synaptic vesicle membrane (GO:0098563)	1/17	0.0817146	0.241362	0	0	12.553	31.4393	RAB3A
axon (GO:0030424)	3/204	0.0826056	0.241362	0	0	3.03108	7.55854	RAB3A;TUBB3;SLC1A1
microtubule cytoskeleton (GO:0015630)	4/331	0.0844574	0.241362	0	0	2.49401	6.16397	TUBB3;NDRG1;GAPDH;TUBA4A
early endosome membrane (GO:0031901)	2/97	0.0849237	0.241362	0	0	4.25456	10.4918	HLA-B;KCNH1
phagocytic vesicle (GO:0045335)	2/100	0.0894369	0.247672	0	0	4.1237	9.95552	ANXA3;HLA-B
MHC protein complex (GO:0042611)	1/20	0.0954324	0.257668	0	0	10.5694	24.831	HLA-B
integral component of mitochondrial outer membrane (GO:0031307)	1/22	0.104465	0.275175	0	0	9.56181	21.5992	BNIP3
intrinsic component of mitochondrial outer membrane (GO:0031306)	1/23	0.108947	0.28015	0	0	9.12672	20.2329	BNIP3
lumenal side of endoplasmic reticulum membrane (GO:0098553)	1/28	0.131029	0.321035	0	0	7.43472	15.1098	HLA-B
integral component of lumenal side of endoplasmic reticulum membrane (GO:0071556)	1/28	0.131029	0.321035	0	0	7.43472	15.1098	HLA-B
rough endoplasmic reticulum (GO:0005791)	1/29	0.13538	0.321035	0	0	7.16883	14.3353	PKM
polymeric cytoskeletal fiber (GO:0099513)	3/256	0.136823	0.321035	0	0	2.40174	4.77722	TUBB3;NDRG1;TUBA4A
cyclin-dependent protein kinase holoenzyme complex (GO:0000307)	1/30	0.13971	0.321035	0	0	6.92128	13.6224	CCND2
dendrite (GO:0030425)	3/270	0.153106	0.344488	0	0	2.27418	4.26779	TUBB3;BNIP3;SLC1A1
recycling endosome (GO:0055037)	2/145	0.163935	0.361327	0	0	2.81961	5.09865	HLA-B;NDRG1
serine/threonine protein kinase complex (GO:1902554)	1/37	0.16942	0.365947	0	0	5.57351	9.89507	CCND2
basolateral plasma membrane (GO:0016323)	2/151	0.174572	0.369682	0	0	2.70525	4.72178	LRP1;CLDN1
bounding membrane of organelle (GO:0098588)	6/767	0.185736	0.38576	0	0	1.60531	2.70242	RAB3A;LRP1;MALL;DSE;B3GNT4;HLA-B
cortical actin cytoskeleton (GO:0030864)	1/42	0.190018	0.387206	0	0	4.89258	8.12481	DLC1
tertiary granule (GO:0070820)	2/164	0.197971	0.395942	0	0	2.48652	4.02725	ALDOC;PGM1
secretory granule lumen (GO:0034774)	3/316	0.210332	0.406947	0	0	1.93541	3.01744	PKM;ALDOC;AMPD3
Golgi membrane (GO:0000139)	4/472	0.211009	0.406947	0	0	1.73006	2.69171	MALL;DSE;B3GNT4;HLA-B
lysosome (GO:0005764)	4/477	0.216243	0.409724	0	0	1.71133	2.62064	LRP1;SDC2;CXCR4;CP
endosome membrane (GO:0010008)	3/325	0.222055	0.413481	0	0	1.88045	2.82976	HLA-B;NDRG1;KCNH1
basement membrane (GO:0005604)	1/52	0.229708	0.420216	0	0	3.93127	5.7827	EFEMP2
ER to Golgi transport vesicle membrane (GO:0012507)	1/54	0.237412	0.420216	0	0	3.78254	5.43914	HLA-B
coated vesicle membrane (GO:0030662)	1/55	0.241235	0.420216	0	0	3.71231	5.27884	HLA-B
cytoplasmic side of plasma membrane (GO:0009898)	1/55	0.241235	0.420216	0	0	3.71231	5.27884	GEM
cortical cytoskeleton (GO:0030863)	1/58	0.252591	0.426248	0	0	3.51639	4.8385	DLC1
filopodium (GO:0030175)	1/58	0.252591	0.426248	0	0	3.51639	4.8385	TUBB3
caveola (GO:0005901)	1/60	0.260068	0.432114	0	0	3.39685	4.57491	DLC1
nuclear membrane (GO:0031965)	2/204	0.271641	0.444503	0	0	1.9901	2.59365	CCND2;GAPDH
integral component of mitochondrial membrane (GO:0032592)	1/66	0.282059	0.451287	0	0	3.08236	3.90116	BNIP3
endoplasmic reticulum membrane (GO:0005789)	5/712	0.284143	0.451287	0	0	1.42879	1.79782	FADS2;SQLE;INSIG2;INSIG1;MSMO1
cytoplasmic vesicle membrane (GO:0030659)	3/380	0.295928	0.458243	0	0	1.6016	1.95017	RAB3A;LRP1;HLA-B
integral component of plasma membrane (GO:0005887)	9/1454	0.302597	0.458243	0	0	1.26313	1.50989	FADS2;UPK1A;LRP1;SEMA4B;SLC1A1;HLA-B;KCNQ4;CLDN1;KCNH1
neuron projection (GO:0043005)	4/556	0.302765	0.458243	0	0	1.46045	1.74494	RAB3A;TUBB3;BNIP3;SLC1A1
focal adhesion (GO:0005925)	3/387	0.305496	0.458243	0	0	1.57184	1.86392	CSRP2;LRP1;DLC1
cell-substrate junction (GO:0030055)	3/394	0.315078	0.46389	0	0	1.54315	1.78223	CSRP2;LRP1;DLC1
bicellular tight junction (GO:0005923)	1/78	0.324116	0.46389	0	0	2.60042	2.92977	CLDN1
COPII-coated ER to Golgi transport vesicle (GO:0030134)	1/79	0.327509	0.46389	0	0	2.56695	2.86534	HLA-B
clathrin-coated vesicle (GO:0030136)	1/80	0.330885	0.46389	0	0	2.53433	2.80293	MALL
plasma membrane raft (GO:0044853)	1/82	0.337586	0.46389	0	0	2.47151	2.6839	DLC1
actin-based cell projection (GO:0098858)	1/83	0.340912	0.46389	0	0	2.44124	2.6271	TUBB3
coated vesicle (GO:0030135)	1/84	0.344221	0.46389	0	0	2.41171	2.57202	MALL
tight junction (GO:0070160)	1/85	0.347513	0.46389	0	0	2.38288	2.51859	CLDN1
lysosomal lumen (GO:0043202)	1/86	0.35079	0.46389	0	0	2.35472	2.46673	SDC2
cytoskeleton (GO:0005856)	4/600	0.352732	0.46389	0	0	1.34955	1.4063	ALDOC;NDRG1;GAPDH;TUBA4A
intracellular membrane-bounded organelle (GO:0043231)	28/5192	0.356508	0.46389	0	0	1.10973	1.14458	BHLHE41;STC1;MT1X;RORA;NDRG1;HK2;CCND2;CSRP2;DUSP10;TUBB3;ANKRD1;HES1;GBP2;KCNH1;BNIP3L;EGLN3;BNIP3;TLE6;SQLE;PKM;P4HA1;P4HA2;DLC1;S100A4;TRIB2;GAPDH;FGF11;RBMS2
clathrin-coated vesicle membrane (GO:0030665)	1/90	0.363733	0.467657	0	0	2.24844	2.27393	RAB3A
lytic vacuole membrane (GO:0098852)	2/267	0.386599	0.484138	0	0	1.51213	1.43708	LRP1;CP
apical junction complex (GO:0043296)	1/98	0.388858	0.484138	0	0	2.06217	1.9478	CLDN1
cell-cell junction (GO:0005911)	2/271	0.393679	0.484138	0	0	1.48934	1.38839	CLDN1;NDRG1
Golgi lumen (GO:0005796)	1/100	0.394984	0.484138	0	0	2.0203	1.87668	SDC2
secretory granule membrane (GO:0030667)	2/274	0.398966	0.484138	0	0	1.47269	1.35322	RAB3A;HLA-B
mitochondrial membrane (GO:0031966)	3/469	0.417146	0.500575	0	0	1.28981	1.12771	BNIP3L;BNIP3;HK2
mitotic spindle (GO:0072686)	1/120	0.452999	0.537625	0	0	1.67906	1.32959	GEM
mitochondrial envelope (GO:0005740)	1/127	0.471974	0.548684	0	0	1.58522	1.19023	BNIP3
peroxisome (GO:0005777)	1/128	0.474631	0.548684	0	0	1.57266	1.17197	IDI1
nucleus (GO:0005634)	23/4484	0.483559	0.548684	0	0	1.03377	0.751118	BNIP3L;EGLN3;BNIP3;BHLHE41;STC1;MT1X;RORA;NDRG1;TLE6;CCND2;CSRP2;DUSP10;PKM;TUBB3;DLC1;ANKRD1;S100A4;HES1;GBP2;TRIB2;GAPDH;FGF11;RBMS2
adherens junction (GO:0005912)	1/132	0.485128	0.548684	0	0	1.52433	1.10261	NDRG1
asymmetric synapse (GO:0032279)	1/133	0.487719	0.548684	0	0	1.5127	1.08614	SLC1A1
lysosomal membrane (GO:0005765)	2/330	0.493288	0.549228	0	0	1.21777	0.860552	LRP1;CP
integral component of endoplasmic reticulum membrane (GO:0030176)	1/142	0.510469	0.562557	0	0	1.4155	0.951821	HLA-B
specific granule (GO:0042581)	1/160	0.55301	0.599684	0	0	1.25411	0.742912	ANXA3
vacuolar lumen (GO:0005775)	1/161	0.555263	0.599684	0	0	1.24621	0.733164	SDC2
endocytic vesicle (GO:0030139)	1/189	0.613978	0.649881	0	0	1.0591	0.516626	LRP1
late endosome (GO:0005770)	1/189	0.613978	0.649881	0	0	1.0591	0.516626	CXCR4
spindle (GO:0005819)	1/192	0.619794	0.649881	0	0	1.04231	0.498607	GEM
lytic vacuole (GO:0000323)	1/219	0.668387	0.694094	0	0	0.911964	0.36742	CXCR4
intracellular non-membrane-bounded organelle (GO:0043232)	5/1158	0.694139	0.713972	0	0	0.855754	0.312421	CCND2;HILPDA;ALDOC;GAPDH;TUBA4A
actin cytoskeleton (GO:0015629)	1/316	0.797415	0.812461	0	0	0.628026	0.142173	DLC1
nucleolus (GO:0005730)	1/733	0.976322	0.977756	0	0	0.264503	0.00633822	CCND2
nuclear lumen (GO:0031981)	1/745	0.977756	0.977756	0	0	0.260074	0.00585048	CCND2
