# Supplementary material for: ALDOC- and ENO2- driven glucose metabolism sustains 3D tumor spheroids growth regardless of nutrient environmental conditions: a multi-omics analysis
Source: J Exp Clin Cancer Res. 2023 Mar 22;42:69. doi: 10.1186/s13046-023-02641-0 (PMC10031988; doi:10.1186/s13046-023-02641-0)
Supplement: Supplementary file 5 — Additional file 5: Table S5. Proteomic data. [file 13046_2023_2641_MOESM5_ESM.xlsx]

## Sheet: DEP H460 3D_SM vs 2D
Uniprot ID	Protein ID	H460 2D_1	H460 2D_2	H460 2D_3	H460 3D_SM_1	H460 3D_SM_2	H460 3D_SM_3	logFC	pval	pval.BH
PTPRJ	PTPRJ	12.3115	12.4424	12.1266	10.8959	11.6155	11.3479	-1.00707	0.00376337	0.0170731
MTHFD1L	MTHFD1L	14.1166	14.2952	14.152	12.9022	13.2287	13.1033	-1.10986	0.000160231	0.00295369
EMG1	EMG1	13.3269	13.3754	13.5014	12.2143	12.075	12.4206	-1.16462	0.000136616	0.002874
MRPL45	MRPL45	14.3386	14.246	14.292	13.1039	12.9771	12.9378	-1.28597	1.71097e-05	0.00185545
FGF2	FGF2	13.0882	12.9943	12.6819	11.6132	12.0768	11.9084	-1.05529	0.00124306	0.00873332
NSA2	NSA2	14.5901	14.8175	14.7079	12.8047	13.2134	13.2666	-1.61024	8.40128e-05	0.00249826
NOL6	NOL6	12.9832	13.2461	13.1238	11.3888	11.6685	11.7393	-1.51884	5.47437e-05	0.00220025
PPAN-P2RY11;PPAN-P2RY11;PPAN;PPAN;PPAN	PPAN-P2RY11	13.3957	13.2196	13.0296	11.6114	11.8373	12.5218	-1.22477	0.00416897	0.01832
PVR	PVR	14.4063	14.5832	14.6798	13.2022	13.6156	13.4785	-1.12431	0.00038387	0.00466901
CLN6;CLN6;CLN6;CLN6;CLN6;;CLN6;CLN6;CLN6;CLN6	CLN6	12.2098	12.3481	11.6623	10.8574	10.67	9.48214	-1.73688	0.00682637	0.0250638
EHMT1	EHMT1	11.8968	11.7376	11.9131	11.0688	10.811	10.1867	-1.16033	0.00366639	0.0167354
TCEA1	TCEA1	14.4302	14.1964	14.1829	13.0214	13.3378	13.2683	-1.06066	0.000307351	0.0041721
CD9	CD9	13.9512	13.837	13.7221	12.1024	12.6103	12.3724	-1.47504	0.000136553	0.002874
HBA2;HBA1	HBA2	15.7329	15.9753	15.0335	13.0716	10.909	13.2262	-3.1783	0.00429127	0.0186593
HBB;HBD;HBD;HBB	HBB	15.7652	15.8589	15.5056	13.0716	13.2134	13.1794	-2.55511	2.01932e-06	0.00104985
ECE1	ECE1	14.2706	14.3131	14.1348	11.971	12.4164	12.7169	-1.87137	0.000154447	0.0029225
VKORC1L1	VKORC1L1	14.4355	14.4751	14.55	13.8013	13.1339	13.0533	-1.15735	0.0023424	0.0125937
GPRC5A	GPRC5A	16.0056	15.8332	15.8639	14.2129	14.3243	14.3143	-1.61708	5.9324e-06	0.00146112
SNU13	SNU13	15.3266	15.1968	15.299	13.9484	14.1423	14.6081	-1.04123	0.00187259	0.0109658
PDCD11	PDCD11	13.2172	13.3479	13.2326	11.4244	12.1672	12.3054	-1.30019	0.00246746	0.0130369
DIMT1	DIMT1	14.1494	14.4034	14.2496	12.7638	13.0135	12.9804	-1.34828	5.41267e-05	0.00220025
PARN	PARN	13.8101	13.8511	13.623	12.6394	12.6	12.8201	-1.07491	0.000135802	0.002874
H2AZ1;H2AZ2;H2AZ1;H2AZ2	H2AZ1	16.388	15.8025	16.0814	14.5478	14.9293	13.947	-1.61591	0.00193659	0.0111746
ALDH1L2	ALDH1L2	14.3844	14.6349	14.3971	12.2444	12.5676	12.2326	-2.12399	1.03984e-05	0.00146112
H3-3A;H3-3A;H3-3B;H3-3B;H3-3B;H3C1;H3-3A;H3-4;H3C15	H3-3A	17.8872	18.0266	17.87	16.2557	16.5752	16.7266	-1.40875	0.000124366	0.00285681
ARHGEF2	ARHGEF2	14.1848	14.1747	14.1143	12.8104	13.132	13.1246	-1.13559	0.000136705	0.002874
PRNP	PRNP	15.4058	15.3381	14.984	13.7803	14.0467	13.7731	-1.37595	0.000186538	0.00318488
MRPL28	MRPL28	13.2188	13.351	13.0562	11.3	11.8219	11.7316	-1.59081	0.000151338	0.0029225
EXOSC2	EXOSC2	13.7801	14.0171	13.9047	12.8336	12.9111	12.5841	-1.12435	0.000198564	0.0032982
VWA8	VWA8	12.9725	13.1788	12.9846	11.8448	11.9871	11.9422	-1.12057	6.48407e-05	0.00232487
MRPL23	MRPL23	15.6257	15.6584	15.4472	14.2976	14.3486	14.2059	-1.29309	2.91807e-05	0.00185545
PES1	PES1	14.1021	14.254	14.0351	13.0252	12.8047	12.8974	-1.22134	5.73818e-05	0.00227731
DDX27	DDX27	13.5898	13.7903	13.6235	12.389	12.3848	12.8984	-1.1105	0.000936969	0.00738155
EPHA5	EPHA5	12.708	12.966	12.7738	11.3695	11.3984	11.2128	-1.48902	2.31775e-05	0.00185545
GLS	GLS	13.6107	13.6654	13.0266	12.227	12.4593	12.4171	-1.06639	0.00230168	0.012483
USP39	USP39	13.8568	14.1047	13.9601	12.8716	12.9886	12.9083	-1.05105	9.32097e-05	0.00262154
MRPS33	MRPS33	14.3336	14.3848	14.1651	13.3133	13.2778	12.8784	-1.13801	0.000447802	0.00506158
MRPS34	MRPS34	13.6773	13.7616	13.6692	12.9512	12.7031	12.2953	-1.05283	0.00156641	0.00982391
TMEM33	TMEM33	14.6598	14.2626	14.4155	13.6707	12.335	12.7091	-1.54106	0.0062828	0.0238182
REEP4	REEP4	12.5452	12.841	12.8312	11.8216	11.5433	10.5957	-1.41897	0.00654975	0.0244102
FAM136A	FAM136A	14.6574	14.718	14.2845	13.139	13.4708	13.4413	-1.20293	0.000509866	0.00544771
MTA3	MTA3	13.0619	13.3486	13.0728	12.3119	11.5265	11.7999	-1.28166	0.00168013	0.0102764
MRPL3	MRPL3	12.9861	13.2086	13.2714	12.2012	11.6682	10.7924	-1.60143	0.00559583	0.0220936
GPX8	GPX8	15.6025	15.6151	15.6798	14.6281	14.8198	14.4354	-1.0047	0.000298875	0.00411344
SDAD1	SDAD1	13.3394	13.4581	13.2486	11.5779	11.757	12.1383	-1.52431	0.000164296	0.00299126
DPYSL5	DPYSL5	19.1662	19.5327	19.4321	17.7715	18.1046	18.0536	-1.40046	0.000139086	0.00287793
MRPS17;hCG_1984214;MRPS17	MRPS17	13.4972	13.86	13.9118	12.7316	12.1556	12.1209	-1.42025	0.00082916	0.00693055
SUN1	SUN1	13.391	13.7928	13.4407	12.2515	12.6796	12.5587	-1.04491	0.0012157	0.00861091
C11orf98	C11orf98	14.05	14.0438	13.9481	12.7035	12.9156	12.8784	-1.18146	4.17354e-05	0.00205261
TRRAP	TRRAP	11.8568	12.1788	11.8926	10.8188	11.3045	10.6108	-1.06468	0.0029201	0.0144587
CSF2RA	CSF2RA	12.611	12.7068	12.333	11.0787	11.2931	11.568	-1.23699	0.000535341	0.00558883
SLC3A2	SLC3A2	16.2411	16.2648	16.0967	14.5563	14.4142	14.3033	-1.77626	7.41681e-06	0.00146112
PUS1	PUS1	13.4349	13.7901	13.5558	12.595	12.5731	12.4808	-1.044	0.000222559	0.00357756
GRSF1	GRSF1	14.5408	14.6064	14.5013	13.3855	13.7387	13.4254	-1.03297	0.000275331	0.00399845
TNFRSF10A	TNFRSF10A	13.0608	12.8202	12.536	11.4603	11.3295	11.1943	-1.47762	0.000168037	0.00302292
SLC38A1	SLC38A1	14.9538	15.0261	14.7102	13.4596	13.6916	13.3093	-1.40987	0.000121388	0.00285681
HFE	HFE	12.6132	13.0752	12.3369	11.1399	10.8735	11.3133	-1.56622	0.000644315	0.00614877
DDX31	DDX31	12.515	12.7906	12.7882	12.0322	11.1158	11.3533	-1.19745	0.00436722	0.0188738
DDX56	DDX56	14.5305	14.5323	14.3201	12.511	12.4313	12.6951	-1.91516	7.59438e-06	0.00146112
DDX24	DDX24	14.2009	14.1533	13.9705	13.0369	13.1078	12.8529	-1.10903	0.000135566	0.002874
TIMM8B	TIMM8B	13.4423	13.4354	13.4324	12.2702	12.5599	12.2924	-1.06253	0.000127583	0.00285681
TRMT61A	TRMT61A	14.2758	14.077	14.1382	13.0729	13.0649	13.1637	-1.06318	6.16359e-05	0.00232487
MCM2	MCM2	14.5699	14.6192	14.617	13.7701	13.8106	13.1384	-1.02897	0.0028097	0.0141547
EBNA1BP2	EBNA1BP2	14.2485	14.2634	14.0998	12.4624	12.9875	13.2585	-1.30108	0.00133301	0.00904738
CBX1	CBX1	15.5134	15.4208	15.2228	13.6494	14.2991	14.5219	-1.22883	0.00315677	0.0152197
LONP1	LONP1	14.4338	14.5057	14.3486	13.1716	13.3611	13.2472	-1.16944	4.19218e-05	0.00205261
RBM42	RBM42	13.5893	14.0221	13.5514	12.231	13.0437	12.666	-1.07402	0.00614946	0.0234392
MRPL4	MRPL4	14.3083	14.6545	14.5132	13.5317	12.8798	12.5701	-1.49811	0.00179625	0.0107095
AGPS	AGPS	14.0996	14.2	14.1056	13.0989	13.1701	13.1025	-1.01126	4.23596e-05	0.00205261
HAX1	HAX1	12.6293	13.1998	12.9582	11.5649	11.8136	10.8609	-1.51596	0.00254231	0.0132293
NDUFA4	NDUFA4	16.616	16.8722	16.6552	15.2877	15.5638	15.3863	-1.30189	7.6689e-05	0.00245455
NOP56	NOP56	14.4277	14.4991	14.3188	12.5034	12.9521	13.4209	-1.45639	0.00128675	0.00888424
SLC27A2	SLC27A2	12.2264	12.5374	12.3602	11.3053	11.2778	10.84	-1.23365	0.000485299	0.00530056
MRPS12	MRPS12	13.5151	13.2657	13.4298	12.5414	12.0635	11.7882	-1.2725	0.0012982	0.00892772
NVL	NVL	13.2791	13.551	13.1866	12.0738	11.8919	12.1144	-1.31223	0.000112116	0.00276912
ABCC4	ABCC4	11.7858	11.8893	11.7906	10.6354	10.8316	10.6082	-1.13016	6.03891e-05	0.00232487
TIMM44	TIMM44	14.4043	14.5821	14.1996	13.1357	13.3682	13.3599	-1.10741	0.000311491	0.00419545
AKAP8	AKAP8	12.9329	12.9667	12.2038	11.6777	11.3322	11.7137	-1.12655	0.00481427	0.020126
MRPS14	MRPS14	14.1701	13.9169	14.0347	12.871	13.0462	12.5087	-1.23194	0.000475521	0.00523778
H2BC12;H2BS1;H2BC5;H2BC4;H2BC18;H2BC9;H2BC15;H2BC14;H2BC13;H2BC15	H2BC12	16.8441	16.8335	16.7181	14.8665	15.1685	14.5513	-1.93646	5.40499e-05	0.00220025
DKC1	DKC1	14.243	14.1319	13.9942	12.4918	12.9699	13.1312	-1.25872	0.00082074	0.00689342
MACROH2A1	MACROH2A1	15.7995	15.9064	15.5697	14.7691	14.3967	14.9337	-1.0587	0.00134435	0.00906617
PSIP1	PSIP1	13.8401	13.8907	13.5582	12.3427	12.8672	12.9597	-1.03982	0.00267353	0.0136943
SURF6	SURF6	13.8117	13.3663	13.0518	11.5461	9.56419	10.9745	-2.71499	0.00298982	0.0147058
UTP20	UTP20	13.715	13.9457	13.7881	12.6019	12.4116	12.3938	-1.34717	3.82936e-05	0.00205261
RSL1D1	RSL1D1	14.4269	14.5084	14.1835	12.8241	13.01	13.2131	-1.35717	0.000156716	0.0029414
PRPF6	PRPF6	14.3131	14.3003	14.098	12.938	13.2467	13.2968	-1.0766	0.0003408	0.00437566
PCF11	PCF11	11.6627	11.6972	11.8875	10.7875	10.2708	10.2154	-1.32457	0.000517302	0.0054775
CD2BP2	CD2BP2	13.9631	13.9701	13.8489	12.7093	12.9432	12.9453	-1.06142	0.000109987	0.00276912
SGPL1	SGPL1	13.7108	13.7746	13.6676	12.4749	12.765	12.8865	-1.00885	0.000406648	0.00479403
POLR1A	POLR1A	13.6905	13.8447	13.6195	12.3411	12.6807	12.5387	-1.19807	0.000137647	0.002874
EGFR	EGFR	13.8153	13.8749	13.7553	11.3659	11.779	11.6768	-2.20791	6.82022e-06	0.00146112
AHSG	AHSG	16.4953	16.2482	15.4818	11.6891	13.2134	13.991	-3.11055	0.00337376	0.0159167
TFRC	TFRC	15.9976	16.0509	15.9852	14.0041	13.9644	14.0608	-2.00145	9.2615e-07	0.000802509
VTN	VTN	14.0187	14.6283	14.5675	12.1669	12.4645	11.7756	-2.26917	0.000153954	0.0029225
NPM1	NPM1	17.0697	16.9296	17.1785	16.364	16.0322	15.7521	-1.00984	0.00182183	0.0108001
H2BC11;H2BC17;H2BC3;H2BC21	H2BC11	14.37	14.2723	14.1954	12.9337	12.4464	12.0843	-1.79105	0.000329435	0.00428183
H1-0	H1-0	14.4513	14.3188	13.7275	11.3716	12.7295	11.747	-2.2165	0.00189396	0.0110513
ASNS	ASNS	15.0458	14.8782	15.2124	13.6977	13.4151	13.248	-1.5919	9.57835e-05	0.00262154
HMOX1	HMOX1	14.5514	14.8799	14.5422	13.7344	13.5004	13.0614	-1.22574	0.0014097	0.00923054
TOP1	TOP1	14.3633	14.5126	14.5021	13.3926	13.8103	12.7637	-1.13713	0.00707403	0.0256292
TOP2A	TOP2A	13.9861	14.1364	14.0836	13.0699	12.349	12.9465	-1.28026	0.00115036	0.00837395
MTHFD2	MTHFD2	16.1949	16.3221	16.1524	14.395	14.6405	14.4689	-1.72167	8.46755e-06	0.00146112
H1-5	H1-5	17.0013	16.9819	16.9179	14.7042	15.2763	14.3701	-2.18349	0.000152247	0.0029225
H1-2	H1-2	18.5829	18.5221	18.5138	16.8511	16.8174	16.5191	-1.81042	1.1085e-05	0.00148401
ENG	ENG	13.833	14.284	14.077	12.9957	13.2134	12.5586	-1.1421	0.00221371	0.0121924
FBL	FBL	14.6892	14.7033	14.6109	12.8541	13.5422	13.8063	-1.26692	0.00317165	0.0152666
FECH	FECH	13.6423	13.8188	13.5899	12.3482	12.8225	12.8262	-1.01803	0.00120341	0.00860596
SP100	SP100	12.9293	12.7538	12.7406	11.2263	11.7602	11.9549	-1.16078	0.00182705	0.0108187
ITGA3	ITGA3	13.7673	13.735	13.837	11.2041	12.092	11.903	-2.04673	0.000236538	0.00372656
CCN2	CCN2	13.7332	13.5836	13.8054	12.2881	12.8122	11.7229	-1.43297	0.00295754	0.0145746
SLC7A1	SLC7A1	15.3059	15.3934	15.0349	12.7073	13.2628	12.9172	-2.28235	2.93334e-05	0.00185545
PYCR1	PYCR1	14.8782	14.9164	14.9009	13.5979	13.8722	13.8106	-1.13827	6.83182e-05	0.00236102
MCM4	MCM4	14.6032	14.6349	14.5609	13.8005	13.8378	13.1009	-1.01993	0.00430624	0.0186727
MCM5	MCM5	14.8927	14.9108	14.8572	13.9763	14.1132	13.5444	-1.00892	0.00122971	0.00868376
SOAT1	SOAT1	12.5173	12.9462	12.4785	11.4084	11.3427	11.0553	-1.37853	0.000338715	0.00436967
HSPA9	HSPA9	16.836	16.9323	16.7165	15.712	15.8003	15.7948	-1.05922	6.60938e-05	0.00233756
ECI1	ECI1	15.9585	15.9	15.8757	14.1998	14.4149	14.4378	-1.56056	1.11322e-05	0.00148401
MTREX	MTREX	14.4923	14.6185	14.4598	13.5326	13.5525	13.3816	-1.03464	8.30014e-05	0.00249826
RBM34	RBM34	14.274	14.3387	14.035	12.6304	13.0915	13.1765	-1.24975	0.000666411	0.00621374
LRPPRC	LRPPRC	15.459	15.4495	15.3366	14.2819	14.0616	14.1053	-1.26543	3.29335e-05	0.00191008
SLC1A4	SLC1A4	14.5851	14.9815	14.6876	12.6458	12.9433	12.7459	-1.97304	2.06259e-05	0.00185545
MRPL19	MRPL19	13.83	14.2075	13.9799	12.8007	13.0042	12.5307	-1.22722	0.00049926	0.00537402
CPT1A	CPT1A	14.5046	14.6834	14.4312	13.1462	13.5239	13.5248	-1.14141	0.000364532	0.00448594
DAP3	DAP3	13.9293	14.2116	14.0795	12.8478	12.9529	12.9884	-1.14375	8.33353e-05	0.00249826
NR0B1	NR0B1	14.5846	14.6932	14.5562	13.3738	12.6755	12.2881	-1.8322	0.000889895	0.00717297
SLC16A1	SLC16A1	14.2687	14.1574	13.8952	12.6975	13.1734	13.0761	-1.12479	0.000901263	0.00723097
RRP1	RRP1	13.5051	13.677	13.3221	11.6644	11.8123	12.4819	-1.5152	0.00108616	0.00809017
TGFB2	TGFB2	12.4271	12.4999	12.2095	10.7438	11.3728	11.0785	-1.31381	0.000616499	0.0060589
H4C1	H4C1	15.3347	15.7264	15.7564	13.8116	13.3147	13.6596	-2.01051	6.54073e-05	0.00232913
NOP14	NOP14	13.5871	13.7342	13.4617	11.7963	12.0044	12.3188	-1.55451	0.00013204	0.00286682
MRPS10	MRPS10	14.0231	14.3206	14.4219	12.885	13.2724	13.3472	-1.087	0.0011642	0.00842989
MRPS35	MRPS35	13.6795	13.6792	13.6063	12.1085	12.6133	12.3586	-1.29488	0.000195159	0.00327301
MRPS5	MRPS5	13.4706	13.6657	13.4146	12.3276	12.5227	12.2348	-1.15527	0.000146102	0.00288636
MRPS6	MRPS6	15.2114	15.4825	14.7597	13.817	14.0444	13.968	-1.20811	0.00137295	0.00917475
RBM3	RBM3	16.3171	16.2716	15.7915	14.5718	14.9629	15.3409	-1.16823	0.00417451	0.01832
SLC7A5	SLC7A5	15.9923	16.1269	15.889	14.1132	14.697	14.5771	-1.5403	0.00021716	0.00350625
EXOSC10	EXOSC10	13.4527	13.6108	13.5078	12.392	12.3797	12.2989	-1.16692	2.74802e-05	0.00185545
LMNB2	LMNB2	14.3202	14.4939	14.1539	12.9942	13.4499	13.3781	-1.0486	0.00101789	0.00777096
CEBPZ	CEBPZ	13.5479	13.6238	13.3293	12.2851	12.388	12.5306	-1.0991	0.000186841	0.00318488
C1QBP	C1QBP	16.3411	16.3925	16.5851	15.6825	15.3226	15.2938	-1.00657	0.000671079	0.00621374
HNRNPA0	HNRNPA0	15.5869	15.8083	15.3941	14.1736	14.3328	14.414	-1.28964	0.000159335	0.00295369
CBX3	CBX3	15.1594	15.0842	15.0001	13.9765	13.8306	14.1396	-1.09899	0.000130779	0.00285681
TCOF1	TCOF1	14.4553	14.3466	14.2516	13.2716	13.3808	13.2287	-1.0575	7.75001e-05	0.00245455
BYSL	BYSL	13.9612	14.2185	13.9654	12.8288	12.83	12.7731	-1.2377	4.7973e-05	0.00211515
CIRBP	CIRBP	13.2897	13.4336	13.5151	12.1625	12.2154	12.2726	-1.19599	3.90236e-05	0.00205261
URB2	URB2	13.279	13.4944	13.2236	12.0903	12.1165	11.9911	-1.26634	4.7328e-05	0.00211515
ENDOG	ENDOG	13.8872	14.5731	14.1222	13.0776	12.9908	13.0397	-1.15812	0.00118614	0.00854118
RCN2	RCN2	13.5834	13.497	13.3312	12.2295	12.3619	12.4088	-1.1371	8.49623e-05	0.00249826
WDR43	WDR43	14.965	15.0509	14.8908	13.5794	13.2553	13.0254	-1.68217	7.94038e-05	0.00247172
PUM3	PUM3	11.2766	11.5667	11.3491	10.3735	9.4594	10.2807	-1.35957	0.00295597	0.0145746
SLC1A5	SLC1A5	16.0208	16.2959	16.0118	14.4776	14.2597	14.1802	-1.80365	2.03747e-05	0.00185545
DBN1	DBN1	13.76	13.7457	13.2695	11.582	10.7652	12.6363	-1.93054	0.00864717	0.0298018
PCK2	PCK2	14.9471	15.112	14.9138	12.702	12.795	12.4321	-2.34795	4.36116e-06	0.00133375
TIMM50	TIMM50	14.2399	14.5006	14.3017	13.0122	13.2097	13.1659	-1.21812	7.26398e-05	0.00240236
FNDC3B	FNDC3B	13.0731	13.2549	12.982	11.7681	12.2163	12.2325	-1.03107	0.00110294	0.00813358
NOM1	NOM1	12.6419	12.6713	12.374	11.4569	11.606	11.2265	-1.1326	0.000367645	0.00449738
COQ5	COQ5	13.3627	13.3979	13.1253	11.86	12.2005	12.2562	-1.18978	0.000324405	0.00424831
RRP12	RRP12	14.343	14.2008	14.1014	12.7157	12.9302	12.9384	-1.35365	4.41531e-05	0.00206803
AARS2	AARS2	12.7967	13.0231	12.7048	11.5161	12.0879	11.8725	-1.01603	0.00179557	0.0107095
DNTTIP2	DNTTIP2	13.1674	12.8845	12.8569	11.7242	11.8952	12.0952	-1.06476	0.000513076	0.00545498
COX20	COX20	14.1494	14.1251	14.1743	12.8419	13.2725	13.0114	-1.1077	0.000251525	0.00386887
EXOSC6	EXOSC6	14.7425	14.71	14.6426	13.3842	13.6919	13.8282	-1.06357	0.000387063	0.00466901
GPATCH4	GPATCH4	13.2713	13.3685	13.3057	11.4521	12.1008	11.3382	-1.6848	0.000362438	0.00448594
HEATR1	HEATR1	13.7042	13.9819	13.6806	12.3688	12.5028	12.6889	-1.26874	0.000152951	0.0029225
MRPL2	MRPL2	14.9689	15.0102	14.8584	13.7968	13.8649	13.862	-1.10461	3.32854e-05	0.00191008
ATAD3B	ATAD3B	15.2675	15.5083	15.3218	14.0343	14.341	13.9402	-1.26068	0.000190472	0.00321169
THOC7	THOC7	13.3537	13.2417	13.0158	11.586	12.4226	12.2745	-1.10937	0.00510576	0.0208804
ZCCHC8	ZCCHC8	13.103	13.1757	13.0387	11.469	11.7434	11.5074	-1.53254	1.87233e-05	0.00185545
MRPL14	MRPL14	13.1264	13.5696	13.5339	12.3163	12.0985	11.9728	-1.28076	0.000386865	0.00466901
LCLAT1	LCLAT1	14.0872	14.4872	14.483	13.0938	13.4333	13.3284	-1.06727	0.000818365	0.00689342
MEPCE	MEPCE	13.8458	13.8962	13.4288	12.8325	12.6407	12.5439	-1.05121	0.000972468	0.00757926
MRPL55	MRPL55	14.3696	14.3009	14.2259	13.4079	12.9664	13.486	-1.01208	0.00108115	0.00807603
STX12	STX12	12.3265	13.2056	12.2312	11.261	11.6	11.0853	-1.27233	0.00684099	0.0250997
MRPL41	MRPL41	14.45	14.1721	14.4057	12.9959	13.073	12.6675	-1.43051	0.000126483	0.00285681
DHX37	DHX37	13.4244	13.4716	13.2852	12.068	12.0848	12.016	-1.33746	1.48855e-05	0.00168239
FTSJ3	FTSJ3	13.5424	13.6689	13.443	12.3744	12.2722	12.2389	-1.25624	3.33754e-05	0.00191008
MRPL50	MRPL50	14.3182	14.3041	14.331	13.1879	13.1997	13.3674	-1.06612	4.89865e-05	0.00211515
DDX51	DDX51	13.1889	13.7009	13.1853	11.9817	12.2607	12.2317	-1.20036	0.000809872	0.00687831
ABHD11	ABHD11	13.4985	13.7496	13.6578	12.5831	12.7199	12.5585	-1.01482	0.000144297	0.00288254
GADD45GIP1	GADD45GIP1	13.4505	13.8537	13.4874	12.2557	12.7283	12.2891	-1.17284	0.00104059	0.00789782
MRPL30	MRPL30	13.0634	13.2283	12.9029	11.7262	12.0354	11.6734	-1.25317	0.0002264	0.00361059
PNPT1	PNPT1	13.8973	13.9293	13.79	12.7406	12.7532	12.6016	-1.17376	3.39918e-05	0.00191008
DDX54	DDX54	13.8956	14.0742	13.7659	12.5599	12.7616	12.8838	-1.17684	0.00020392	0.00334282
BRIX1	BRIX1	13.6003	13.9011	13.6834	12.1533	12.6928	12.761	-1.19254	0.00123266	0.00868376
NOC3L	NOC3L	12.4827	12.7518	12.4676	11.2082	11.16	10.658	-1.55862	0.000241742	0.00377422
H1-10	H1-10	15.0458	14.8107	14.9035	13.5377	14.0007	13.0747	-1.3823	0.00182134	0.0108001
MRPS31	MRPS31	13.4464	13.4354	13.3165	12.1889	12.0525	12.1036	-1.28444	1.75613e-05	0.00185545
ABCC2	ABCC2	13.9013	14.042	13.7302	12.4452	12.8941	12.9077	-1.14218	0.000734105	0.00652924
GTPBP3	GTPBP3	12.6011	12.8303	12.7098	11.1806	12.0196	11.6542	-1.0956	0.00371546	0.0169099
MRPL24	MRPL24	14.255	14.6221	14.3393	13.0532	12.8206	12.9518	-1.46363	6.42238e-05	0.00232487
EXOSC8	EXOSC8	13.7097	13.689	13.7338	12.5645	12.6586	12.7062	-1.06775	3.41677e-05	0.00191008
RAB39B	RAB39B	13.9296	14.2954	14.3184	13.0716	12.3364	12.2624	-1.62433	0.00098882	0.00762895
MRPL38	MRPL38	13.9254	14.135	14.1406	13.2212	12.9199	12.6834	-1.12553	0.000696137	0.00633839
MRRF	MRRF	14.083	14.1574	13.9456	12.8182	13.1587	12.8659	-1.11435	0.000226324	0.00361059
PTCD3	PTCD3	14.1829	14.3842	14.1075	13.1493	13.0852	13.0411	-1.13301	7.95124e-05	0.00247172
DHTKD1	DHTKD1	12.3819	12.5009	12.3427	11.0538	11.6067	11.3617	-1.06775	0.000826364	0.00691831
TMX3	TMX3	14.048	14.0897	14.1161	13.0204	13.0043	12.8703	-1.11961	3.17479e-05	0.00191008
ZFR	ZFR	14.2867	14.3348	14.1968	12.8357	13.0736	13.3229	-1.19536	0.000285536	0.00405601
EP400	EP400	11.615	11.8875	11.6737	11.0653	10.3841	10.3874	-1.11313	0.00290106	0.0143781
NSUN5	NSUN5	14.4161	14.5365	14.5028	13.3359	13.3161	13.2674	-1.17864	1.90857e-05	0.00185545
GFM1	GFM1	13.7824	13.9626	13.7791	12.6341	12.7454	12.7027	-1.14728	4.32841e-05	0.00205261
PPP1R9B	PPP1R9B	12.8816	13.0831	12.6583	11.4239	11.923	12.0394	-1.07888	0.00254459	0.0132293
SLC29A1	SLC29A1	14.468	14.4463	14.0893	12.9321	12.9031	12.5549	-1.53782	0.000144594	0.00288254
MRPL57	MRPL57	13.3911	13.7348	12.9574	11.8583	12.106	12.2284	-1.29681	0.00162261	0.0100428
MYBBP1A	MYBBP1A	13.99	13.9745	13.7143	12.0183	12.3248	12.3507	-1.66168	4.19064e-05	0.00205261
AIFM2	AIFM2	14.4646	14.5602	14.5327	13.6146	13.4021	13.0987	-1.14739	0.000408668	0.00480693
LLPH	LLPH	13.2296	13.5643	13.3395	10.1167	11.4412	11.8132	-2.25413	0.00311477	0.0151201
NOL10	NOL10	12.5253	12.8689	12.453	11.677	11.6979	11.1688	-1.1012	0.00193116	0.0111557
CHCHD5	CHCHD5	13.7592	13.902	13.7856	12.6811	12.5531	12.5154	-1.23239	2.78191e-05	0.00185545
NDC1	NDC1	13.1384	13.148	12.9672	11.7678	12.0764	12.2194	-1.06336	0.000510845	0.00544771
MMTAG2	MMTAG2	13.3704	13.3518	13.3096	12.5543	11.8482	11.9468	-1.22749	0.00127885	0.00885435
UTP14A	UTP14A	13.232	13.3243	13.2236	12.3008	12.2641	12.1874	-1.0092	4.92273e-05	0.00211515
GNL3	GNL3	14.0231	14.3208	14.3403	12.618	12.21	12.3641	-1.83075	3.94345e-05	0.00205261
HINT2	HINT2	13.3739	13.8778	13.8253	12.603	12.498	12.317	-1.21969	0.000572968	0.00579545
MRPL13	MRPL13	14.5316	15.0296	14.7463	13.6696	13.6984	13.5937	-1.11531	0.000419995	0.00489586
MRPL9	MRPL9	14.4409	14.561	14.4403	12.9202	13.2181	12.8379	-1.48866	4.77904e-05	0.00211515
MRPL1	MRPL1	13.4494	13.6708	13.4158	12.0767	12.5055	12.3821	-1.19057	0.000322836	0.00424268
NIFK	NIFK	14.2704	14.4181	14.1051	13.2294	13.0172	12.6162	-1.31028	0.000620961	0.0060589
MRPS26	MRPS26	13.3006	13.15	13.0133	11.9925	12.0643	12.0542	-1.11765	7.9871e-05	0.00247172
NIBAN1	NIBAN1	14.69	14.7731	14.6237	13.2549	13.7475	13.4724	-1.20401	0.000293113	0.0040965
REXO4	REXO4	12.4892	12.9097	12.4438	10.949	11.6333	10.8887	-1.45723	0.00152873	0.00968775
SLIRP	SLIRP	15.3661	15.2923	15.2832	14.0975	14.0963	14.1904	-1.18584	1.82754e-05	0.00185545
XRN2	XRN2	14.1832	14.3005	14.2064	13.1776	13.3077	13.0525	-1.05073	9.91873e-05	0.00265812
MRPL18	MRPL18	14.4513	14.7123	14.5001	13.1069	13.5614	13.4747	-1.17359	0.000444378	0.00506158
MRPL46	MRPL46	13.6662	13.9728	13.7634	12.9603	12.6388	12.4703	-1.11098	0.000724192	0.00649151
TOR3A	TOR3A	14.0889	14.148	13.9673	12.6145	12.8351	12.5879	-1.38891	3.20154e-05	0.00191008
TFB2M	TFB2M	13.1619	13.4471	13.3646	12.503	12.2578	12.0892	-1.04119	0.000588062	0.00592334
RIOX1	RIOX1	12.9991	13.3368	13.17	11.5838	12.2049	12.1908	-1.17546	0.0017388	0.0105218
POLR1B	POLR1B	13.5941	13.5721	13.4571	12.5657	12.406	12.1161	-1.17852	0.000250537	0.00386512
CYP4F11	CYP4F11	13.9097	13.999	13.698	12.4916	12.7108	12.7996	-1.20161	0.000172661	0.00307419
SLC25A19	SLC25A19	11.9074	12.2748	12.229	11.0388	11.0509	10.7289	-1.19752	0.000361858	0.00448594
MRPL47	MRPL47	14.9628	15.2212	14.8709	13.8016	13.7251	13.6689	-1.28644	7.77939e-05	0.00245455
MRPS30	MRPS30	13.2171	13.2192	13.36	11.9387	12.2445	11.9273	-1.2286	0.000106251	0.00273465
NOP10	NOP10	13.8967	13.6145	14.0117	12.1815	12.0673	12.8051	-1.48965	0.000940715	0.00739906
MRPL40	MRPL40	13.2155	13.2945	13.0745	11.9932	12.291	12.2066	-1.03121	0.000234335	0.00370306
EXOSC5	EXOSC5	13.386	13.5591	13.457	12.0794	11.9606	11.9764	-1.46187	9.90498e-06	0.00146112
DDX21	DDX21	15.6129	15.6724	15.5115	13.8024	13.9122	13.7776	-1.76818	3.5136e-06	0.00121782
ABCB10	ABCB10	13.9604	14.1605	14.0441	12.9664	13.163	12.9633	-1.02414	0.000133987	0.002874
MRPL17	MRPL17	13.6586	13.8075	13.794	12.7567	12.6827	12.8136	-1.00235	7.2166e-05	0.00240236
FAM207A	FAM207A	13.7017	13.8209	14.102	12.6682	12.7213	12.7623	-1.1576	0.000178507	0.00313533
MDN1	MDN1	12.5899	12.8601	12.3855	11.5295	11.6417	11.6332	-1.01036	0.000606723	0.00603899
DDX28	DDX28	13.1895	13.5366	13.3055	11.9897	12.1697	12.1245	-1.24922	0.000100861	0.00267787
ATAD3A	ATAD3A	14.3745	14.57	14.47	13.5155	13.616	13.1192	-1.05459	0.000783391	0.00679941
DDX18	DDX18	14.3245	14.3842	14.2558	13.315	13.1194	13.2896	-1.08015	6.47264e-05	0.00232487
NHP2	NHP2	15.0627	15.2122	15.0805	13.8198	13.9261	14.1277	-1.16061	0.000102076	0.00268594
TEX10	TEX10	13.059	13.2027	13.104	12.3203	11.055	11.8059	-1.39485	0.00607552	0.0232597
GAR1	GAR1	13.6628	13.6541	13.8091	12.4139	12.2502	12.1378	-1.44138	2.61921e-05	0.00185545
COQ3	COQ3	12.1615	12.8613	12.3185	10.9936	11.2752	11.6001	-1.15747	0.00413825	0.0182329
NOP53	NOP53	13.2718	13.5176	13.4053	10.6997	10.5814	11.0769	-2.61226	7.09829e-06	0.00146112
MPP6	MPP6	13.2951	13.4463	13.2303	12.0494	12.2771	12.2376	-1.1359	9.45785e-05	0.00262154
SEC63	SEC63	13.8922	14.043	13.9667	12.6827	12.8386	12.7594	-1.20709	2.79807e-05	0.00185545
CYB5R1	CYB5R1	14.3665	14.436	14.2858	13.069	13.4509	13.3765	-1.06402	0.000299073	0.00411344
BAZ1B	BAZ1B	13.4483	13.5574	13.4421	12.4272	12.18	12.5356	-1.10167	0.00017612	0.00312317
STOML2	STOML2	15.033	15.1652	14.925	13.9698	14.1515	13.9977	-1.00137	0.000157535	0.00294613
NFU1	NFU1	14.0624	14.2849	14.157	13.0225	13.2108	13.2335	-1.01247	0.000163176	0.00298715
RCL1	RCL1	13.4229	13.9007	13.6375	11.8183	12.1953	12.5398	-1.46925	0.000879998	0.00711282
NOP58	NOP58	14.011	14.0538	13.95	12.2463	12.8235	13.1285	-1.27216	0.00211938	0.0118226
MRPL11	MRPL11	13.7966	13.9887	13.6625	12.4238	12.7804	12.8987	-1.11496	0.000734681	0.00652924
RRP15	RRP15	13.6904	13.9521	13.5682	12.3018	12.681	12.6941	-1.17795	0.000558257	0.00569094
NOP16	NOP16	14.0635	14.3007	14.0454	12.7637	12.885	12.9321	-1.27626	5.28305e-05	0.00220025
MRPS16	MRPS16	14.3964	14.5077	14.3279	13.0119	13.6941	13.2193	-1.10224	0.00169063	0.0102923
NOC2L	NOC2L	14.462	14.6141	14.3336	13.0972	13.3237	13.3566	-1.21076	0.00011734	0.00282431
TIMM9	TIMM9	15.1294	15.2484	15.0247	13.906	14.2635	14.1974	-1.01183	0.000415668	0.00486724
MRPS18B	MRPS18B	14.4853	14.6185	14.3761	13.1649	13.6001	13.5489	-1.05531	0.000652928	0.00615514
HECTD3	HECTD3	13.2462	13.2727	11.9363	11.3114	10.855	10.7622	-1.84221	0.00497024	0.0204594
BNIP3	BNIP3	13.2462	13.2727	13.2446	11.1755	11.5523	11.874	-1.72057	0.000155147	0.0029225
KIAA0100	KIAA0100	13.2462	13.2727	13.2446	10.5646	11.029	11.2354	-2.31149	2.99327e-05	0.00185545
TRAFD1	TRAFD1	13.2462	13.2727	13.2446	9.82944	11.3046	11.3375	-2.43066	0.00171081	0.0103908
PJA2	PJA2	13.2462	13.2727	13.2446	11.2632	12.1824	11.7116	-1.53542	0.00092073	0.00733059
TARBP1	TARBP1	13.2462	13.2727	13.2446	12.0256	11.7731	11.5787	-1.46204	6.43561e-05	0.00232487
CPLX2	CPLX2	13.2462	13.2727	13.2446	12.3577	10.8509	11.5246	-1.67677	0.00535449	0.0215472
LRRC20	LRRC20	13.2462	13.2727	13.2446	11.9058	12.1546	12.2946	-1.13618	0.000159892	0.00295369
VPS37B	VPS37B	13.2462	13.2727	13.2446	10.7185	11.4707	11.5624	-2.00401	0.000245412	0.00381392
A0A087WTW0;A0A087WVR3;Q96T88	UHRF1	10.9493	11.0864	11.4525	13.0716	13.2134	13.1794	1.99206	2.44429e-05	0.00185545
A0A087WUQ6;P07203	GPX1	11.9575	13.0156	13.6164	15.0431	15.2296	14.6228	2.10199	0.00404735	0.0179388
A0A087WWR2;I3L2Z5;P56270	MAZ	10.1512	10.2889	9.51768	13.0716	13.2134	13.1794	3.16885	1.32155e-05	0.00159785
A0A087WYS3;Q9ULU4	ZMYND8	11.4768	11.4393	10.9848	13.0716	13.2134	13.1794	1.85449	4.3429e-05	0.00205261
A0A087X0H8;Q15714	TSC22D1	13.7713	13.646	13.6879	14.5436	14.9509	15.1807	1.18998	0.000795242	0.00683202
A0A096LNH0;Q6V1P9	DCHS2	14.3574	14.2815	14.4955	15.1831	15.7054	15.4869	1.08034	0.000727694	0.00650048
A0A0A0MQW0;A0A0A0MR39;Q9P2K5	MYEF2	12.2368	11.2904	12.2921	13.0716	13.2134	13.1794	1.21503	0.00680943	0.0250369
A0A0A0MR02;P45880	VDAC2	14.8647	15.0026	14.8494	16.3072	15.8138	16.4312	1.27848	0.000614263	0.0060589
A0A0A0MSI3	PTER	14.8968	14.9639	15.6361	16.7571	16.3988	16.4463	1.36845	0.00151614	0.00965979
A0A0A0MTI1;Q15392	DHCR24	13.7931	14.2778	13.8258	15.3782	15.3935	15.3294	1.4015	0.000164585	0.00299126
A0A0A0MTI5;B8ZWD1;P07108	DBI	13.3938	13.2662	13.3262	15.2576	15.2822	15.1787	1.91078	1.60204e-06	0.00102166
A0A0A6YYL2;P0DMM9;P0DMN0	SULT1A4	12.9964	12.8308	12.7151	14.5158	14.1429	14.6296	1.58204	0.000112311	0.00276912
A0A0C4DFL7;Q16850	CYP51A1	13.3696	13.5811	13.2477	14.5572	14.6271	14.4937	1.15983	0.000111022	0.00276912
A0A0C4DGB5	CAST	13.5749	13.3485	13.352	14.3323	14.4598	14.56	1.02558	0.000184538	0.00318488
A0A0C4DGN6;J3QRU8;Q9Y2X7	GIT1	11.6961	12.1853	11.701	12.5514	13.1948	13.2035	1.12243	0.00442053	0.0190094
A0A1B0GU15;F5GWR7;P23468;Q3KPI9	PTPRD	17.9055	17.7187	17.8105	18.4804	19.132	19.2826	1.15347	0.00293735	0.0145026
A0A1C7CYX9	DPYSL2	14.3529	14.476	14.5935	15.3145	15.6763	15.4654	1.01125	0.000400057	0.00475949
A0A2R8Y4B0;H0YAY8;H0YBS0;P16157	ANK1	16.1152	16.4228	16.255	17.4603	17.9415	17.7674	1.4588	0.000165126	0.00299126
A0A2R8Y5H3;A0A2R8Y5S9;A0A2R8Y7C5;A0A2R8Y7Q9;A0A2R8YE18;A0A2R8YEK8;Q9Y5P4	CERT1	10.2911	10.4689	10.4014	11.1157	11.7481	11.9684	1.22363	0.00256314	0.0132463
A0A2R8Y5Z4;A0A2R8YD35;A0A2R8YDE6;A6NDI8;C9J172;E7EP63;E7ER52;Q9BRX7;Q9UBN7	HDAC6	11.294	11.5882	11.574	12.1955	12.7211	12.7891	1.08316	0.00191091	0.011104
A0A2U3TZH6;P11171	EPB41	12.3978	12.4175	12.8042	13.9414	13.3654	14.0754	1.25426	0.0020696	0.0116449
A0A2U3TZU2;P06744	GPI	14.5402	14.2618	14.567	15.8989	15.3232	15.3514	1.06821	0.00206857	0.0116449
A0A3B3ITK7;P36871	PGM1	12.6861	12.5243	12.6398	13.5208	14.139	14.1019	1.30379	0.000699448	0.0063463
A0A494C0A9;Q13951	CBFB	12.8027	12.7559	12.8056	13.8246	14.3003	14.0639	1.27486	0.000166396	0.0030038
A0A494C0G5	AGRN	11.8705	11.7488	11.6531	13.265	13.4854	13.3082	1.5954	1.41191e-05	0.00163122
A0A590UJH0;A0A590UK33;Q9P2H0	CEP126	15.4784	15.5532	16.244	18.052	17.99	18.3867	2.38432	0.000108779	0.00276912
A0A590UJJ4	KCNAB2	12.6872	12.5026	12.7551	14.1142	13.776	14.0558	1.33374	0.000102292	0.00268594
A0A5F9ZHM8;P04424	ASL	11.8405	12.0814	12.0639	12.8173	13.4321	13.4284	1.23071	0.00119416	0.00857629
A1A4S6	ARHGAP10	17.9652	17.7789	17.62	18.9375	19.4603	19.5194	1.51773	0.000351864	0.00444901
A3KFJ0;O14965;Q5QPD4	AURKA	11.2451	11.0932	11.2163	12.5647	12.1846	12.1506	1.11509	0.00035432	0.00444901
A6NG10;K7EIJ0;K7EMC9;K7ENL2;Q969T9	WBP2	12.9188	12.6916	12.8498	14.4583	14.8904	14.9667	1.95173	4.02936e-05	0.00205261
A6NGJ0;P51808	DYNLT3	12.8211	12.8234	12.9058	13.3336	14.2021	14.1209	1.03539	0.00714425	0.0257937
A6XND0;A6XND1;P17936	IGFBP3	10.4476	11.8631	10.8192	13.6374	14.5808	13.6615	2.91658	0.000906551	0.00726219
A8CG34	POM121C	9.87876	8.51455	9.85987	13.0716	13.2134	13.1794	3.73707	0.000122697	0.00285681
A8MVZ6;Q96G01	BICD1	12.7182	12.9405	13.2935	15.1281	13.7706	14.5868	1.51112	0.00788509	0.0278118
B1AJY7;O75832	PSMD10	12.241	11.7053	11.5418	12.8775	12.8803	13.0687	1.11276	0.00201792	0.0114909
B1AP13;H3BLV0;H7BY55;P08174	CD55	15.4634	15.3363	15.3061	16.0822	16.5789	16.6864	1.08056	0.00134624	0.00906617
B3KQH5;G5E9X1;Q9UL03	INTS6	9.95264	10.4641	10.1147	13.0716	13.2134	13.1794	2.97766	2.79522e-06	0.00121103
C9IZG4;O60888	CUTA	13.2482	13.2914	12.824	14.6173	14.5057	14.5625	1.44063	0.000125831	0.00285681
C9J0A7;Q9UQN3	CHMP2B	13.6742	13.3623	13.2446	14.477	15.0899	15.2958	1.5272	0.00114507	0.00836469
C9JE50;Q8NBZ7	UXS1	15.3276	14.5498	14.3185	15.823	15.8709	15.9168	1.13823	0.00690511	0.0252104
C9JGI3;P19971	TYMP	12.8077	12.718	12.7745	13.3052	14.0326	14.0918	1.04317	0.00483519	0.0201633
D6REL5;Q6UWZ7	ABRAXAS1	11.1613	11.1983	10.4201	13.0716	13.2134	13.1794	2.22824	0.000117127	0.00282431
E5RFP0;Q8WVJ2	NUDCD2	13.7102	13.614	13.7288	14.4283	14.9079	14.8774	1.05356	0.000738245	0.00653856
E5RGN3;E5RIM7;O00244	ATOX1	12.3112	12.05	12.4044	13.4862	13.8238	13.8306	1.45833	0.000126966	0.00285681
E5RIW3;E5RJD8;O75347	TBCA	13.6218	13.5337	13.7242	14.481	14.8068	14.8273	1.0785	0.000280751	0.00400996
E9PFP8;P57721	PCBP3	12.3641	12.3041	11.4754	13.287	13.8687	14.0942	1.70213	0.00256784	0.0132574
E9PJL7;P02511	CRYAB	11.3597	11.8322	11.5001	13.5998	14.0978	13.0906	2.03203	0.000547192	0.00563457
E9PL57	NEDD8-MDP1	13.7608	13.7329	14.1074	14.8518	15.1905	14.9377	1.12632	0.000509429	0.00544771
F2Z3J9;Q14914	PTGR1	14.0445	13.8994	14.1491	14.9521	15.125	15.0364	1.00684	0.000146567	0.00288636
F5GZG6;F8VRJ6;F8WCM7;Q9H3S4	TPK1	11.0245	10.1048	10.8749	12.429	11.7351	11.6504	1.27007	0.00983995	0.0327097
F8VR14;H0YI72;Q7Z6G8;R4GN78	ANKS1B	16.3399	16.2328	16.0176	16.968	17.494	17.5454	1.139	0.00140942	0.00923054
F8VRQ4;F8VUB0;F8VZ70;Q96GM5	SMARCD1	11.9301	12.0985	11.5463	13.0716	13.2134	13.1794	1.29647	0.000323158	0.00424268
G3V180;G3V1D3;Q9NY33	DPP3	12.3413	12.3147	12.6985	13.5213	13.8867	13.7966	1.2834	0.000314411	0.00422057
G3V2U7;P07311	ACYP1	10.6428	11.0757	10.9597	12.0547	12.8758	12.6492	1.6338	0.000814021	0.00689266
H0Y6U5;Q86XI2	NCAPG2	11.5134	11.6935	11.7338	13.0716	13.2134	13.1794	1.50791	1.35773e-05	0.00160429
H0YA52;Q9H0N5	PCBD2	14.2024	14.0177	13.8899	14.8811	15.1134	15.3239	1.06946	0.000648802	0.00614877
H3BM67;H3BUN4;H3BUP2;O60936	NOL3	13.1417	13.1689	13.3669	14.9655	15.1266	14.9908	1.8018	6.24002e-06	0.00146112
H3BN86;Q8TD49;Q9H1A3	METTL9	13.4661	13.452	13.5028	13.9657	14.8267	14.8557	1.07575	0.00733238	0.0263449
H3BPB8;P34949	MPI	10.9753	10.929	12.5172	13.3127	14.5789	14.6212	2.6971	0.00426733	0.0186217
H7C5H5;Q8IWA4	MFN1	11.8149	11.809	11.2433	13.0716	13.2134	13.1794	1.5324	0.000240484	0.00376589
I3L1R7;Q99447	PCYT2	11.9633	11.6418	11.8541	13.1681	13.6869	13.6039	1.66659	0.000130709	0.00285681
J3KMZ9;P01130	LDLR	11.8502	12.152	11.7738	13.2837	13.7224	13.6766	1.63553	0.000126908	0.00285681
J3KNF4;O14618	CCS	12.5487	12.5373	12.76	13.8959	14.0003	13.9692	1.3398	2.47359e-05	0.00185545
J3KQ18;P30046	DDT	12.7237	12.2532	12.5828	14.9051	13.479	14.296	1.7068	0.00495095	0.0204123
K7EPA3;K7EQ34;Q9NX61;U3KQT6	TMEM161A	10.9435	11.1676	11.4298	13.0716	13.2134	13.1794	1.97449	2.02277e-05	0.00185545
M0QYU1;P13807	GYS1	9.05946	9.88107	9.77557	11.1442	11.2472	11.5935	1.75625	0.000716342	0.00644336
M0R2L2;Q9HA65	TBC1D17	17.0121	15.8197	16.1935	17.7066	17.4911	17.5828	1.25174	0.00849068	0.0294091
O00767	SCD	13.5861	13.9527	13.5924	15.4641	15.9	15.5607	1.9312	5.06523e-05	0.00214477
O14907	TAX1BP3	12.5864	12.7917	12.8776	13.5382	14.0244	13.7809	1.02929	0.000946418	0.00742146
O15460	P4HA2	12.411	12.6417	12.2319	13.2469	14.2563	13.7505	1.32303	0.00391685	0.0175798
O60218	AKR1B10	15.5301	15.3334	15.5409	16.9922	16.9423	16.9727	1.50094	1.02136e-05	0.00146112
O60427	FADS1	12.9496	13.118	13.0314	14.2697	14.419	14.2436	1.27777	2.73322e-05	0.00185545
O75368	SH3BGRL	12.4399	12.3582	12.5152	14.1246	14.3696	14.441	1.87397	8.74085e-06	0.00146112
O75486	SUPT3H	9.16146	8.84676	9.83416	11.07	13.2134	13.1794	3.20683	0.00339994	0.0159822
O75528	TADA3	11.3521	12.1167	12.2365	13.0716	13.2134	13.1794	1.25302	0.00310159	0.0150843
O75828	CBR3	12.8775	12.7701	12.8136	13.7194	13.9014	13.8902	1.01659	7.78997e-05	0.00245455
O75874	IDH1	14.616	14.5529	14.598	15.4998	15.7323	15.7567	1.074	9.34529e-05	0.00262154
O76038	SCGN	17.2502	17.4128	17.4092	18.3116	18.4782	18.2969	1.00483	0.000115953	0.002817
O95372	LYPLA2	12.53	12.255	12.7531	13.7698	13.8461	13.9666	1.34815	0.000189376	0.00320706
O95747	OXSR1	12.6833	12.6825	12.6347	13.5662	13.8586	14.021	1.14839	0.00025704	0.00388745
O95864	FADS2	11.7843	12.1581	11.7599	15.0536	15.284	15.0957	3.24368	1.35454e-06	0.00100604
O95865	DDAH2	12.0542	12.2871	12.2513	12.9133	13.4181	13.6354	1.12476	0.00211382	0.0118042
O95989	NUDT3	12.1142	12.3072	12.4087	13.2366	13.6076	13.6307	1.21496	0.000318166	0.00422057
P00338	LDHA	16.0558	15.97	16.1873	17.3472	17.2983	17.3741	1.26879	2.39907e-05	0.00185545
P00352	ALDH1A1	13.6461	13.7374	13.9372	15.2251	15.3164	15.147	1.45597	2.80224e-05	0.00185545
P00558	PGK1	15.2984	15.0104	15.2497	16.9047	17.1052	17.1562	1.86923	1.22961e-05	0.00152208
P00568;Q5T9B7	AK1	12.4414	12.4213	12.4998	13.6151	13.9272	13.9301	1.36994	4.89965e-05	0.00211515
P02751	FN1	13.126	13.2481	12.9653	14.6132	14.3728	15.203	1.61652	0.000646714	0.00614877
P02792	FTL	13.2362	13.179	13.324	16.2217	16.1338	15.9154	2.84389	7.57342e-07	0.000787484
P02794	FTH1	13.3652	13.3309	13.4565	16.7081	16.9344	16.51	3.3333	6.99733e-07	0.000787484
P02795;P13640;P80297	MT2A	13.6213	13.7014	13.2289	15.3602	15.3903	15.2557	1.81823	3.55831e-05	0.00196805
P04075	ALDOA	16.3829	16.2374	16.3966	17.7017	17.6929	17.7893	1.38903	1.20767e-05	0.00152208
P04080	CSTB	13.958	14.0027	14.2128	15.8065	16.0083	15.9623	1.86785	7.3915e-06	0.00146112
P04083	ANXA1	15.1174	14.9534	15.1042	16.2215	15.9859	15.9797	1.00408	0.000182684	0.00318488
P04179	SOD2	13.8733	13.7357	13.68	15.2193	15.565	15.5153	1.67021	2.57502e-05	0.00185545
P04406	GAPDH	16.2249	16.0719	16.3713	17.7218	17.244	17.0206	1.10609	0.00222175	0.0122103
P04792	HSPB1	13.3669	13.6806	13.6817	15.1372	15.373	15.0089	1.59662	6.75622e-05	0.00236102
P05091	ALDH2	14.363	14.2217	14.3325	14.9812	15.4427	15.7728	1.09318	0.00277129	0.0140523
P05120	SERPINB2	13.3538	13.4577	13.4947	14.7394	15.3323	15.0428	1.60278	0.000127031	0.00285681
P06703;R4GN98	S100A6	16.3946	16.1455	16.2031	17.3549	17.8764	17.9045	1.46424	0.000301733	0.00412819
P06737	PYGL	12.4833	12.4534	12.5342	13.6581	14.1228	14.207	1.50568	0.00016078	0.00295369
P07384	CAPN1	13.0756	13.0084	13.0584	14.034	14.3488	14.3631	1.20119	0.000104606	0.00271923
P08758	ANXA5	14.095	13.9721	13.9907	15.2381	15.4812	15.4938	1.38513	2.97407e-05	0.00185545
P09104	ENO2	13.6365	13.24	13.2532	15.2939	15.4588	15.636	2.08633	2.27759e-05	0.00185545
P09525	ANXA4	12.7508	12.6719	12.9155	13.7886	13.9061	14.0612	1.1392	0.000128795	0.00285681
P09972	ALDOC	12.1019	12.4809	12.85	15.4326	15.834	15.4939	3.10925	1.71393e-05	0.00185545
P10599	TXN	16.3647	16.2757	16.4594	17.6978	17.7778	17.7804	1.38543	1.22715e-05	0.00152208
P11169	SLC2A3	13.6187	13.6443	13.4547	14.7145	15.6239	15.2645	1.62838	0.00075206	0.00660466
P11216	PYGB	13.7563	13.7083	13.8097	14.7109	14.8921	15.2644	1.19772	0.000448815	0.00506158
P11413	G6PD	15.3199	15.3096	15.5345	16.6752	16.5853	16.6129	1.23646	3.73046e-05	0.00204155
P12277	CKB	12.652	12.4574	12.8798	15.0773	14.8651	14.5759	2.17637	3.39862e-05	0.00191008
P14324	FDPS	14.0181	13.8196	13.9592	16.1341	16.3105	16.3732	2.34024	1.76859e-06	0.00102166
P14550	AKR1A1	13.2395	13.1552	13.3762	14.596	14.8013	14.6966	1.44098	2.14097e-05	0.00185545
P14618	PKM	15.7406	15.6678	15.968	17.1586	16.9237	16.8979	1.20129	0.000150706	0.0029225
P17252	PRKCA	12.5792	12.5034	12.7387	13.2227	13.8452	13.9509	1.06583	0.00333947	0.0158267
P19838	NFKB1	11.5544	11.2458	11.4834	12.2409	12.8105	12.7202	1.16268	0.00109685	0.00810014
P21266	GSTM3	13.4925	13.1947	13.305	14.5013	14.6403	14.8198	1.32306	0.000100955	0.00267787
P21399	ACO1	11.6228	11.6955	11.7371	12.9104	12.953	13.1188	1.30892	2.31314e-05	0.00185545
P21580	TNFAIP3	11.545	11.511	11.4644	12.8825	13.4159	13.4392	1.73905	9.70656e-05	0.00262836
P21589	NT5E	13.0638	12.7109	12.9363	13.5174	14.3549	14.235	1.13204	0.00500061	0.0205682
P25445	FAS	10.7178	10.9401	11.5941	13.0716	13.2134	13.1794	2.07077	0.000203327	0.00334282
P25815	S100P	15.2085	14.7652	14.6741	16.3835	16.3313	16.5361	1.53435	0.000159075	0.00295369
P26447	S100A4	14.0148	13.4784	13.6704	16.3729	15.5444	15.6847	2.14614	0.000294908	0.00411053
P30085	CMPK1	12.51	12.2613	12.3485	13.2865	13.5112	13.6493	1.10905	0.000265815	0.00392559
P30086	PEBP1	14.667	14.5135	14.6899	15.6867	15.7288	15.7533	1.0995	4.17444e-05	0.00205261
P30838	ALDH3A1	14.8213	14.757	14.7579	16.9134	16.7032	16.4028	1.89441	2.71804e-05	0.00185545
P31150	GDI1	13.3857	13.4321	13.6007	14.1717	14.7508	14.6915	1.06516	0.00153357	0.00968775
P31947	SFN	13.3493	13.2915	13.3762	14.4074	14.8273	14.8479	1.35517	0.000146	0.00288636
P31949	S100A11	14.8607	14.5857	14.8413	16.8674	15.8192	15.8049	1.40128	0.00549568	0.0218775
P32119	PRDX2	14.3346	14.2963	14.3423	15.2726	15.5762	15.587	1.15424	0.000111596	0.00276912
P35754	GLRX	13.7034	14.0889	13.6143	15.9913	15.6695	16.2449	2.16634	6.83999e-05	0.00236102
P35813	PPM1A	11.4671	11.3481	11.5319	12.1743	12.7288	12.725	1.09367	0.00126042	0.00880768
P36405	ARL3	12.5065	12.1705	12.8597	13.9474	13.6968	13.6912	1.2662	0.000991358	0.00762895
P36639	NUDT1	13.1468	12.7989	12.9018	13.8044	14.2861	13.9811	1.07468	0.000948395	0.00742576
P37268	FDFT1	11.3718	12.0684	12.3534	14.6113	14.357	14.4026	2.5258	0.000129318	0.00285681
P40121	CAPG	12.2456	12.3011	12.224	14.0318	14.387	14.6326	2.09358	3.03354e-05	0.00185545
P40925	MDH1	14.3397	14.1973	14.4244	15.3112	15.311	15.3438	1.00158	8.54332e-05	0.00249826
P42574	CASP3	13.329	13.1675	13.3568	14.3245	14.8394	15.0342	1.44824	0.000542105	0.00562469
P43490	NAMPT	15.2564	15.0711	15.2842	16.2823	16.2139	16.1285	1.00435	0.000120298	0.00285681
P48449	LSS	12.5002	12.7018	12.4883	13.3212	13.7004	13.7241	1.01845	0.000669855	0.00621374
P49327	FASN	14.6364	14.6549	14.8242	16.504	16.4413	16.4165	1.74879	4.00204e-06	0.00130041
P49902	NT5C2	12.3495	12.4473	12.1258	13.0249	13.5589	13.5537	1.07164	0.00167408	0.0102515
P50452	SERPINB8	12.2859	12.2287	12.203	13.2489	13.6183	13.5204	1.22332	0.000105764	0.00273465
P51397	DAP	12.4494	12.0015	12.6409	13.1669	13.8854	13.6799	1.21351	0.00388735	0.0175285
P51452	DUSP3	12.3979	12.5624	12.5669	13.6861	13.6866	13.7437	1.19638	2.6582e-05	0.00185545
P51570	GALK1	12.2104	12.3748	12.4728	13.754	14.0019	14.0075	1.56852	2.82069e-05	0.00185545
P52789	HK2	12.6036	12.5207	12.489	13.3288	13.6086	13.6989	1.00768	0.000319039	0.00422057
P53004	BLVRA	14.0797	13.9829	14.1789	14.9487	15.2398	15.2345	1.06047	0.000214113	0.00346782
P53396	ACLY	14.4896	14.5241	14.6554	15.6924	15.8318	15.8237	1.22627	2.94701e-05	0.00185545
P53990	IST1	12.3286	12.4292	12.3545	13.1878	13.6312	13.5981	1.10157	0.000428143	0.00496857
P55210	CASP7	12.5191	12.6038	12.621	13.5493	13.855	13.7688	1.14309	9.47404e-05	0.00262154
P55957	BID	12.3468	12.3474	12.2379	13.1234	13.8461	13.899	1.31213	0.00161124	0.0100082
P56937	HSD17B7	11.366	11.3929	10.9029	12.3075	12.5841	13.015	1.4149	0.00126033	0.00880768
P58546	MTPN	13.345	13.3709	13.5015	14.4749	14.9174	14.791	1.32195	0.000144709	0.00288254
P60174	TPI1	15.832	15.6407	15.8183	16.8595	17.1447	16.9426	1.2186	8.54955e-05	0.00249826
P61457	PCBD1	13.9803	13.7965	14.2609	15.1304	15.0585	15.0441	1.06509	0.000415648	0.00486724
P62328	TMSB4X	14.3272	14.2964	14.2941	15.4696	15.8962	15.7052	1.38444	7.3471e-05	0.00240236
P62937	PPIA	15.4711	15.6271	15.8402	17.1159	16.9875	16.6721	1.279	0.000353843	0.00444901
P62942	FKBP1A	13.9635	13.861	14.0175	15.9598	16.3451	16.4146	2.29248	9.44274e-06	0.00146112
P62993	GRB2	13.6916	13.713	13.629	14.4377	14.8879	14.9267	1.07295	0.000671691	0.00621374
P63313	TMSB10	14.3574	14.4196	14.3935	16.1014	16.7409	16.7185	2.13007	5.97567e-05	0.00232487
Q00653	NFKB2	11.9449	12.0636	12.2674	14.1143	14.7506	14.8335	2.47413	5.47283e-05	0.00220025
Q01469	FABP5	13.4837	13.2793	13.5015	14.6448	14.5205	14.4981	1.13293	7.16401e-05	0.00240236
Q01581	HMGCS1	11.2067	11.0354	11.4385	15.627	15.3222	15.3825	4.21699	3.4043e-07	0.000594472
Q03405	PLAUR	12.697	12.5512	12.4229	13.9435	14.6261	14.2859	1.72814	0.000188009	0.00319431
Q04721	NOTCH2	10.8985	11.5099	11.0717	13.0716	13.2134	13.1794	1.99477	5.07419e-05	0.00214477
Q04771	ACVR1	10.386	10.8243	10.3062	13.0716	13.2134	13.1794	2.64928	6.76932e-06	0.00146112
Q04828	AKR1C1	15.4683	15.1652	15.5593	16.7714	16.3779	16.1953	1.05062	0.00208795	0.0117028
Q07954	LRP1	10.3716	10.3593	11.0222	11.4322	12.2908	11.7196	1.22981	0.00696791	0.0253685
Q12805	EFEMP1	14.0719	13.955	13.7976	14.4525	15.2877	15.1563	1.02402	0.00677166	0.0249687
Q12873	CHD3	11.6779	11.8771	11.3867	13.0716	13.2134	13.1794	1.50756	8.97577e-05	0.0025925
Q13206	DDX10	11.256	11.6351	11.2649	13.0716	13.2134	13.1794	1.76947	2.46506e-05	0.00185545
Q13228	SELENBP1	12.7217	12.5618	12.655	14.0596	14.1343	14.1757	1.47706	8.21286e-06	0.00146112
Q13572	ITPK1	9.61319	10.5778	11.6708	13.3042	13.0899	13.1928	2.57499	0.00303367	0.0148094
Q13907	IDI1	11.0646	10.8792	11.1181	13.968	14.1116	14.0981	3.03862	3.43031e-07	0.000594472
Q14534	SQLE	9.90168	10.1529	9.75168	13.061	12.5206	12.4045	2.72659	2.56507e-05	0.00185545
Q14764	MVP	12.3649	12.4565	12.393	13.8821	14.3564	14.3387	1.7876	4.53469e-05	0.00210499
Q15555	MAPRE2	11.3973	11.515	11.1609	12.6633	12.4006	12.5836	1.1914	0.000190885	0.00321169
Q15582	TGFBI	12.4603	12.6981	12.2458	13.2318	14.034	14.1003	1.3207	0.00361987	0.0166399
Q15628	TRADD	11.6275	11.4533	11.4484	12.2409	12.5613	12.925	1.06599	0.00189645	0.0110534
Q15911	ZFHX3	15.0469	15.2466	15.3586	15.8285	16.9761	16.5071	1.21983	0.00825468	0.0288027
Q16658	FSCN1	13.7165	13.6306	13.8802	15.3972	15.4669	15.1792	1.60531	2.49636e-05	0.00185545
Q16678	CYP1B1	12.1376	12.4026	12.1408	13.2057	13.4982	13.1938	1.07226	0.00035432	0.00444901
Q16719	KYNU	12.8712	12.8524	13.1295	14.182	14.1608	14.193	1.22758	5.41601e-05	0.00220025
Q16851	UGP2	12.9119	13.045	13.0952	14.2488	14.6389	14.5979	1.47783	7.0553e-05	0.00239742
Q2UY09	COL28A1	15.4863	15.564	15.7965	17.0762	16.6928	16.235	1.05238	0.00511023	0.0208804
Q3LXA3	TKFC	11.5379	11.4101	11.4347	12.4521	12.4597	12.821	1.1167	0.000252884	0.0038783
Q5JPT2;Q96B97	SH3KBP1	12.3508	12.5006	12.6687	13.318	13.6729	13.7203	1.06368	0.000665249	0.00621374
Q5JSH3	WDR44	12.1389	12.1843	12.3594	13.0348	13.6156	13.5504	1.17276	0.000963964	0.00753631
Q5M775	SPECC1	12.0153	12.5737	11.8631	13.0716	13.2134	13.1794	1.00411	0.00326233	0.0155401
Q5T123;Q9H299	SH3BGRL3	13.2522	13.2334	13.2383	16.5211	16.4735	16.2473	3.1727	2.62462e-07	0.000594472
Q5VYJ5	MALRD1	14.0718	13.5766	14.1596	16.2891	15.1104	15.0066	1.53267	0.00902299	0.0308216
Q68BL7	OLFML2A	11.6755	11.5554	11.6681	12.8226	13.3101	13.0046	1.41277	0.000122615	0.00285681
Q6IQ49	SDE2	11.925	12.0123	11.9222	13.0716	13.2134	13.1794	1.20161	2.19232e-05	0.00185545
Q6ZMJ2	SCARA5	12.0962	12.1683	11.7314	12.9207	13.6547	13.463	1.34752	0.0015451	0.00973696
Q6ZNB6	NFXL1	11.8641	12.0339	11.7607	13.0716	13.2134	13.1794	1.26856	4.60913e-05	0.00211515
Q6ZT12	UBR3	11.3264	11.4006	10.4297	13.0716	12.1767	13.1794	1.75702	0.00475849	0.0199834
Q6ZVF9	GPRIN3	10.7475	10.7301	10.5462	11.2283	12.4032	11.9793	1.19566	0.00942495	0.0317795
Q7L1Q6	BZW1	14.2846	14.2304	14.2475	15.1017	15.3324	15.3905	1.02069	0.000143023	0.00288254
Q86SR1	GALNT10	10.8499	11.2489	10.3787	13.0716	13.2134	13.1794	2.32897	8.94981e-05	0.0025925
Q86WR0	CCDC25	10.7578	10.7961	10.759	11.6868	11.9992	11.9326	1.10194	0.000113449	0.00276912
Q8IWE2	FAM114A1	12.2704	12.509	12.0768	13.0566	13.3233	13.5063	1.00998	0.00147332	0.00948748
Q8N556	AFAP1	11.1947	11.5888	11.1364	13.0716	13.2134	13.1794	1.84819	3.00143e-05	0.00185545
Q8NB16	MLKL	11.7534	11.4179	11.7287	13.1308	12.7045	12.7491	1.22816	0.000469143	0.0052117
Q8NFT8	DNER	11.6335	11.9738	11.5244	12.8364	13.4198	13.045	1.38986	0.000642377	0.00614877
Q8NHV4	NEDD1	12.4965	12.2293	12.3812	13.4484	13.9913	14.0992	1.47732	0.000452436	0.00508038
Q8TAD8	SNIP1	11.6502	11.6887	11.693	13.0716	13.2134	13.1794	1.47747	6.05246e-06	0.00146112
Q8WUA2	PPIL4	11.6862	11.4284	11.1098	13.0716	13.2134	13.1794	1.74667	7.30552e-05	0.00240236
Q92597	NDRG1	9.99116	9.51732	10.3927	14.7915	15.6211	15.0648	5.19206	5.71858e-06	0.00146112
Q92696	RABGGTA	11.7851	12.0978	11.9396	12.7473	13.1911	13.1794	1.09843	0.000799309	0.00683488
Q92922	SMARCC1	11.0402	11.2196	10.7991	13.0716	13.2134	13.1794	2.13518	8.22499e-06	0.00146112
Q93074	MED12	10.3107	10.6277	11.1005	13.0716	13.2134	13.1794	2.47518	4.29039e-05	0.00205261
Q96AQ8;U3KQP8	MCUR1	11.3152	11.1846	10.1714	13.0716	13.2134	13.1794	2.26443	0.000556779	0.00568702
Q96AZ6	ISG20	11.5976	11.4938	11.4803	13.5026	13.7914	13.7718	2.16472	3.37657e-06	0.00121782
Q96BS2	TESC	11.6802	11.8725	11.7654	12.9603	12.9428	13.0084	1.19783	2.65423e-05	0.00185545
Q96C19	EFHD2	14.2885	14.2752	14.3174	15.4593	15.807	15.9281	1.43778	9.48689e-05	0.00262154
Q96D96	HVCN1	12.4034	12.7502	12.5125	14.1	14.3222	14.5703	1.77551	6.38495e-05	0.00232487
Q96DG6	CMBL	12.3701	12.065	12.2979	13.5923	13.7019	13.9098	1.49033	6.01003e-05	0.00232487
Q96DX5	ASB9	11.4433	11.286	11.0396	12.8012	12.4784	12.3308	1.28049	0.000462423	0.00517018
Q96FQ6	S100A16	12.2468	12.3716	12.0096	13.0765	13.6722	14.0764	1.39905	0.00280799	0.0141547
Q96G25	MED8	11.1826	11.0907	10.7533	13.0716	13.2134	13.1794	2.14595	1.00079e-05	0.00146112
Q96G28	CFAP36	10.6203	10.6361	10.7296	11.6466	11.7464	11.7301	1.04569	4.03154e-05	0.00205261
Q96GD0	PDXP	12.1424	12.1423	12.2622	12.8066	13.4047	13.484	1.0495	0.00252633	0.0132137
Q96HE7	ERO1A	13.4856	13.5216	13.4288	14.5017	15.0521	14.9017	1.33983	0.000257448	0.00388745
Q96IU4	ABHD14B	13.3041	13.038	13.1991	14.6007	14.4065	14.4995	1.32187	4.27868e-05	0.00205261
Q96TA1	NIBAN2	13.1211	13.2445	13.3222	14.463	14.6186	14.6238	1.33921	2.48608e-05	0.00185545
Q99584	S100A13	12.7247	12.5982	12.9503	14.2338	14.1215	14.3427	1.47499	4.87242e-05	0.00211515
Q99661	KIF2C	11.3367	11.3979	11.2899	13.0716	13.2134	13.1794	1.8133	2.39023e-06	0.00112971
Q9BRA2	TXNDC17	13.8375	13.848	14.1255	14.9977	15.4493	15.3202	1.31875	0.000264365	0.00391576
Q9BRF8	CPPED1	10.5062	10.967	11.3013	11.909	12.6715	12.4695	1.42515	0.0031587	0.0152197
Q9BS40	LXN	12.5868	12.9405	12.8873	14.0954	14.7406	14.5623	1.66126	0.000278329	0.00400939
Q9BV57	ADI1	12.2262	12.1669	12.1668	13.3144	13.6852	13.5669	1.33552	6.27141e-05	0.00232487
Q9BVS5	TRMT61B	11.3016	11.4983	10.4572	13.0716	13.2134	13.1794	2.0691	0.000495154	0.00535725
Q9BWD1	ACAT2	12.3923	12.2327	12.4578	15.1184	14.1226	13.8567	2.005	0.00140564	0.00922716
Q9BXS6	NUSAP1	10.4006	11.2421	10.5481	13.0716	13.2134	13.1794	2.42455	8.33242e-05	0.00249826
Q9GZT9	EGLN1	10.8756	10.9409	11.0192	11.8271	12.4283	12.1495	1.18977	0.000624024	0.0060589
Q9H6L4	ARMC7	16.1174	15.9724	16.0954	17.0171	17.3268	17.8574	1.33874	0.00138027	0.00919481
Q9NP31	SH2D2A	11.92	11.7301	11.9606	13.3299	13.8333	13.5291	1.69385	6.85736e-05	0.00236102
Q9NQ66	PLCB1	10.8877	11.4	11.2517	12.4082	12.7172	12.808	1.46468	0.000304811	0.00414846
Q9NR19	ACSS2	11.9067	11.6877	12.3544	14.3019	14.7014	14.7844	2.61295	4.11747e-05	0.00205261
Q9NRX4	PHPT1	13.012	12.8775	12.6841	14.3252	14.8747	14.7307	1.78568	9.81811e-05	0.00264479
Q9NV29	TMEM100	9.42879	9.74266	9.91897	11.6987	12.5292	12.1577	2.43173	0.000109822	0.00276912
Q9NWZ8	GEMIN8	14.0155	13.6459	13.2446	14.5749	14.7996	15.279	1.24913	0.00443975	0.0190708
Q9NXG6	P4HTM	10.9563	11.2155	11.0023	13.0716	13.2134	13.1794	2.09676	3.0373e-06	0.00121469
Q9UHN6	CEMIP2	11.2706	11.7126	11.3913	12.2938	12.7776	12.7409	1.14597	0.00127683	0.00885435
Q9UK58	CCNL1	14.7392	14.5546	14.4267	15.418	15.6765	15.8607	1.0782	0.000629256	0.00608086
Q9UKR5	ERG28	13.8706	14.143	13.9103	14.6533	15.2854	15.2356	1.08347	0.00227255	0.0124107
Q9ULW0	TPX2	11.6544	12.0977	11.6437	13.0716	13.2134	13.1794	1.35621	0.000186195	0.00318488
Q9UPN9	TRIM33	11.4347	11.0953	11.117	13.0716	13.2134	13.1794	1.93915	1.01331e-05	0.00146112
Q9Y277	VDAC3	13.5381	13.2829	13.0368	14.7334	13.9745	14.6081	1.15273	0.00426948	0.0186217
Q9Y2T3	GDA	14.1731	14.1165	14.3139	15.4198	15.7788	15.6358	1.41027	5.95077e-05	0.00232487
Q9Y2V2	CARHSP1	14.4159	14.2854	14.3733	15.1263	15.8868	15.8245	1.25437	0.00180846	0.01077
Q9Y316	MEMO1	12.1984	12.0722	12.275	13.1591	13.3175	13.2865	1.07251	7.64568e-05	0.00245455
Q9Y3A4	RRP7A	12.3412	11.7693	11.4038	13.0716	13.2134	13.1794	1.31671	0.002305	0.012483
Q9Y570	PPME1	12.8339	12.736	13.0631	13.7326	14.0731	14.0386	1.07047	0.000489498	0.00533385
Q9Y5Z4	HEBP2	12.6299	12.6434	12.604	13.666	13.812	14.2089	1.26982	0.000310274	0.00418991
A0A087X1X9;Q8IYB5	SMAP1	13.2462	13.5588	13.2446	14.147	14.5451	14.4805	1.041	0.000832107	0.00693285
H3BMD8;H3BQ52;P56211	ARPP19	13.2462	13.2751	13.2446	14.6388	14.4401	13.9606	1.09116	0.00154731	0.00973903
A0A1W2PR36;Q14353	GAMT	13.2462	13.2727	13.2446	13.8311	14.5875	14.7114	1.12217	0.00477762	0.0200475

## Sheet: DEP H460 3D_FBS low vs 2D
Uniprot ID	Protein ID	H460 2D_1	H460 2D_2	H460 2D_3	H460 3D_FBS low_1	H460 3D_FBS low_2	H460 3D_FBS low_3	logFC	pval	pval.BH
A0A087WTA0;A0A087WTC1;A0A087WTF5;A0A087WUD4;A0A087WUW7;A0A087WVW9;A0A087WWE9;A0A087WY87;A0A087WYD9;A0A087X1Q3;A6NCW0;A8MUK1;C9J2P7;C9JJH3;C9JLJ4;C9JPN9;C9JVI0;D6R901;D6R9N7;D6RA61;D6RBQ6;D6RCP7;D6RJB6;I3L0E4;Q0WX57;Q7RTZ2	USP17L11	20.0265	20.142	19.5813	18.9688	18.9725	18.7639	-1.01486	0.00150331	0.00859811
A0A087WTK0;A0A087WVC6;Q12913	PTPRJ	12.3115	12.4424	12.1266	11.0144	11.0925	11.7229	-1.01689	0.00461765	0.0178095
A0A087WWQ2;Q92979;V9GYP5	EMG1	13.3269	13.3754	13.5014	12.3704	12.187	12.2385	-1.13594	3.28459e-05	0.00140356
A0A087WY96;P31641	SLC6A6	14.3818	14.5038	14.3523	13.0854	12.7741	12.8742	-1.5014	2.04827e-05	0.00122888
A0A0A0MQZ6;O95478	NSA2	14.5901	14.8175	14.7079	13.7187	13.3251	13.1482	-1.3078	0.0004039	0.004046
A0A0A0MRW6;Q9H6R4	NOL6	12.9832	13.2461	13.1238	12.235	11.9755	11.8066	-1.11201	0.000368161	0.00388249
A0A0A0MTJ9;A0A0R4J2G3;Q6PIU2	NCEH1	14.4872	14.6621	14.6243	13.1901	13.0421	12.8608	-1.56018	2.07118e-05	0.00122888
A0A0A6YYI3;A0A0B4J1V8;A8MV53;H7C446;Q9NQ55	PPAN-P2RY11	13.3957	13.2196	13.0296	11.7795	11.9043	12.2807	-1.22679	0.000596417	0.00491202
A0A0C4DG49;P15151	PVR	14.4063	14.5832	14.6798	13.2956	13.607	13.0665	-1.23339	0.000478463	0.00441135
A0A0C4DGM9;B7Z896;F5H3M2;Q9BVG8	KIFC3	12.8887	12.8351	12.8505	11.9848	11.7355	11.5577	-1.09875	0.000211305	0.0030098
A0A1B0GTM3;A0A1B0GTP7;A0A1B0GTZ5;A0A1B0GUA4;A0A1B0GUE3;A0A1B0GUH5;A0A1B0GUW4;A0A1B0GW68;E7EMM4;Q13510	ASAH1	13.7922	13.8747	13.8661	12.872	12.9873	12.398	-1.0919	0.00100903	0.00675544
A0A2R8Y478;A6NNI4;G8JLH6;P21926	CD9	13.9512	13.837	13.7221	11.6807	11.8558	11.7335	-2.0801	1.86646e-06	0.000764542
A0A2R8Y7R2;E9PFT6;P02042;P68871	HBB	15.7652	15.8589	15.5056	12.9395	14.3404	13.6334	-2.07214	0.00190939	0.010007
A0A2U3TZL8;H7BYN4;Q02241	KIF23	12.5701	12.6785	11.8856	11.4227	10.1254	10.84	-1.58206	0.00876299	0.0286351
A0A3B3ITN8;Q8NFJ5	GPRC5A	16.0056	15.8332	15.8639	13.6943	13.2696	13.7607	-2.326	1.30865e-05	0.00116219
A0A3B3ITR6;O95363	FARS2	12.4199	12.6414	12.3983	11.6303	11.2189	11.3439	-1.08882	0.000392345	0.00398399
A0A494C0G7;Q9UNQ2	DIMT1	14.1494	14.4034	14.2496	13.1582	13.136	12.9408	-1.18917	6.49897e-05	0.00177759
A0A494C1M4;Q3SY69	ALDH1L2	14.3844	14.6349	14.3971	12.8596	12.6246	12.5725	-1.78661	1.47261e-05	0.00116219
A0A5F9ZI21;Q92974;V9GYM8	ARHGEF2	14.1848	14.1747	14.1143	12.8545	12.8283	12.4579	-1.44438	6.08408e-05	0.00177703
A2A2V1;P04156	PRNP	15.4058	15.3381	14.984	14.2728	14.2386	13.6926	-1.17466	0.00188395	0.009903
A2IDC6;Q13084	MRPL28	13.2188	13.351	13.0562	12.3351	12.0412	11.968	-1.09393	0.00034702	0.00384682
A6NJD9;A8MVT4;A8MYK1;Q16540	MRPL23	15.6257	15.6584	15.4472	14.6346	14.4796	14.5088	-1.03611	6.50797e-05	0.00177759
B1AKM6;B1AKM8;H0Y7P7;Q9UG56	PISD	13.1828	13.2724	12.7363	11.7496	11.9747	11.0721	-1.46503	0.00280727	0.013008
C9J8Z4;Q969P0	IGSF8	13.5062	13.4596	13.4608	12.6431	12.0778	12.458	-1.08253	0.000732927	0.00563681
C9JHH7;C9JJU1;C9JMY2;C9JNK4;C9JWG4;Q8WUX1	SLC38A5	13.6313	13.4501	13.2789	11.415	11.131	9.31238	-2.83396	0.0037222	0.015556
C9JYQ9;H0Y8C2;Q6P5R6	RPL22L1	14.6541	14.6812	14.7355	13.9397	13.7169	13.2656	-1.0495	0.00179242	0.00962686
E7EPC8;Q9UQB3	CTNND2	12.9811	13.3731	12.3542	10.5364	10.5783	10.299	-2.43158	0.000210394	0.00300751
E7EQB2;E7ER44;P02788	LTF	15.4117	15.6679	15.2491	13.8808	13.0512	13.5376	-1.95304	0.000331784	0.00376449
E7ETU7;H0Y9G6;P09001	MRPL3	12.9861	13.2086	13.2714	12.273	11.584	12.525	-1.028	0.00962452	0.0305855
E7ETY7;Q8TED1	GPX8	15.6025	15.6151	15.6798	14.3912	14.6466	14.4611	-1.13283	3.92648e-05	0.00146862
F5GZS6;J3KPF3;P08195	SLC3A2	16.2411	16.2648	16.0967	14.6403	14.481	14.6699	-1.60384	6.07414e-06	0.000992409
F8U8C0;O00220	TNFRSF10A	13.0608	12.8202	12.536	11.3927	11.0176	11.0899	-1.63893	0.000161525	0.00264911
F8VX04;Q9H2H9	SLC38A1	14.9538	15.0261	14.7102	12.9444	12.8204	12.3082	-2.20573	6.41053e-05	0.00177759
G3V0G3;Q9NY93	DDX56	14.5305	14.5323	14.3201	13.1127	13.2275	12.8509	-1.39728	7.65245e-05	0.00186784
J3KS05;P83916	CBX1	15.5134	15.4208	15.2228	14.4524	14.1735	14.5031	-1.00934	0.000420144	0.00409468
O00165	HAX1	12.6293	13.1998	12.9582	12.1993	11.8409	11.7337	-1.00447	0.00310969	0.0139855
O00458	IFRD1	13.9889	14.078	14.1558	11.739	11.9093	11.994	-2.19344	1.69824e-06	0.000764542
O14763	TNFRSF10B	13.4687	13.5381	12.9276	11.1993	11.641	10.9398	-2.05144	0.00031572	0.00365514
O15120	AGPAT2	12.4029	13.2727	12.4424	11.141	10.0245	11.0088	-1.98125	0.0033466	0.0145929
O15431	SLC31A1	14.2447	14.4366	13.8309	12.6801	12.5312	12.3888	-1.63737	0.000191885	0.00287506
O43615	TIMM44	14.4043	14.5821	14.1996	13.4897	13.3925	13.2689	-1.01166	0.000348224	0.00385024
O60814;P57053;P58876;P62807;Q5QNW6;Q93079;Q99877;Q99879;Q99880;U3KQK0	H2BC12	16.8441	16.8335	16.7181	15.64	15.8342	15.9081	-1.00447	0.000103637	0.00219923
O75367	MACROH2A1	15.7995	15.9064	15.5697	14.6004	13.8802	14.8684	-1.30884	0.00427421	0.0169243
O75616	ERAL1	13.7029	13.7698	13.7061	13.1589	12.2159	12.2424	-1.18721	0.00651225	0.022755
O75691	UTP20	13.715	13.9457	13.7881	12.7548	12.6988	12.7056	-1.09651	3.2713e-05	0.00140356
O75844	ZMPSTE24	14.4454	14.6638	14.1381	13.3967	13.28	13.1225	-1.14937	0.000615293	0.00496571
O95197	RTN3	14.5479	14.211	13.8943	13.2427	12.8086	13.2924	-1.10314	0.00326167	0.0144564
O95470	SGPL1	13.7108	13.7746	13.6676	12.5092	12.4267	12.3801	-1.27895	6.68096e-06	0.000992409
P00533	EGFR	13.8153	13.8749	13.7553	12.645	12.5041	12.5697	-1.24224	9.14025e-06	0.001056
P02792	FTL	13.2362	13.179	13.324	11.5026	12.0666	11.6748	-1.49836	0.000163758	0.00266196
P02794	FTH1	13.3652	13.3309	13.4565	11.9185	12.1576	12.0249	-1.35051	1.49772e-05	0.00116219
P05023	ATP1A1	15.1007	15.2536	15.0632	14.1061	14.0303	13.953	-1.10936	3.41058e-05	0.00141964
P05026	ATP1B1	14.8253	14.8193	14.8123	13.6603	13.5398	13.7254	-1.17714	1.2632e-05	0.00116219
P05556	ITGB1	14.8518	14.8869	14.6436	13.7413	13.762	13.22	-1.21969	0.000751245	0.00572687
P06899;P23527;P33778;Q16778	H2BC11	14.37	14.2723	14.1954	12.8869	13.1957	13.6047	-1.05007	0.00238412	0.0115841
P07205	PGK2	17.8916	17.4041	17.5444	12.5081	12.66	12.2342	-5.14593	4.0537e-07	0.000764542
P07305	H1-0	14.4513	14.3188	13.7275	12.2819	12.6887	11.8453	-1.89389	0.000986822	0.00663711
P07711	CTSL	16.0174	16.2446	15.923	15.1741	14.9896	14.7239	-1.09915	0.000595434	0.00491202
P08240	SRPRA	13.4367	13.4856	13.4944	12.4308	12.1906	12.053	-1.24741	7.28799e-05	0.0018043
P08243	ASNS	15.0458	14.8782	15.2124	13.079	13.0805	12.7657	-2.07045	1.35278e-05	0.00116219
P08670	VIM	17.3086	17.4423	17.2071	16.2249	16.0601	15.4166	-1.41878	0.00124879	0.00768976
P09601	HMOX1	14.5514	14.8799	14.5422	13.482	13.5736	12.8433	-1.35824	0.00151921	0.00866999
P11387	TOP1	14.3633	14.5126	14.5021	13.4843	13.6812	12.8245	-1.12931	0.00409442	0.0164594
P11388	TOP2A	13.9861	14.1364	14.0836	12.2682	11.812	12.6205	-1.83513	0.000253578	0.00330414
P12429	ANXA3	13.859	13.8055	14.0822	12.6079	12.6506	12.5542	-1.31133	2.56915e-05	0.00132263
P13995	MTHFD2	16.1949	16.3221	16.1524	14.5	14.5841	14.2672	-1.77273	1.01028e-05	0.00107549
P16401	H1-5	17.0013	16.9819	16.9179	15.008	15.2908	14.8099	-1.9308	1.91863e-05	0.00122888
P16403	H1-2	18.5829	18.5221	18.5138	17.2732	17.2136	17.1996	-1.31082	3.35074e-06	0.000916867
P23229	ITGA6	14.3594	14.3516	14.2727	12.7652	12.653	12.6017	-1.65462	2.17978e-06	0.000764542
P26006	ITGA3	13.7673	13.735	13.837	12.3319	12.2023	11.9496	-1.61851	2.17303e-05	0.00123165
P30825	SLC7A1	15.3059	15.3934	15.0349	13.126	13.224	12.8525	-2.17725	1.49262e-05	0.00116219
P32322	PYCR1	14.8782	14.9164	14.9009	13.6845	13.589	13.7493	-1.22428	8.11574e-06	0.00102912
P42704	LRPPRC	15.459	15.4495	15.3366	14.3655	14.1711	14.4242	-1.09478	5.85004e-05	0.00176828
P43007	SLC1A4	14.5851	14.9815	14.6876	12.7589	12.4897	12.0695	-2.31199	7.05758e-05	0.0018043
P43121	MCAM	14.918	15.0907	14.9072	13.8614	13.9759	13.754	-1.10822	5.7791e-05	0.00176329
P48681	NES	13.2301	13.3605	13.1269	12.0643	12.0824	11.9453	-1.20852	2.82597e-05	0.00138709
P48723	HSPA13	11.9021	12.4207	12.1746	10.9729	10.6554	11.102	-1.25574	0.000763475	0.00577774
P51398	DAP3	13.9293	14.2116	14.0795	12.9589	13.1882	12.9986	-1.02488	0.000175408	0.00273468
P54709	ATP1B3	14.589	14.8382	14.6157	13.7671	13.5645	13.5205	-1.06358	0.000153257	0.00261199
P54803	GALC	14.0176	14.0307	14.1799	13.2122	12.665	12.7839	-1.18903	0.000549499	0.00474586
P61812	TGFB2	12.4271	12.4999	12.2095	11.3643	10.5255	10.7438	-1.50094	0.00113437	0.00733274
P78316	NOP14	13.5871	13.7342	13.4617	12.4791	12.5793	12.1746	-1.18334	0.000262086	0.0033334
P82932	MRPS6	15.2114	15.4825	14.7597	14.4449	14.1415	13.7058	-1.05383	0.00945852	0.0302801
Q01650	SLC7A5	15.9923	16.1269	15.889	14.7597	14.9574	14.497	-1.26473	0.000216109	0.00303208
Q10471	GALNT2	14.1756	14.2006	14.0339	12.9222	12.6242	12.6994	-1.38812	3.14965e-05	0.00138772
Q13637	RAB32	13.6193	13.8958	13.9968	12.8802	12.0736	12.9333	-1.20825	0.00522373	0.0192885
Q14118	DAG1	13.4092	13.3651	13.2617	12.4956	12.2728	12.2255	-1.01407	0.000115529	0.00229251
Q14151	SAFB2	13.4028	13.4562	13.5133	12.073	12.3965	12.8553	-1.01584	0.00369208	0.0155049
Q15061	WDR43	14.965	15.0509	14.8908	13.4673	12.8455	13.95	-1.54799	0.00233548	0.0114548
Q15149	PLEC	14.7891	14.8995	14.6394	13.9505	14.001	13.0734	-1.1011	0.0089287	0.0290123
Q15758	SLC1A5	16.0208	16.2959	16.0118	13.9095	13.7886	13.8806	-2.24991	2.20583e-06	0.000764542
Q16643	DBN1	13.76	13.7457	13.2695	11.9139	12.243	11.4033	-1.73832	0.000861299	0.00608392
Q16706	MAN2A1	14.3525	14.4831	14.3738	12.8258	12.8295	12.7084	-1.61523	2.57536e-06	0.000829828
Q16799	RTN1	14.0118	14.0847	13.8911	12.7961	12.9297	12.8387	-1.14103	2.51715e-05	0.00132263
Q16822	PCK2	14.9471	15.112	14.9138	13.205	13.0985	12.9028	-1.92219	6.59688e-06	0.000992409
Q5SZE1;Q96G23	CERS2	14.6434	14.3889	14.5585	13.2418	12.9985	13.4701	-1.29349	0.000222713	0.00305879
Q5T3I0	GPATCH4	13.2713	13.3685	13.3057	12.1863	12.3645	11.755	-1.21324	0.000617013	0.00496571
Q5T3Q7;Q9H583	HEATR1	13.7042	13.9819	13.6806	12.6892	12.5941	12.4268	-1.21886	0.000119183	0.00230347
Q68CQ4	DIEXF	13.4821	13.4638	13.0879	12.5411	12.2446	12.1814	-1.02221	0.0010321	0.00687936
Q8IWB1	ITPRIP	14.0562	14.424	14.174	13.1817	12.9193	12.9822	-1.19035	0.000186617	0.00283691
Q8IXM3	MRPL41	14.45	14.1721	14.4057	13.3759	13.5127	13.1145	-1.00822	0.000586004	0.00489223
Q8N2K0	ABHD12	12.4812	12.8929	12.8304	11.5342	11.6098	12.0144	-1.01534	0.00195829	0.0102118
Q8N357	SLC35F6	13.6103	13.7041	13.1865	11.428	12.6372	12.1032	-1.44416	0.00674138	0.0234124
Q8NFX7	STXBP6	12.6448	12.588	12.7741	11.6524	11.1155	10.854	-1.46169	0.000833932	0.00602029
Q8TAA5	GRPEL2	12.4736	12.5171	12.6609	10.9534	10.8244	10.4977	-1.79203	3.2936e-05	0.00140356
Q8WVM0	TFB1M	12.3085	12.8737	12.7939	11.5658	11.4978	11.4184	-1.16472	0.000728137	0.00560827
Q96A35	MRPL24	14.255	14.6221	14.3393	13.3934	13.2218	13.0514	-1.18327	0.000289997	0.00352775
Q96C36	PYCR2	14.5694	14.528	14.4935	13.4047	13.3025	13.165	-1.23959	1.89077e-05	0.00122888
Q96DA2	RAB39B	13.9296	14.2954	14.3184	12.277	12.0101	12.1784	-2.02595	1.79357e-05	0.00122888
Q96EL3	MRPL53	14.2304	14.3049	14.0147	13.2422	13.0128	12.9783	-1.10557	0.000176737	0.00273468
Q96JJ7	TMX3	14.048	14.0897	14.1161	12.9533	12.6839	12.773	-1.28117	2.20789e-05	0.00123428
Q96KR1	ZFR	14.2867	14.3348	14.1968	13.1793	12.9125	13.1452	-1.19378	4.80591e-05	0.00160166
Q96P11	NSUN5	14.4161	14.5365	14.5028	13.3332	13.2799	13.2024	-1.21329	9.92327e-06	0.00107549
Q96RP9	GFM1	13.7824	13.9626	13.7791	12.9451	12.7444	12.7846	-1.01665	8.64462e-05	0.00200232
Q99808	SLC29A1	14.468	14.4463	14.0893	13.3622	13.2148	12.6792	-1.24913	0.0017631	0.00952842
Q9BRT6	LLPH	13.2296	13.5643	13.3395	11.8034	11.8818	11.9791	-1.4897	2.80435e-05	0.00138709
Q9BSC4	NOL10	12.5253	12.8689	12.453	12.0226	11.0998	11.4738	-1.08367	0.00801567	0.0268528
Q9BSY4	CHCHD5	13.7592	13.902	13.7856	12.5788	12.7898	12.2251	-1.28439	0.000342132	0.0038335
Q9BVP2	GNL3	14.0231	14.3208	14.3403	12.8507	13.139	12.8078	-1.2956	0.000171215	0.00269741
Q9BW60	ELOVL1	14.5961	14.602	14.2798	13.4529	13.2395	13.24	-1.18184	0.000160356	0.00264911
Q9BZQ8	NIBAN1	14.69	14.7731	14.6237	12.7721	12.5893	11.8879	-2.27917	0.000160679	0.00264911
Q9GZR2	REXO4	12.4892	12.9097	12.4438	11.5108	11.2323	11.2444	-1.28506	0.000371861	0.00389309
Q9GZT3	SLIRP	15.3661	15.2923	15.2832	14.4034	14.2612	14.2341	-1.01433	3.20298e-05	0.00139935
Q9H330	TMEM245	14.9046	14.8737	14.5945	14.0365	13.7206	13.4146	-1.06702	0.00184391	0.00980212
Q9HBI6	CYP4F11	13.9097	13.999	13.698	12.8696	12.46	12.3505	-1.30888	0.000406998	0.0040692
Q9HD33	MRPL47	14.9628	15.2212	14.8709	14.0978	13.9096	13.9212	-1.0421	0.00024688	0.00324124
Q9NQC3	RTN4	15.7247	15.65	15.6188	14.6054	14.4823	14.5848	-1.10701	1.45161e-05	0.00116219
Q9NR30	DDX21	15.6129	15.6724	15.5115	14.0614	13.7796	13.4801	-1.82522	6.27908e-05	0.00177759
Q9NRK6	ABCB10	13.9604	14.1605	14.0441	13.0722	13.0468	12.9425	-1.03453	4.42405e-05	0.00154207
Q9NW64	RBM22	12.387	12.2531	13.2446	11.3354	11.3813	11.6746	-1.16447	0.00883018	0.0287723
Q9NYP7	ELOVL5	13.9631	13.6917	14.0697	12.6015	12.811	12.8069	-1.16837	0.000192445	0.00287506
Q9NYY8	FASTKD2	13.0202	13.2717	13.1204	12.2359	12.1835	11.7915	-1.06713	0.000626225	0.00500883
Q9NZM1	MYOF	15.7817	15.8406	15.7405	14.7369	14.6725	14.4292	-1.17473	6.23253e-05	0.00177759
Q9NZM5	NOP53	13.2718	13.5176	13.4053	11.6548	12.1391	11.4555	-1.64846	0.000272632	0.00339404
Q9UBH6	XPR1	12.8077	12.7941	12.7233	11.7645	11.3471	11.4228	-1.26357	0.000125154	0.0023661
Q9UGP8	SEC63	13.8922	14.043	13.9667	13.0429	12.8745	12.9313	-1.01775	4.09946e-05	0.00149043
Q9Y2P8	RCL1	13.4229	13.9007	13.6375	12.521	12.792	12.5913	-1.01891	0.000829376	0.00600547
Q9Y305	ACOT9	14.5738	14.573	14.4956	13.5684	13.496	13.4097	-1.05612	2.08949e-05	0.00122888
Q9Y4C8	RBM19	11.6682	12.3047	11.9433	10.9476	10.5492	11.1617	-1.08591	0.00441334	0.0172789
Q9Y5S1	TRPV2	12.895	13.0626	12.8742	12.0271	12.0755	11.7086	-1.00683	0.000378404	0.00392208
Q9Y6M5	SLC30A1	14.3628	14.4753	14.4151	13.0547	12.5711	12.0772	-1.85005	0.000552751	0.00475787
Q9Y6M7	SLC4A7	12.5636	12.3759	12.3671	11.2609	11.3852	11.1915	-1.15634	4.33718e-05	0.00154207
Q9H173	SIL1	13.2462	12.2219	13.2446	11.4966	11.117	10.8068	-1.76412	0.00312609	0.014035
Q15542	TAF5	13.2462	13.2727	12.517	11.9223	11.9629	11.5416	-1.203	0.00407726	0.0164237
A0A087X0N2;A0A3B3ISI6;O15243	LEPROT	13.2462	13.2727	13.2446	12.2892	12.1209	12.3289	-1.00818	4.07225e-05	0.00149043
H0Y8R3;Q06330	RBPJ	13.2462	13.2727	13.2446	11.573	11.8031	11.4005	-1.66232	1.93618e-05	0.00122888
O43164	PJA2	13.2462	13.2727	13.2446	11.6677	11.6333	11.7295	-1.57766	1.19259e-06	0.000764542
O60343	TBC1D4	13.2462	13.2727	13.2446	12.1798	12.2796	11.8043	-1.1666	0.00028175	0.00346461
P25098	GRK2	13.2462	13.2727	13.2446	12.2068	12.1488	12.2621	-1.0486	1.17139e-05	0.00112555
Q12933	TRAF2	13.2462	13.2727	13.2446	12.4802	11.7611	11.8784	-1.21459	0.00143252	0.00835
Q13395	TARBP1	13.2462	13.2727	13.2446	11.565	11.7067	11.9269	-1.52162	2.1079e-05	0.00122888
Q9H3Q1	CDC42EP4	13.2462	13.2727	13.2446	12.4369	12.542	11.7344	-1.01673	0.00557145	0.0202701
P46527	CDKN1B	13.2462	13.2727	13.2446	11.3189	11.7457	12.0534	-1.54852	0.000358636	0.00385811
D6REY2;P23508	MCC	13.2462	13.2727	13.2446	11.8705	11.6178	11.6949	-1.5268	6.9394e-06	0.00100217
Q6MZW2	FSTL4	13.2462	13.2727	13.2446	12.2055	12.1265	12.1015	-1.10999	8.36437e-06	0.00103539
Q6R327	RICTOR	13.2462	13.2727	13.2446	10.4451	8.22386	10.8005	-3.43135	0.00367816	0.0154616
Q9UK59	DBR1	13.2462	13.2727	13.2446	12.1079	12.0572	12.2813	-1.10571	2.92166e-05	0.00138709
A0A024QZP7;P06493	CDK1	12.7747	12.9504	12.9384	14.1673	14.078	13.5777	1.05315	0.00149584	0.00856857
A0A087WSZ7;A0A1B0GW84;Q08499	PDE4D	11.3663	11.1975	11.2085	12.2726	12.3916	12.169	1.02028	7.92942e-05	0.00191745
A0A087WXR7;A0A2R8Y459;A0A2R8Y6Q6;A0A2R8YCX2;A0A2R8YGP2;Q5TBB1	RNASEH2B	10.6658	9.9454	10.0529	12.1233	12.0774	11.1603	1.56565	0.00480395	0.0183741
A0A087X0H8;Q15714	TSC22D1	13.7713	13.646	13.6879	15.1847	15.4878	15.2812	1.61615	1.12236e-05	0.00112215
A0A087X1H5;Q15057	ACAP2	10.7199	10.7204	10.8984	12.0696	13.2052	13.1482	2.0281	0.00127128	0.00773933
A0A0A0MR02;P45880	VDAC2	14.8647	15.0026	14.8494	16.5626	16.1018	16.2589	1.40222	0.000106892	0.00222603
A0A0A0MS69;Q14123	PDE1C	10.4012	10.387	11.0844	12.0697	12.4152	12.3754	1.66255	0.000566283	0.00484514
A0A0A0MSS8;P42330	AKR1C3	13.5596	13.5661	13.9762	15.2949	14.8026	15.3649	1.45348	0.000616595	0.00496571
A0A0A0MTI5;B8ZWD1;P07108	DBI	13.3938	13.2662	13.3262	14.8846	15.0198	15.2459	1.72135	1.35198e-05	0.00116219
A0A0A6YYL2;P0DMM9;P0DMN0	SULT1A4	12.9964	12.8308	12.7151	13.9198	13.7607	14.1666	1.10161	0.000361055	0.0038673
A0A0C4DGB5	CAST	13.5749	13.3485	13.352	14.6925	15.0297	14.6683	1.3717	0.000103057	0.00219588
A0A0C4DGN6;J3QRU8;Q9Y2X7	GIT1	11.6961	12.1853	11.701	13.1643	13.0956	12.7596	1.14569	0.00131559	0.00792863
A0A1B0GU15;F5GWR7;P23468;Q3KPI9	PTPRD	17.9055	17.7187	17.8105	19.0594	19.3409	18.9693	1.31163	8.37438e-05	0.00197006
A0A1B0GU86;A0A1B0GW23;Q03154	ACY1	11.4705	11.436	11.7172	12.6934	13.0365	12.8624	1.32287	0.000104572	0.00220109
A0A1C7CYX8;C9J6N5;C9JQ40;C9JW51;Q9H098	FAM107B	12.1112	12.3967	11.7528	14.009	14.4662	14.0978	2.1041	0.000114265	0.00229023
A0A1X7SC65;O14558	HSPB6	12.3568	12.4707	12.2822	14.877	15.0064	14.0976	2.29045	0.000206214	0.00299471
A0A2R8Y4B0;H0YAY8;H0YBS0;P16157	ANK1	16.1152	16.4228	16.255	18.1399	18.1605	18.0312	1.8462	5.7391e-06	0.000992409
A0A2R8Y5H3;A0A2R8Y5S9;A0A2R8Y7C5;A0A2R8Y7Q9;A0A2R8YE18;A0A2R8YEK8;Q9Y5P4	CERT1	10.2911	10.4689	10.4014	11.6231	11.762	11.1656	1.12977	0.000965401	0.00654383
A0A2U3TZU2;P06744	GPI	14.5402	14.2618	14.567	16.0849	15.9777	16.3921	1.69525	5.97929e-05	0.00177636
A0A3B3ITK7;P36871	PGM1	12.6861	12.5243	12.6398	14.1926	14.3553	13.9409	1.54618	4.25665e-05	0.00152623
A0A494C0A9;Q13951	CBFB	12.8027	12.7559	12.8056	14.072	14.111	13.7016	1.17345	0.000184711	0.00281617
A0A494C0G5	AGRN	11.8705	11.7488	11.6531	13.5852	13.9736	13.5265	1.93763	2.65827e-05	0.00135493
A0A494C1K3;P78347	GTF2I	13.1854	13.2238	13.0986	14.3122	14.3142	14.2488	1.12244	1.07976e-05	0.00110072
A0A590UJH0;A0A590UK33;Q9P2H0	CEP126	15.4784	15.5532	16.244	18.2516	18.4142	18.1474	2.5125	7.14079e-05	0.0018043
A0A590UJJ4	KCNAB2	12.6872	12.5026	12.7551	13.5304	13.6946	13.979	1.08643	0.000477358	0.00441135
A0A5F9UK94;H0Y360;Q01433	AMPD2	12.5067	12.4305	12.7785	13.7649	13.9558	13.5889	1.19794	0.000280351	0.0034621
A6NG10;K7EIJ0;K7EMC9;K7ENL2;Q969T9	WBP2	12.9188	12.6916	12.8498	14.4293	14.4033	14.2878	1.5534	7.56058e-06	0.00100668
A6NGP5;Q9H910	JPT2	13.957	13.9551	13.9214	15.0996	15.2277	14.8616	1.11845	0.000112035	0.00229023
A6NIR2;Q9Y547;X6R7Y7	HSPB11	11.0893	11.0012	11.806	12.2956	12.4302	12.3725	1.06724	0.00480863	0.0183741
A6XND0;A6XND1;P17936	IGFBP3	10.4476	11.8631	10.8192	15.6685	15.2479	15.5914	4.4593	5.55499e-05	0.00175033
A8CG34	POM121C	9.87876	8.51455	9.85987	13.2305	13.2052	13.1482	3.77692	0.00014485	0.00253343
A8MVZ6;Q96G01	BICD1	12.7182	12.9405	13.2935	14.9584	14.0073	15.1142	1.70927	0.00319266	0.0141881
B4DUA7;Q9NX70	MED29	11.5371	11.4816	11.3604	13.2305	13.2052	13.1482	1.73494	1.81728e-06	0.000764542
C9IZG4;O60888	CUTA	13.2482	13.2914	12.824	14.6523	15.0309	14.5194	1.61299	0.000296231	0.00357332
C9J0K6;P30626	SRI	14.2581	14.2145	14.5777	15.3285	15.4543	15.4468	1.05973	0.000228822	0.00310613
C9J4T6;P10145	CXCL8	12.4025	11.6958	12.4066	13.2305	13.2052	13.1482	1.02636	0.00408144	0.0164237
C9JGI3;P19971	TYMP	12.8077	12.718	12.7745	14.0899	14.7859	14.6702	1.74861	0.000210566	0.00300751
E5RFP0;Q8WVJ2	NUDCD2	13.7102	13.614	13.7288	15.0103	15.0421	14.7286	1.24269	6.06888e-05	0.00177703
E5RGN3;E5RIM7;O00244	ATOX1	12.3112	12.05	12.4044	14.3117	14.4264	14.0705	2.01433	1.90563e-05	0.00122888
E7EUI8	G6PD	14.1717	14.1391	14.2959	15.468	15.6329	15.2132	1.2358	0.000140445	0.00249723
E7EVW7;P14317	HCLS1	10.2749	10.5759	10.4117	11.451	11.9254	11.2952	1.13641	0.00147651	0.00851985
E9PEI0;Q69YH5	CDCA2	10.9959	11.0308	10.6566	13.2305	13.2052	13.1482	2.30022	4.10139e-06	0.000969234
E9PJF4;E9PMI6;J3KN38;P54105	CLNS1A	13.0577	12.9649	13.3998	14.2859	14.0442	14.6641	1.19062	0.00159772	0.00896066
E9PL57	NEDD8-MDP1	13.7608	13.7329	14.1074	14.9113	15.0137	15.0883	1.13741	0.000213114	0.00301258
E9PLK3;P55786	NPEPPS	13.2913	13.1817	13.3928	14.4177	14.4565	14.3326	1.11366	3.10245e-05	0.00138709
E9PNK6;Q16890	TPD52L1	11.5232	11.8685	11.1502	13.2305	12.6831	12.9712	1.44764	0.00123551	0.00764692
F2Z3J9;Q14914	PTGR1	14.0445	13.8994	14.1491	15.1979	15.3303	15.0979	1.17769	6.3242e-05	0.00177759
F6TLX2	GLOD4	13.6991	13.5822	13.6335	14.7686	14.9035	14.6734	1.14358	3.10311e-05	0.00138709
F8VV64;Q63HR2	TNS2	10.2211	11.2733	10.7334	12.2829	12.2822	11.8691	1.40211	0.00421784	0.0167607
G3V180;G3V1D3;Q9NY33	DPP3	12.3413	12.3147	12.6985	13.5691	13.7664	13.4974	1.1595	0.000312474	0.00365514
G3V2U7;P07311	ACYP1	10.6428	11.0757	10.9597	12.6853	12.7451	12.6214	1.79115	2.26195e-05	0.00124706
G3XAI2;P07942	LAMB1	12.7172	12.9061	12.5159	14.0241	14.2132	13.7369	1.27835	0.000426569	0.00413756
H0YFA4;P52943	CRIP2	10.6739	12.2653	12.259	13.6392	13.9509	13.4461	1.94597	0.00836732	0.0276201
H3BM67;H3BUN4;H3BUP2;O60936	NOL3	13.1417	13.1689	13.3669	15.2698	15.3195	15.2788	2.06353	1.26879e-06	0.000764542
H7BZ14;Q9H2H8	PPIL3	12.4251	12.3579	12.6179	13.5216	13.5076	13.4373	1.02185	7.27674e-05	0.0018043
J3KNF4;O14618	CCS	12.5487	12.5373	12.76	14.0119	14.0576	14.292	1.50514	2.85477e-05	0.00138709
J3KQ18;P30046	DDT	12.7237	12.2532	12.5828	14.29	14.4563	13.9055	1.69739	0.000232878	0.00313661
M0QYU1;P13807	GYS1	9.05946	9.88107	9.77557	11.4743	10.8607	11.3948	1.67122	0.0016097	0.00901811
O14646	CHD1	12.3179	12.1206	11.8944	13.2305	13.2052	13.1482	1.08365	0.000225668	0.00307939
O15230	LAMA5	12.8916	12.9732	12.7205	13.9941	14.4327	13.9928	1.27806	0.000299313	0.0035737
O15460	P4HA2	12.411	12.6417	12.2319	13.8715	14.28	13.7099	1.52562	0.000338446	0.00380862
O43570	CA12	12.0658	11.9288	11.9949	12.9867	13.2052	12.8083	1.00362	0.000299699	0.0035737
O43707	ACTN4	13.0384	13.1266	12.6108	14.176	14.7858	13.8745	1.35351	0.0037005	0.0155254
O43813	LANCL1	13.9208	13.9063	13.8195	15.1181	15.0901	15.0529	1.2048	6.14857e-06	0.000992409
O60218	AKR1B10	15.5301	15.3334	15.5409	16.9768	16.9931	16.9306	1.49867	6.27373e-06	0.000992409
O75368	SH3BGRL	12.4399	12.3582	12.5152	14.4922	14.6547	14.5756	2.13644	7.99904e-07	0.000764542
O75828	CBR3	12.8775	12.7701	12.8136	14.2967	14.5211	14.1199	1.49214	3.78201e-05	0.00145908
O75884	RBBP9	9.86198	9.16083	9.50932	10.7819	11.0784	11.2795	1.53588	0.000749476	0.00572177
O95251	KAT7	11.7978	12.3554	11.8607	13.2305	13.2052	13.1482	1.19003	0.000600522	0.00492447
O95336	PGLS	12.9649	13.0533	13.3413	14.186	14.2802	14.3687	1.15842	0.000163561	0.00266196
O95372	LYPLA2	12.53	12.255	12.7531	14.0265	13.9404	13.9887	1.47249	8.9132e-05	0.00203244
O95425	SVIL	10.7003	11.4486	11.3089	12.7247	12.5558	12.7166	1.51308	0.000638844	0.00508629
O95861	BPNT1	12.9007	12.8187	13.042	13.8544	14.0561	14.1428	1.09728	0.000121913	0.0023475
O95864	FADS2	11.7843	12.1581	11.7599	14.4323	13.926	13.4637	2.03991	0.000497808	0.00453196
O95989	NUDT3	12.1142	12.3072	12.4087	13.7081	13.9044	13.744	1.50883	2.17949e-05	0.00123165
P00338	LDHA	16.0558	15.97	16.1873	17.2158	17.1663	17.3173	1.16207	3.12155e-05	0.00138709
P00441	SOD1	13.918	13.6873	13.6599	15.0358	15.0808	14.8691	1.24015	5.79963e-05	0.00176329
P00492	HPRT1	14.1604	14.1797	14.3477	15.2625	15.2841	15.1743	1.01102	4.6309e-05	0.00156367
P00558	PGK1	15.2984	15.0104	15.2497	17.2361	17.4972	17.1839	2.11958	8.62239e-06	0.00104251
P00568;Q5T9B7	AK1	12.4414	12.4213	12.4998	13.6338	13.6337	13.5029	1.13594	1.27774e-05	0.00116219
P00966	ASS1	14.0023	13.7926	13.9863	15.3366	15.2582	15.4395	1.41772	1.48909e-05	0.00116219
P01034	CST3	12.344	12.5013	12.3173	13.5047	13.8613	13.4095	1.20432	0.000268731	0.00338289
P02751	FN1	13.126	13.2481	12.9653	15.7109	15.6376	15.8852	2.63145	1.35367e-06	0.000764542
P02795;P13640;P80297	MT2A	13.6213	13.7014	13.2289	17.0413	16.4554	15.0226	2.6559	0.00353976	0.0151467
P04075	ALDOA	16.3829	16.2374	16.3966	17.8458	17.8766	17.8165	1.50739	3.33918e-06	0.000916867
P04080	CSTB	13.958	14.0027	14.2128	15.7966	16.1034	15.8783	1.86825	1.18874e-05	0.00112555
P04083	ANXA1	15.1174	14.9534	15.1042	15.9921	16.1677	16.1737	1.05284	5.64764e-05	0.00175433
P04406	GAPDH	16.2249	16.0719	16.3713	17.1735	17.0436	17.4689	1.00594	0.000725087	0.00559686
P04792	HSPB1	13.3669	13.6806	13.6817	15.0461	15.0093	14.7013	1.3425	0.00016568	0.00267506
P04920	SLC4A2	10.2436	10.746	10.8601	13.2305	13.2052	13.1482	2.57807	1.56986e-05	0.00120025
P05120	SERPINB2	13.3538	13.4577	13.4947	14.4154	14.7973	14.579	1.16187	0.00012971	0.00240843
P06733	ENO1	15.8099	15.4949	15.8225	16.8503	16.9304	16.8047	1.15268	0.00011461	0.00229023
P06737	PYGL	12.4833	12.4534	12.5342	13.6103	13.9031	13.8128	1.2851	2.91062e-05	0.00138709
P07384	CAPN1	13.0756	13.0084	13.0584	14.0886	14.1102	14.1885	1.08166	1.07142e-05	0.00110072
P07737	PFN1	15.6222	15.3708	15.721	16.6761	16.5203	16.6763	1.05291	0.000201651	0.00296154
P09104	ENO2	13.6365	13.24	13.2532	14.8377	15.0418	15.093	1.61429	6.46729e-05	0.00177759
P09211	GSTP1	15.1598	14.8509	15.1556	16.1382	16.3674	16.4078	1.24903	0.000137922	0.00249723
P09488	GSTM1	13.2173	13.0404	12.9984	14.2879	14.3327	14.1075	1.15734	6.28253e-05	0.00177759
P09525	ANXA4	12.7508	12.6719	12.9155	14.205	14.4945	14.0929	1.4847	7.03912e-05	0.0018043
P09936	UCHL1	15.1023	14.8799	15.0919	16.1929	16.091	16.1844	1.13143	3.8907e-05	0.00146578
P09972	ALDOC	12.1019	12.4809	12.85	15.3056	15.3058	15.3139	2.83083	1.71308e-05	0.00122888
P10253	GAA	12.8617	13.0857	12.8834	13.9262	14.2082	13.9086	1.07073	0.000210093	0.00300751
P10599	TXN	16.3647	16.2757	16.4594	17.9529	18.002	17.7221	1.52577	1.78457e-05	0.00122888
P10768	ESD	13.672	13.3614	13.6035	14.4968	14.6701	14.6185	1.04949	0.000152164	0.00260231
P11413	G6PD	15.3199	15.3096	15.5345	16.5929	16.5167	16.631	1.19219	3.09364e-05	0.00138709
P12814	ACTN1	12.6511	12.7602	12.4284	14.0138	14.4862	13.8106	1.49028	0.000528016	0.00464831
P14324	FDPS	14.0181	13.8196	13.9592	15.3815	15.191	15.1472	1.30758	2.9808e-05	0.00138709
P14550	AKR1A1	13.2395	13.1552	13.3762	14.5792	14.7965	14.6067	1.40383	2.12731e-05	0.00122888
P14618	PKM	15.7406	15.6678	15.968	17.2095	17.1675	17.2338	1.41144	1.96455e-05	0.00122888
P15559	NQO1	16.0321	15.744	15.8738	16.8364	16.8155	17.0266	1.00951	0.000183457	0.00280527
P16152	CBR1	14.1868	13.9901	14.408	15.4179	15.19	15.6521	1.22502	0.000545228	0.00473228
P17252	PRKCA	12.5792	12.5034	12.7387	13.8194	13.8499	13.428	1.09197	0.000482234	0.0044164
P17858	PFKL	12.506	12.5788	12.8026	13.6682	13.6533	13.6073	1.01382	0.000104342	0.00220109
P17900	GM2A	12.2186	11.5193	11.2053	12.9173	13.0543	12.855	1.29445	0.00412891	0.0165579
P18669	PGAM1	14.9857	14.962	15.1358	16.1148	16.0175	16.1455	1.06472	3.33745e-05	0.00141068
P19838	NFKB1	11.5544	11.2458	11.4834	12.8921	13.095	12.4763	1.39325	0.000505151	0.00455162
P21266	GSTM3	13.4925	13.1947	13.305	14.5866	14.5849	14.5919	1.25707	2.94983e-05	0.00138709
P21796	VDAC1	14.638	14.8091	14.6409	16.3112	15.7449	15.9999	1.32264	0.000316276	0.00365514
P25391	LAMA1	12.0521	12.286	12.0026	13.7918	13.8019	13.2997	1.51757	0.000222982	0.00305879
P25445	FAS	10.7178	10.9401	11.5941	13.2305	13.2052	13.1482	2.11063	0.000203181	0.00296724
P25490	YY1	12.2204	12.4901	12.1366	13.4824	13.6071	12.9625	1.06825	0.00268727	0.012655
P25815	S100P	15.2085	14.7652	14.6741	16.0939	16.1155	16.4079	1.32316	0.000511543	0.00459328
P26447	S100A4	14.0148	13.4784	13.6704	15.2282	15.4312	16.137	1.87757	0.000855576	0.00607669
P28799	GRN	13.3462	13.3948	12.9778	14.4048	14.734	14.2437	1.22122	0.00078824	0.00584602
P30085	CMPK1	12.51	12.2613	12.3485	13.702	13.6762	13.4262	1.22821	8.53123e-05	0.00198896
P30086	PEBP1	14.667	14.5135	14.6899	16.1489	16.2095	16.2732	1.58706	3.98815e-06	0.000969234
P30838	ALDH3A1	14.8213	14.757	14.7579	16.8425	16.8337	16.7058	2.01531	6.01577e-07	0.000764542
P31749	AKT1	10.8012	11.1866	11.2853	12.3193	12.1778	12.2304	1.15147	0.000378705	0.00392208
P31947	SFN	13.3493	13.2915	13.3762	14.4588	14.5503	14.104	1.03203	0.000431763	0.00416676
P31949	S100A11	14.8607	14.5857	14.8413	15.787	15.6019	16.3755	1.15891	0.00289189	0.0132234
P32119	PRDX2	14.3346	14.2963	14.3423	15.8906	15.9579	15.8106	1.562	2.01855e-06	0.000764542
P35754	GLRX	13.7034	14.0889	13.6143	15.3951	15.4157	15.0735	1.49257	0.00021849	0.00303208
P35813	PPM1A	11.4671	11.3481	11.5319	12.5434	12.7231	12.4905	1.13663	5.29199e-05	0.00170888
P36405	ARL3	12.5065	12.1705	12.8597	13.8897	13.4417	13.9251	1.23991	0.00223055	0.0110969
P40763	STAT3	11.4133	11.7533	11.7752	12.6682	12.9357	12.6777	1.11325	0.000369772	0.00389159
P40925	MDH1	14.3397	14.1973	14.4244	15.5022	15.5262	15.4664	1.17782	2.1036e-05	0.00122888
P46109	CRKL	12.6283	12.7925	13.2187	13.9239	14.0271	13.9529	1.08811	0.000944042	0.0064665
P48200	IREB2	11.1991	11.5818	11.168	13.225	13.1233	12.9893	1.79618	3.50451e-05	0.00141964
P48506	GCLC	12.7409	12.6887	12.8737	14.2535	14.1712	14.1985	1.43998	5.36714e-06	0.000992409
P49773	HINT1	14.8199	14.4779	14.5364	15.7556	15.8111	15.5287	1.08706	0.000315018	0.00365514
P50238	CRIP1	16.179	15.9566	15.8963	17.9871	18.0829	17.011	1.68302	0.0023535	0.0114891
P51397	DAP	12.4494	12.0015	12.6409	13.3223	13.7763	13.2816	1.09617	0.00357601	0.0152266
P51570	GALK1	12.2104	12.3748	12.4728	13.6259	13.829	13.6233	1.34008	3.66523e-05	0.00145526
P53990	IST1	12.3286	12.4292	12.3545	13.4194	13.6427	13.1981	1.04929	0.000328824	0.00375726
P55210	CASP7	12.5191	12.6038	12.621	13.7265	13.8003	13.5885	1.12378	2.80408e-05	0.00138709
P55957	BID	12.3468	12.3474	12.2379	13.5099	13.5237	13.0873	1.06296	0.000484787	0.00442177
P58546	MTPN	13.345	13.3709	13.5015	14.7263	14.9127	14.6708	1.3641	1.98091e-05	0.00122888
P60174	TPI1	15.832	15.6407	15.8183	17.2293	17.4576	17.1807	1.52554	2.05117e-05	0.00122888
P61457	PCBD1	13.9803	13.7965	14.2609	15.0868	15.0836	14.8754	1.00273	0.000725579	0.00559686
P62328	TMSB4X	14.3272	14.2964	14.2941	16.0059	16.378	15.5215	1.66255	0.000502639	0.00455162
P62937	PPIA	15.4711	15.6271	15.8402	17.2095	16.9811	17.1767	1.47629	5.20812e-05	0.00169231
P62942	FKBP1A	13.9635	13.861	14.0175	15.4857	15.6504	15.4944	1.59615	4.57862e-06	0.000992409
P63313	TMSB10	14.3574	14.4196	14.3935	16.4679	16.5904	15.3716	1.75312	0.00296173	0.0134834
Q01469	FABP5	13.4837	13.2793	13.5015	14.3821	14.4126	14.6443	1.05813	0.000155482	0.00262451
Q01581	HMGCS1	11.2067	11.0354	11.4385	13.9592	13.5929	13.2435	2.37163	6.73671e-05	0.00179611
Q03013	GSTM4	12.5312	12.4508	12.5177	14.128	14.1082	13.6177	1.45143	0.000176656	0.00273468
Q03111	MLLT1	16.4501	16.0048	16.2011	17.162	17.6819	17.4727	1.22022	0.00084842	0.00605897
Q04446	GBE1	12.9684	12.8739	12.7266	13.6064	14.2544	13.8493	1.04705	0.00188765	0.009903
Q04771	ACVR1	10.386	10.8243	10.3062	13.2305	13.2052	13.1482	2.68913	6.11623e-06	0.000992409
Q04828	AKR1C1	15.4683	15.1652	15.5593	16.9963	16.9944	17.0477	1.61523	2.5183e-05	0.00132263
Q06830	PRDX1	16.8496	16.7965	16.9759	18.0305	18.0057	18.0184	1.14419	1.42379e-05	0.00116219
Q07954	LRP1	10.3716	10.3593	11.0222	12.5648	13.444	12.8342	2.36328	0.000382754	0.00394047
Q08380	LGALS3BP	14.324	14.3716	14.0677	15.5133	15.669	15.1956	1.20489	0.00044498	0.00422163
Q08945	SSRP1	11.7726	12.1336	12.0852	13.0007	13.3366	13.5454	1.29709	0.000580224	0.00488766
Q08AF3	SLFN5	12.2451	12.2847	12.4919	13.4591	13.5992	13.2371	1.09125	0.000257444	0.00332122
Q12860	CNTN1	12.1348	11.8926	11.9608	13.5587	13.4249	13.1375	1.37762	0.000116731	0.00230347
Q12873	CHD3	11.6779	11.8771	11.3867	13.1811	13.2052	13.1482	1.53096	6.71803e-05	0.00179611
Q13228	SELENBP1	12.7217	12.5618	12.655	14.9134	14.7085	14.7798	2.15445	1.14179e-06	0.000764542
Q13464	ROCK1	11.1049	10.7388	10.5918	11.8644	11.8867	11.9233	1.0796	0.000524155	0.00464831
Q13478	IL18R1	11.8668	12.3698	12.6984	13.5327	13.2354	13.4818	1.10495	0.00417833	0.0166761
Q13572	ITPK1	9.61319	10.5778	11.6708	13.071	13.3929	12.9471	2.5164	0.004255	0.0168739
Q13907	IDI1	11.0646	10.8792	11.1181	12.9462	12.6629	12.512	1.68639	4.44915e-05	0.00154207
Q14137	BOP1	11.6457	11.857	11.0677	12.9402	12.8276	12.8864	1.36127	0.0011084	0.00723033
Q14195	DPYSL3	12.9972	12.9153	13.2217	14.1923	14.2596	14.0291	1.11565	0.000140209	0.00249723
Q14432	PDE3A	12.9407	12.998	12.7741	13.9394	14.1896	13.7599	1.05871	0.000416045	0.00409468
Q14764	MVP	12.3649	12.4565	12.393	13.9645	14.25	13.8541	1.61811	2.54525e-05	0.00132263
Q15102	PAFAH1B3	12.8068	12.5716	12.843	13.7736	13.7535	14.1272	1.14431	0.000339697	0.00381443
Q15120	PDK3	11.8104	12.1519	11.7121	13.1797	13.3358	12.9621	1.26774	0.000377321	0.00392208
Q15126	PMVK	12.7642	12.9507	12.9317	13.9746	14.0007	13.8568	1.06179	4.42436e-05	0.00154207
Q15555	MAPRE2	11.3973	11.515	11.1609	12.5691	12.7824	12.5865	1.28825	9.29096e-05	0.00205842
Q15582	TGFBI	12.4603	12.6981	12.2458	14.8268	14.8967	14.3252	2.21485	7.05431e-05	0.0018043
Q15628	TRADD	11.6275	11.4533	11.4484	12.8416	12.6042	12.483	1.13321	0.000158492	0.00264911
Q15911	ZFHX3	15.0469	15.2466	15.3586	16.5952	16.9889	16.1723	1.36805	0.00140942	0.00831735
Q16658	FSCN1	13.7165	13.6306	13.8802	15.137	15.1363	15.085	1.37697	1.19072e-05	0.00112555
Q16719	KYNU	12.8712	12.8524	13.1295	14.1734	14.3696	14.1964	1.29539	5.40799e-05	0.00171908
Q16851	UGP2	12.9119	13.045	13.0952	14.1259	14.0465	13.9951	1.03848	3.78678e-05	0.00145908
Q2UY09	COL28A1	15.4863	15.564	15.7965	17.1446	17.309	17.0985	1.56839	2.3027e-05	0.00124706
Q3LXA3	TKFC	11.5379	11.4101	11.4347	12.8957	13.1986	12.9462	1.55259	1.64298e-05	0.00122888
Q3YEC7	RABL6	12.1948	12.8934	12.7102	13.8658	13.9381	13.5498	1.18507	0.00223939	0.0111199
Q53EL6	PDCD4	12.7156	12.7629	12.5245	14.1553	14.262	14.1499	1.52142	8.89181e-06	0.00105065
Q5HYY5;Q96T21	SECISBP2	14.2097	13.9854	14.1885	15.1847	15.2172	15.2235	1.08066	3.82497e-05	0.00146221
Q5JPT2;Q96B97	SH3KBP1	12.3508	12.5006	12.6687	13.7339	13.8292	13.56	1.201	0.000118984	0.00230347
Q5T123;Q9H299	SH3BGRL3	13.2522	13.2334	13.2383	15.4465	15.4281	15.0711	2.07395	7.20415e-06	0.00100668
Q68BL7	OLFML2A	11.6755	11.5554	11.6681	13.6231	13.7758	13.2923	1.9307	2.29461e-05	0.00124706
Q6GMV3	PTRHD1	12.7372	12.7189	12.7051	13.6293	13.8427	13.8464	1.05243	4.36446e-05	0.00154207
Q6IQ49	SDE2	11.925	12.0123	11.9222	13.2305	13.2052	13.1482	1.24146	5.48804e-06	0.000992409
Q6ZMJ2	SCARA5	12.0962	12.1683	11.7314	13.3679	13.162	12.7413	1.0918	0.00263193	0.0124735
Q6ZT12	UBR3	11.3264	11.4006	10.4297	13.2305	13.2052	13.1482	2.14246	0.000420869	0.00409468
Q6ZVF9	GPRIN3	10.7475	10.7301	10.5462	11.7585	12.2897	11.7486	1.25763	0.000605269	0.00494082
Q7LBR1	CHMP1B	14.3826	14.1846	14.3828	15.4135	15.3832	15.1613	1.00268	0.000168172	0.00269024
Q86SR1	GALNT10	10.8499	11.2489	10.3787	13.2305	13.2052	13.1482	2.36882	9.1225e-05	0.0020443
Q86V21	AACS	11.6538	11.4064	11.4719	12.5921	12.5503	12.497	1.03577	6.03751e-05	0.00177703
Q8IY95	TMEM192	11.7065	12.5479	12.2732	13.2305	13.2052	13.1482	1.01879	0.00511245	0.018999
Q8N392	ARHGAP18	11.5472	11.372	11.5261	12.7765	13.1061	12.8124	1.41657	4.63177e-05	0.00156367
Q8NI60	COQ8A	11.4928	11.4347	11.6372	12.7915	12.2308	12.85	1.10254	0.00162892	0.00910617
Q8TAD8	SNIP1	11.6502	11.6887	11.693	13.2305	13.2052	13.1482	1.51732	1.40397e-06	0.000764542
Q8TDQ7	GNPDA2	11.3898	11.1744	11.6966	12.4944	12.6246	12.2966	1.05156	0.00112414	0.00730553
Q92597	NDRG1	9.99116	9.51732	10.3927	13.628	13.6483	13.6354	3.67019	9.38096e-06	0.00106025
Q96AQ8;U3KQP8	MCUR1	11.3152	11.1846	10.1714	13.2305	13.2052	13.1482	2.30429	0.000587698	0.00489389
Q96AZ6	ISG20	11.5976	11.4938	11.4803	13.1688	13.1456	12.9571	1.56663	6.34454e-06	0.000992409
Q96D96	HVCN1	12.4034	12.7502	12.5125	14.5458	14.3136	14.5787	1.92404	1.45591e-05	0.00116219
Q96DG6	CMBL	12.3701	12.065	12.2979	13.7095	13.8401	13.8712	1.56261	1.76348e-05	0.00122888
Q96DX5	ASB9	11.4433	11.286	11.0396	12.4451	12.514	12.476	1.22207	0.000102624	0.00219588
Q96FN4	CPNE2	10.9943	11.2498	11.2163	12.4218	12.5212	12.2039	1.2288	0.000113876	0.00229023
Q96HN2	AHCYL2	13.1873	13.1468	13.1558	14.2576	14.4066	13.945	1.03977	0.000395156	0.00398903
Q96IU4	ABHD14B	13.3041	13.038	13.1991	14.3603	14.5307	14.7558	1.36859	0.00010301	0.00219588
Q96KR6	FAM210B	11.9918	12.1078	11.3635	13.0951	13.0478	13.0497	1.24319	0.00151741	0.00866925
Q96LD4	TRIM47	12.2995	12.6022	12.4082	13.7614	13.893	13.4614	1.26867	0.000245919	0.00323952
Q96TA1	NIBAN2	13.1211	13.2445	13.3222	14.1897	14.5157	14.3634	1.12702	0.000118992	0.00230347
Q99497	PARK7	14.8313	14.5465	14.7428	15.7038	15.8246	15.7729	1.06025	8.295e-05	0.00196985
Q99549	MPHOSPH8	11.7638	11.804	11.6009	13.2305	13.2052	13.1482	1.47178	6.09948e-06	0.000992409
Q99622;U3KQ85	C12orf57	12.0488	11.9569	12.0314	13.017	13.2575	12.7654	1.00099	0.000601652	0.00492597
Q99661	KIF2C	11.3367	11.3979	11.2899	13.6107	13.2052	13.1482	1.97987	2.06928e-05	0.00122888
Q9BRA2	TXNDC17	13.8375	13.848	14.1255	15.3556	15.6092	15.4787	1.54418	3.0831e-05	0.00138709
Q9BRF8	CPPED1	10.5062	10.967	11.3013	12.3893	12.6518	12.3946	1.55372	0.000676922	0.00527634
Q9BS40	LXN	12.5868	12.9405	12.8873	15.4108	15.722	15.2386	2.65225	1.01364e-05	0.00107549
Q9BV57	ADI1	12.2262	12.1669	12.1668	13.5366	13.5635	13.3008	1.28031	2.56945e-05	0.00132263
Q9BVI4	NOC4L	11.9829	12.0013	11.9402	13.2305	13.2052	13.1482	1.21985	4.76248e-06	0.000992409
Q9BVM2	DPCD	11.6897	11.8296	11.7041	12.7271	12.946	12.8637	1.10448	4.14565e-05	0.00149675
Q9BY32	ITPA	13.3825	13.4993	13.6255	14.4581	14.7515	14.594	1.09878	0.000131808	0.00243869
Q9BZL1	UBL5	12.2077	13.2727	12.2605	14.3597	14.4561	13.6152	1.56337	0.00815274	0.027032
Q9GZT9	EGLN1	10.8756	10.9409	11.0192	12.5189	12.615	12.375	1.55774	7.7452e-06	0.00100668
Q9H3H3	C11orf68	11.9912	12.1367	12.4025	13.0938	13.4182	13.1183	1.03333	0.000755456	0.00574146
Q9H4L5	OSBPL3	11.0462	11.0148	11.1139	13.2305	13.2052	13.1482	2.13636	3.04536e-07	0.000764542
Q9H6L4	ARMC7	16.1174	15.9724	16.0954	16.9125	17.2271	17.2623	1.07224	0.000205571	0.00299373
Q9H8V3	ECT2	11.856	11.9352	11.8548	13.2305	13.2052	13.1482	1.31265	3.81115e-06	0.000969234
Q9HA64	FN3KRP	10.4276	10.3934	11.0997	11.9989	12.6565	12.2742	1.66962	0.00114953	0.0073692
Q9NQ66	PLCB1	10.8877	11.4	11.2517	12.4226	12.6561	12.3337	1.29101	0.000421361	0.00409468
Q9NRX4	PHPT1	13.012	12.8775	12.6841	14.7658	14.9397	14.4956	1.87584	3.78872e-05	0.00145908
Q9NV29	TMEM100	9.42879	9.74266	9.91897	12.55	12.7122	11.9173	2.69634	7.90798e-05	0.00191745
Q9NVG8	TBC1D13	10.3485	10.9667	10.8493	11.6899	11.9067	11.6789	1.03701	0.00205174	0.010499
Q9NWV4	CZIB	12.1417	11.758	12.1605	13.0669	13.129	12.8917	1.00917	0.000649846	0.00515023
Q9NZQ3	NCKIPSD	10.4111	9.9406	10.7175	11.5363	11.5704	11.264	1.10051	0.00344126	0.0148625
Q9UBR2	CTSZ	14.4132	14.4653	14.1941	15.4094	15.5536	15.2651	1.0518	0.000210461	0.00300751
Q9UBT7	CTNNAL1	11.8811	11.871	11.8535	13.2305	13.2052	13.1482	1.32614	2.71342e-06	0.000829828
Q9UKG1	APPL1	11.2081	11.4507	11.7873	12.4775	12.5661	12.455	1.01749	0.0010978	0.00717875
Q9ULG6	CCPG1	12.1906	11.8789	11.639	13.2305	13.2052	13.1482	1.29182	0.000264062	0.00334029
Q9Y237	PIN4	13.8641	13.8292	13.6789	14.974	14.9987	14.7622	1.12091	6.91553e-05	0.0018043
Q9Y277	VDAC3	13.5381	13.2829	13.0368	15.0737	14.4753	14.9277	1.53963	0.000531082	0.00464831
Q9Y2S6	TMA7	12.8744	12.8246	12.6548	14.4964	14.2809	14.1093	1.51092	4.85999e-05	0.00160937
Q9Y2V2	CARHSP1	14.4159	14.2854	14.3733	15.6562	15.7399	15.3923	1.23794	7.51154e-05	0.0018421
Q9Y316	MEMO1	12.1984	12.0722	12.275	13.3035	13.2958	13.0594	1.03766	0.000124219	0.00236563
Q9Y570	PPME1	12.8339	12.736	13.0631	14.1068	14.0888	13.8032	1.12193	0.000281887	0.00346461
Q9Y5Z4	HEBP2	12.6299	12.6434	12.604	13.7085	13.4944	13.7435	1.02299	6.38149e-05	0.00177759
H3BMD8;H3BQ52;P56211	ARPP19	13.2462	13.2751	13.2446	14.3763	14.773	14.6432	1.34216	5.9435e-05	0.00177588
Q6PUV4	CPLX2	13.2462	13.2727	13.2446	14.7326	14.7151	14.9608	1.54834	7.5677e-06	0.00100668

## Sheet: DEP MCF7 3D_SM vs 2D
Uniprot ID	Protein ID	MCF7 2D_1	MCF7 2D_2	MCF7 2D_3	MCF7 3D_SM_1	MCF7 3D_SM_2	MCF7 3D_SM_3	logFC	pval	pval.BH
A0A075B716;H0YN88;H3BNC9;P08708	RPS17	13.8151	13.2633	14.1018	11.8207	12.387	11.6057	-1.78893	0.00642739	0.243865
A0A096LNH5;A0A096LPI6;A0A0B4J2D5;P0DPI2	GATD3B	14.8859	13.2543	14.529	12.3821	12.1311	12.1158	-2.01341	0.00769171	0.251337
A0A0C4DFL7;Q16850	CYP51A1	12.3535	12.6792	12.8169	10.8548	11.1453	10.1207	-1.90961	0.00452508	0.223186
A0A140T913;A0A140T9I0;A0A140T9X5;Q53Z42	HLA-A	13.9177	12.3728	14.1396	10.9364	11.1356	11.4736	-2.29484	0.00575741	0.236147
A0A2R8Y518;H3BV07;Q9ULP9	TBC1D24	10.8657	12.6792	12.9222	8.91986	9.4922	10.4861	-2.52299	0.00969167	0.251337
A0A2R8YE78;C9JMB8;O60313	OPA1	13.6857	12.165	14.0703	10.5679	11.1049	10.8358	-2.47077	0.00445746	0.223186
A0A3B3IT01;Q6PI48	DARS2	12.4443	11.1761	12.9493	7.86499	9.29354	8.95136	-3.4866	0.0010145	0.203875
A0A3B3IUD7;Q14690	PDCD11	14.851	12.6792	12.8076	10.654	9.67412	11.7374	-2.75745	0.0106882	0.251337
A0A590UJJ6;B4DEB1;K7EK07;K7EMV3;K7ES00;P68431;P84243;Q16695;Q71DI3	H3-3A	14.8696	15.6985	16.6411	12.5961	12.6963	13.225	-2.89726	0.00141392	0.208927
B4DY09;Q12905	ILF2	14.4737	12.8126	13.3714	11.4602	11.5331	10.6072	-2.35239	0.00493105	0.223186
B5MCN0;Q8NHH9	ATL2	11.1645	12.6792	12.3477	9.99011	10.332	9.98156	-1.9626	0.00760727	0.251337
B8ZZG1;Q9NZW5	MPP6	12.1945	11.7309	12.1122	10.7943	10.6106	10.2902	-1.44749	0.0106954	0.251337
C9J5X1;P08069	IGF1R	14.0985	13.1944	12.428	11.3431	11.5905	10.6422	-2.04832	0.00925912	0.251337
C9JRZ6;Q9NX63	CHCHD3	16.1105	13.3371	16.5095	12.458	12.4896	12.2461	-2.92113	0.0109857	0.251337
C9JVN9;Q9H9P8	L2HGDH	13.7852	13.0007	14.5309	11.3595	11.8036	10.7547	-2.46634	0.00322569	0.212284
D6RD47;P62266	RPS23	14.4585	14.443	14.3271	11.5184	12.6963	12.5423	-2.15718	0.00284678	0.210701
E7EM57	G6PD	11.9112	12.6792	12.742	10.9849	10.9922	10.0452	-1.77005	0.00941945	0.251337
E7ESC9;H0YAG1;Q8IZU2	WDR17	18.3071	16.9368	18.7193	15.4287	15.3154	15.9925	-2.40886	0.00451127	0.223186
E9PF16;Q96CM8	ACSF2	15.4217	13.3933	14.0799	11.0786	12.0024	10.9185	-2.96513	0.0025687	0.210701
F5GYQ1;J3QL14;P61421;R4GN72	ATP6V0D1	14.5483	12.4874	15.8739	10.5305	10.8193	11.1143	-3.48181	0.00462401	0.223186
F5H1S9;G8JLB3;Q9Y606	PUS1	13.1238	11.1955	14.4507	9.67154	9.64499	9.03146	-3.47398	0.00410455	0.221889
F8VQX6;H0YI09;Q9H8H3	METTL7A	14.5713	12.5379	14.2082	11.111	11.2857	10.3018	-2.87296	0.0032133	0.212284
F8W816;P11509;P20853;Q16696	CYP2A7	16.5547	15.9979	16.9002	14.4805	15.291	13.6341	-2.0157	0.00935629	0.251337
G3V0I5;P49821	NDUFV1	13.6289	11.8579	14.0486	10.5987	10.7056	9.92338	-2.76922	0.00427513	0.223186
G3XAI2;P07942	LAMB1	14.9481	14.0182	12.3664	11.5644	11.1217	10.8243	-2.60739	0.00796779	0.251337
H0Y5B4;H7BZ11;J3KQN4;P83881	RPL36A	13.7444	13.7128	14.6289	12.1334	12.5823	11.0314	-2.113	0.00760118	0.251337
H0Y962;Q8N4T8	CBR4	11.3869	10.4228	10.4382	8.5639	9.57766	7.70113	-2.13509	0.0104058	0.251337
J3KQ48;Q9Y3E5	PTRH2	14.9127	12.7615	13.7254	11.6068	11.8654	11.1717	-2.25193	0.00905243	0.251337
J3KT02;Q9Y5U5	TNFRSF18	12.4216	12.064	12.8076	10.1226	10.2111	10.401	-2.18616	0.00136874	0.208927
J3QR07;Q96MU7	YTHDC1	13.4198	12.3812	12.8076	11.4413	11.3418	10.4365	-1.79632	0.00991192	0.251337
J3QRU1;P07947	YES1	13.5102	12.5636	12.8076	10.7414	11.2333	11.2218	-1.89494	0.00454844	0.223186
J3QTA6;Q9BRQ6	CHCHD6	14.3791	12.5326	14.0048	10.4818	10.6058	11.4699	-2.78636	0.00291536	0.210701
K7EKI4;K7ELF1;K7ELQ0;K7ES61;Q9BYD3;X6RAY8	MRPL4	13.802	11.2687	13.2546	8.37169	10.0926	9.4178	-3.48109	0.00327816	0.212284
M0QWZ7;Q9NP81	SARS2	13.0645	11.8254	13.4641	10.431	10.718	10.178	-2.34235	0.00384548	0.216003
O00483	NDUFA4	17.1166	14.9692	16.0089	13.624	13.8525	12.4067	-2.73718	0.00574698	0.236147
O75489	NDUFS3	14.1766	12.6668	13.7926	11.7218	11.6931	10.3911	-2.27669	0.00771431	0.251337
O95302	FKBP9	14.4251	14.3458	14.0738	11.8994	12.3968	10.4058	-2.71427	0.00279241	0.210701
P00403	MT-CO2	16.0978	12.8414	15.7955	10.685	10.7143	10.526	-4.26982	0.00183731	0.210701
P02760	AMBP	15.7792	14.1721	16.1134	12.5961	12.6963	12.5423	-2.74334	0.00254593	0.210701
P02765	AHSG	19.6442	17.7568	18.4855	9.27348	9.5186	10.7516	-8.78093	3.43015e-06	0.0172331
P12931	SRC	12.4603	12.732	12.9211	9.7939	10.7126	10.5397	-2.35572	0.00129863	0.208927
P17844	DDX5	13.4514	12.943	14.6074	10.6249	11.3971	11.5764	-2.46779	0.00386948	0.216003
P22033	MMUT	13.9213	12.0965	12.7491	10.7741	11.2025	10.4657	-2.10823	0.00864047	0.251337
P28331	NDUFS1	13.77	11.3205	15.4222	10.1836	10.4619	9.46892	-3.46613	0.0108322	0.251337
P31930	UQCRC1	14.6034	12.4591	15.7513	11.506	11.5267	10.642	-3.04633	0.00926285	0.251337
P38646	HSPA9	16.4838	14.9581	16.628	13.5864	13.6197	14.3942	-2.15656	0.00853331	0.251337
P42166	TMPO	14.7127	13.6537	14.3726	11.9273	12.2794	12.6377	-1.96487	0.00468774	0.223186
P43897	TSFM	13.8998	12.7599	15.1113	11.0231	11.4258	9.82345	-3.16618	0.00368078	0.215885
P46781	RPS9	13.8277	14.1924	15.7857	11.9134	12.8047	11.4034	-2.56141	0.00673954	0.246673
P50402	EMD	14.5079	13.4239	14.6473	11.6331	12.0989	11.9952	-2.28399	0.00255465	0.210701
P56159	GFRA1	13.5131	13.2083	13.1459	10.8921	11.0438	10.9803	-2.31704	0.000675428	0.18686
P56181	NDUFV3	15.7995	15.0401	14.3899	12.5961	12.9228	12.5423	-2.38943	0.00213236	0.210701
P61927	RPL37	13.6077	12.9779	13.9373	10.4759	12.1917	8.92634	-2.97629	0.00946257	0.251337
P62241;Q5JR95	RPS8	14.1872	13.918	14.7929	12.375	13.1353	12.3759	-1.6706	0.00991145	0.251337
P62753	RPS6	14.4232	14.317	15.895	12.4051	13.0074	12.2191	-2.33454	0.00489606	0.223186
P67870;Q5SRQ3;Q5SRQ6	CSNK2B	11.2961	11.193	12.6043	9.73789	10.113	9.75235	-1.83004	0.0104593	0.251337
P82933	MRPS9	12.9157	11.0393	13.5998	9.42978	9.58578	8.92547	-3.20461	0.00284664	0.210701
Q14980	NUMA1	14.7733	12.1564	15.0924	10.2364	10.3156	11.441	-3.34305	0.00588547	0.23787
Q15233	NONO	15.5748	14.2502	14.1623	12.3957	12.5142	12.9315	-2.04865	0.00648886	0.243865
Q15393	SF3B3	14.4272	13.9824	14.3891	12.8554	12.9763	11.7974	-1.72322	0.0101336	0.251337
Q16706	MAN2A1	12.6873	10.9848	12.1205	10.021	9.85654	10.122	-1.93099	0.00957019	0.251337
Q16891	IMMT	15.9062	13.1177	16.2513	12.0083	12.0569	11.6015	-3.20283	0.00712229	0.249134
Q5K4L6;X6R3N0	SLC27A3	13.683	12.6792	15.3044	10.9996	10.2325	11.9558	-2.82623	0.00918398	0.251337
Q7Z2Z2	EFL1	11.4295	11.674	12.9407	9.5168	10.3675	9.71633	-2.14782	0.00650435	0.243865
Q86TM6	SYVN1	14.3618	12.6792	14.8315	11.094	11.5169	10.4831	-2.9262	0.00326927	0.212284
Q8IXM3	MRPL41	13.7653	11.5133	12.3916	9.41911	10.2334	10.1224	-2.63177	0.00526074	0.230602
Q8NBJ5	COLGALT1	12.2961	11.4859	12.9502	9.37417	10.0113	9.29448	-2.68411	0.00150643	0.210543
Q8NE62	CHDH	13.0813	11.327	12.521	9.79399	10.617	10.4819	-2.01209	0.0108585	0.251337
Q8TEM1	NUP210	14.835	12.3871	14.4431	10.6429	11.0643	10.9826	-2.99182	0.00371535	0.215885
Q8WW59	SPRYD4	15.5738	13.3027	14.4526	11.9038	12.3458	10.9605	-2.70634	0.00628138	0.243865
Q8WXH0	SYNE2	13.1451	10.3981	11.6913	9.09543	9.38284	9.14704	-2.5364	0.00962916	0.251337
Q92667	AKAP1	15.2511	13.3809	13.7085	12.1301	12.1598	11.8415	-2.06973	0.00989746	0.251337
Q96A35	MRPL24	13.8442	11.9532	12.6385	9.93304	10.5454	10.3885	-2.52296	0.00362375	0.215885
Q9BQC6	MRPL57	12.8764	11.7161	12.8076	9.61359	11.1003	10.2564	-2.14322	0.00784979	0.251337
Q9BX59	TAPBPL	13.5931	14.3601	14.464	12.5961	12.6963	12.5423	-1.5275	0.0107274	0.251337
Q9BX68	HINT2	14.7469	13.5287	13.7059	11.0577	12.6184	11.7982	-2.16909	0.00805726	0.251337
Q9BYD2	MRPL9	14.2348	12.8552	13.5766	10.2473	11.581	10.1127	-2.90858	0.00199004	0.210701
Q9BYT8	NLN	14.0041	11.4196	14.7638	10.2174	10.7777	10.0385	-3.05126	0.0102122	0.251337
Q9H078	CLPB	15.6982	13.5438	13.6731	11.2963	12.1544	11.1773	-2.76241	0.00541522	0.232531
Q9H0L4	CSTF2T	13.5352	11.9979	12.8122	9.45982	10.499	9.88357	-2.8343	0.00150866	0.210543
Q9H3S7	PTPN23	12.4514	12.6792	13.7169	9.54517	9.86454	9.68314	-3.25154	0.000309106	0.18686
Q9H5Q4	TFB2M	12.1277	12.6792	12.3234	9.8947	9.78997	9.19321	-2.75081	0.000428635	0.18686
Q9HCC0	MCCC2	13.6205	12.5454	14.5916	11.3052	11.6854	10.8825	-2.29481	0.00756309	0.251337
Q9HD26	GOPC	11.8122	12.7645	12.657	10.6423	10.9956	9.39095	-2.06829	0.0093551	0.251337
Q9NSE4	IARS2	14.7971	13.0557	13.7995	11.1644	11.5221	10.6505	-2.77179	0.00198331	0.210701
Q9P035	HACD3	14.1197	12.4928	13.8256	11.8343	11.6093	11.2315	-1.92097	0.010944	0.251337
Q9P0J0	NDUFA13	15.627	13.9709	14.9381	12.9111	13.0839	11.4375	-2.36779	0.00912013	0.251337
Q9P2J5	LARS1	14.1677	12.6792	16.4346	9.40905	9.97083	11.5414	-4.1201	0.0052785	0.230602
Q9UJY1	HSPB8	14.3941	14.0063	13.9106	11.9297	11.6358	11.1353	-2.53674	0.000706678	0.18686
Q9Y399	MRPS2	14.3	13.0852	14.0096	11.7763	11.6864	10.0416	-2.63017	0.00455636	0.223186
Q9Y6U3	SCIN	13.0994	13.3843	13.0023	11.1614	11.0986	10.2714	-2.31818	0.00140095	0.208927
A0A087WT30;Q8N5I9	C12orf45	12.8336	12.2259	12.8076	10.2632	11.2087	8.5839	-2.60374	0.00829538	0.251337
H3BM14;H3BM74;Q9Y5A7	NUB1	12.8336	13.192	10.9605	9.15104	8.3692	8.67911	-3.59556	0.00109361	0.208927
A0A087X256;Q2M389	WASHC4	12.8336	12.6792	14.4362	10.8594	10.6605	11.0034	-2.47524	0.00376957	0.215885
A0A2R8Y3S0;A0A2R8Y511;A0A2R8YCL0;A0A2R8YD19;A0A2R8YFH3;Q5JVM6;Q96JX3	SERAC1	12.8336	12.6792	12.8076	10.2356	9.34152	11.1559	-2.5291	0.00267162	0.210701
A7XZE4	TPM2	12.8336	12.6792	12.8076	11.1188	10.4067	11.6968	-1.69936	0.00971839	0.251337
B4DYM4;Q9UBS9	SUCO	12.8336	12.6792	12.8076	10.4168	10.2803	9.56453	-2.68622	0.00048734	0.18686
E7EQL5	DYNC1I2	12.8336	12.6792	12.8076	9.10931	9.26955	11.2133	-2.90939	0.00274938	0.210701
E7ER68;Q658Y4	FAM91A1	12.8336	12.6792	11.3877	9.93467	9.29568	9.77872	-2.63047	0.00184689	0.210701
E9PJA2;E9PKP4;P09603	CSF1	12.8336	12.6792	12.8076	8.77543	9.78983	10.7342	-3.00696	0.00127721	0.208927
P31146	CORO1A	12.8336	12.6792	14.2307	9.12384	8.50146	10.8844	-3.74459	0.00174697	0.210701
P31749	AKT1	12.8336	12.6792	14.8013	9.89891	9.54552	9.40015	-3.82318	0.000652577	0.18686
P46734	MAP2K3	12.8336	12.6792	12.5497	8.6372	10.0201	10.0758	-3.10979	0.000632135	0.18686
P50225	SULT1A1	12.8336	12.6792	14.7572	11.0466	10.7516	11.3452	-2.37551	0.00822926	0.251337
Q5EBL8	PDZD11	12.8336	12.6792	12.8076	10.79	10.8219	11.1898	-1.83952	0.00260531	0.210701
Q5TFE4	NT5DC1	12.8336	12.6792	13.2329	10.0609	9.72346	10.1552	-2.93539	0.000218057	0.18686
Q8N201	INTS1	12.8336	12.6792	12.3895	10.477	9.88982	10.4727	-2.35426	0.000911395	0.190785
Q8TC07	TBC1D15	12.8336	12.6792	12.7792	9.80732	9.82267	10.5812	-2.69361	0.00045896	0.18686
Q92626	PXDN	12.8336	12.6792	12.8076	11.4269	11.2978	10.7376	-1.61936	0.00647105	0.243865
Q99611	SEPHS2	12.8336	12.6792	13.108	11.3322	10.8799	10.6925	-1.90539	0.00289943	0.210701
Q99666	RGPD5	12.8336	12.6792	12.8076	10.4562	10.337	9.84931	-2.55929	0.000467266	0.18686
Q9H788	SH2D4A	12.8336	12.6792	12.0644	10.6121	10.4901	10.0507	-2.14141	0.0020013	0.210701
Q9UI26	IPO11	12.8336	12.6792	13.8268	10.9503	10.8632	10.52	-2.33532	0.00194961	0.210701
A0A024QZX5;A0A087X1N8;A0A2R8YD12;P35237	SERPINB6	13.2209	13.3542	13.3628	15.1191	15.189	15.0751	1.81511	0.00240477	0.210701
A0A075B749;A0A087WX83;E9PQG4;Q5VU43	PDE4DIP	9.14646	8.91262	10.5877	12.5961	12.6963	12.5423	3.06264	0.00090954	0.190785
A0A087WSW9;A0A087WSY9;A0A182DWI3;E9PIR7;F8W809;Q16881	TXNRD1	12.2111	13.4055	12.738	14.5808	14.9641	14.3104	1.83352	0.00730968	0.251337
A0A087WT12;A0A087X2I2;P36969	GPX4	12.1515	12.8184	12.8555	15.3367	15.3855	15.9631	2.95332	0.000328468	0.18686
A0A0A0MQZ3;A4UGR9	XIRP2	15.2396	16.0124	14.9786	18.1356	17.7813	18.1667	2.61766	0.000789288	0.188828
A0A0A0MS51;A0A0A0MT01;P06396	GSN	13.1053	12.0368	13.7045	14.9059	15.0477	15.3284	2.1451	0.00563432	0.236147
A0A0A0MSX3;A0A0G2JNZ7;Q08345	DDR1	12.6675	12.4721	11.608	14.7431	15.1059	14.881	2.66078	0.000748227	0.187955
A0A0C4DGQ5;P04632	CAPNS1	13.1287	14.1457	13.1306	15.2018	15.3197	15.1474	1.75459	0.00718686	0.249134
A0A0C4DGQ8;Q6IAN0	DHRS7B	11.2278	10.142	10.2329	12.227	13.1141	13.7487	2.49567	0.00345531	0.215885
A0A286YF37;Q9UK22	FBXO2	12.1515	12.0673	11.782	13.2683	13.6636	13.6176	1.51622	0.00766855	0.251337
A0A2R8Y6W5;A0A2R8Y7W8;Q16626	MEA1	12.3074	14.0055	13.0896	15.0463	15.2737	14.9198	1.94577	0.00901973	0.251337
A0A494C164;P52630	STAT2	6.87145	6.93588	9.76598	12.5961	12.6963	11.0891	4.2694	0.00223375	0.210701
B4DYU2;Q96MW5	COG8	13.3771	13.3237	13.9643	15.4902	15.2333	15.9851	2.01451	0.00293572	0.210701
B7ZC38;Q9NR46	SH3GLB2	12.5372	13.9644	12.9767	15.1769	15.1847	15.2463	2.04324	0.00485862	0.223186
E7EQR4;P15311	EZR	14.0117	14.3696	13.5861	15.8137	15.8282	16.2997	1.9914	0.00280452	0.210701
E7EU40;F8W9W8;Q92959	SLCO2A1	10.7048	8.67286	8.25773	12.5961	12.6963	12.5423	3.39977	0.00174624	0.210701
E9PC69;Q7KZI7	MARK2	12.1703	12.5286	12.1901	14.2774	14.1196	14.298	1.93532	0.0019338	0.210701
G3XAF7;O75363	BCAS1	9.52174	11.3505	10.3062	12.0045	12.4674	12.9394	2.0776	0.0101268	0.251337
G3XAL9;P55011	SLC12A2	12.0407	12.0229	11.9783	14.1376	14.3259	14.1535	2.19167	0.00083435	0.190535
H3BR01	SPINT1	14.5126	13.0613	13.0991	15.9576	15.7643	15.4517	2.16685	0.00526358	0.230602
H3BUN4;H3BUP2;O60936	NOL3	12.9939	14.1391	13.0739	15.105	14.8829	15.8391	1.87334	0.00929061	0.251337
J3KP26;Q86W74	ANKRD46	11.5524	9.8259	10.5593	12.5961	12.6963	12.5423	1.96573	0.00862114	0.251337
J3QL71;Q96FV2	SCRN2	10.674	11.4843	11.4531	13.0473	13.1649	14.3659	2.32226	0.00363991	0.215885
K7EQZ3	K7EQZ3	13.2652	14.5065	14.0274	15.7723	15.4923	16.0993	1.85491	0.00715001	0.249134
M0R3D4;Q9UI14	RABAC1	14.5909	15.6528	13.8467	16.8837	16.9829	16.5889	2.12172	0.00701295	0.249134
O00194	RAB27B	12.817	12.8504	11.8813	14.229	14.3435	13.8461	1.62328	0.0108373	0.251337
O00515	LAD1	12.1681	12.3986	11.9461	14.0191	13.8459	13.8816	1.74455	0.00349692	0.215885
O00764	PDXK	12.0032	13.3578	11.2198	14.6798	14.4744	15.1607	2.578	0.00468421	0.223186
O14556	GAPDHS	20.425	22.6117	19.1401	23.6504	23.3822	24.3538	3.06986	0.0105766	0.251337
O43570	CA12	13.3642	12.2554	10.2975	14.7006	14.6408	15.5045	2.97624	0.00793607	0.251337
O60664	PLIN3	12.6933	14.4356	13.4188	16.0706	15.8943	16.1865	2.53456	0.00245837	0.210701
O75223	GGCT	13.5385	15.1515	14.3321	16.2516	16.0945	16.2818	1.86859	0.0094261	0.251337
O75368	SH3BGRL	11.8856	13.2928	13.3403	15.6873	15.4015	16.0839	2.88468	0.00122087	0.208927
O75506	HSBP1	12.2252	13.2489	11.986	14.5195	14.0723	15.0551	2.06228	0.00614058	0.242915
O76070	SNCG	13.1088	14.0041	14.8551	16.4661	16.4374	17.0989	2.67812	0.00220223	0.210701
O95274	LYPD3	13.1036	13.0362	10.4957	15.3619	15.5407	14.6289	2.96537	0.00697594	0.249134
O95685	PPP1R3D	10.837	11.6413	11.6038	13.666	13.4611	13.1316	2.05888	0.00265277	0.210701
P02751	FN1	10.7762	10.55	11.844	13.2156	13.6797	13.0623	2.26248	0.00311056	0.212284
P02792	FTL	11.6327	12.261	10.0774	13.5929	13.581	13.7282	2.31037	0.00787558	0.251337
P02794	FTH1	13.5944	13.8745	11.3	16.2402	16.4172	16.4541	3.44755	0.00218035	0.210701
P04075	ALDOA	14.9263	16.3192	15.7254	17.8489	17.7767	18.7408	2.46517	0.00280483	0.210701
P06703;R4GN98	S100A6	13.7531	15.337	14.2922	16.7878	16.4742	17.6204	2.50005	0.00370161	0.215885
P06731	CEACAM5	11.609	10.6563	12.8076	13.6504	14.5832	14.0856	2.41544	0.00719037	0.249134
P06733	ENO1	14.0154	16.1893	14.726	17.1849	16.9128	17.748	2.30499	0.00932194	0.251337
P07108	DBI	13.046	14.5798	11.7857	15.6175	15.8318	16.3662	2.80135	0.00704614	0.249134
P09104	ENO2	11.0669	13.0171	11.8007	14.0254	13.9219	16.028	2.69685	0.0104953	0.251337
P09972	ALDOC	12.3757	13.4185	13.416	15.0113	14.6432	16.7632	2.40251	0.00973326	0.251337
P13716	ALAD	11.7951	13.0477	11.3934	13.8611	14.1186	14.3267	2.02339	0.00799693	0.251337
P16930	FAH	11.9564	13.6371	13.1845	15.0588	14.8727	14.9086	2.02068	0.00765309	0.251337
P21709	EPHA1	11.2186	10.0531	11.1305	13.4451	13.6381	13.8675	2.84949	0.000661149	0.18686
P22303	ACHE	13.0221	12.1307	11.89	14.2515	14.5935	14.3452	2.04911	0.00351706	0.215885
P25815	S100P	13.0402	12.8462	13.1391	16.8775	17.0023	17.5249	4.12635	2.5236e-05	0.0633928
P29373	CRABP2	13.5897	14.9577	14.5955	16.5371	16.3214	17.4255	2.38035	0.00378142	0.215885
P31949	S100A11	14.7918	15.4777	14.3462	16.9661	16.712	17.2016	2.08799	0.00316806	0.212284
P35754	GLRX	10.3084	11.7627	11.2672	12.9931	13.1305	14.2928	2.35933	0.00541216	0.232531
P40121	CAPG	10.9511	11.8163	11.1865	13.1544	12.8975	13.3673	1.8217	0.00477494	0.223186
P41743	PRKCI	11.2205	12.4911	11.8514	13.8854	13.4706	14.0499	1.94762	0.00570243	0.236147
P43155	CRAT	10.2819	9.94907	9.44289	13.4199	13.9921	11.6154	3.11784	0.00279652	0.210701
P46976	GYG1	11.3234	12.6372	11.0445	14.5292	15.1817	15.1924	3.29944	0.000629024	0.18686
P48163	ME1	11.4593	12.6979	12.4719	14.955	14.9259	14.569	2.60695	0.00115075	0.208927
P49902	NT5C2	12.3726	13.7099	13.4241	15.233	15.1909	14.6601	1.85912	0.00869352	0.251337
P50552	VASP	11.7779	13.0246	12.8929	14.4611	14.4435	14.1304	1.77986	0.00905973	0.251337
P53602	MVD	12.2234	13.3622	13.92	15.1745	15.4538	15.5721	2.23159	0.00483416	0.223186
P62993	GRB2	13.6572	14.5084	13.5762	15.3049	15.6066	15.6333	1.60098	0.00999174	0.251337
Q01459	CTBS	11.1929	11.2386	11.7318	13.3366	13.3281	13.953	2.15147	0.00177386	0.210701
Q01518	CAP1	13.2683	14.6136	13.9753	15.8619	15.9106	15.3628	1.75933	0.0103011	0.251337
Q01658	DR1	11.3118	12.4295	11.2551	14.2995	14.0728	13.0612	2.1457	0.00670807	0.246673
Q07654;X6R3S7	TFF3	10.2265	10.2916	9.30097	13.3191	12.9568	12.5062	2.98765	0.000506924	0.18686
Q15274	QPRT	12.0995	13.7278	10.8366	15.2087	15.3186	15.5148	3.12606	0.00410741	0.221889
Q15847	ADIRF	12.3467	13.6839	13.9147	16.231	15.8961	17.1638	3.11522	0.00138082	0.208927
Q24JP5	TMEM132A	11.3759	11.4742	10.5735	13.5904	14.0746	14.6129	2.95146	0.000588489	0.18686
Q4LE39;X6RCR8	ARID4B	11.0273	12.6792	13.0017	16.3317	16.9567	16.543	4.37437	0.000203758	0.18686
Q5HYI7	MTX3	14.4423	14.8794	14.7214	15.8716	16.089	16.6808	1.53279	0.010365	0.251337
Q5JRA6	MIA3	12.732	11.8463	11.8534	13.6189	13.8432	13.7462	1.59224	0.00964732	0.251337
Q5JSH3	WDR44	10.2091	11.2993	10.9329	12.5171	13.0003	12.4106	1.82885	0.00656938	0.244478
Q5T0I0	GSN	11.1936	9.88605	12.0136	13.8929	13.955	13.873	2.87589	0.00217398	0.210701
Q5T123;Q9H299	SH3BGRL3	13.8297	15.3835	14.6696	16.6216	16.3695	16.9558	2.02134	0.00677565	0.246673
Q6PML9	SLC30A9	10.4617	9.8	10.2774	12.5961	12.6963	12.5423	2.43186	0.000660382	0.18686
Q6ZVM7	TOM1L2	11.3417	11.4836	11.528	13.1371	13.4205	13.0495	1.75123	0.00329581	0.212284
Q8N0Y7	PGAM4	16.6624	17.8464	16.3629	18.8479	19.1353	19.0024	2.03796	0.00591835	0.23787
Q8N9F7	GDPD1	11.6141	10.4678	10.1364	12.7295	12.5831	13.1777	2.09068	0.00578146	0.236147
Q8TBM8	DNAJB14	10.0539	10.5287	10.2466	12.0381	12.6111	11.728	1.84937	0.00444361	0.223186
Q8TE68	EPS8L1	11.6578	12.7417	12.0952	14.3209	14.5664	14.2084	2.20034	0.00210062	0.210701
Q8WZA9	IRGQ	11.4499	13.1208	11.3896	14.1177	14.1053	13.8041	2.02229	0.0105953	0.251337
Q969E4	TCEAL3	10.9322	12.5631	11.5532	13.7257	13.6062	14.0989	2.12747	0.00572062	0.236147
Q96EK6	GNPNAT1	12.5783	13.9729	12.6098	15.1698	14.9574	15.4436	2.13662	0.00514631	0.230602
Q96FQ6	S100A16	16.3885	16.0256	14.1897	17.8727	18.0093	17.657	2.31177	0.00930071	0.251337
Q9BV36	MLPH	11.2055	11.2393	11.5382	12.6688	13.1461	13.3447	1.72554	0.00486422	0.223186
Q9BVM4	GGACT	10.5135	11.9388	10.9338	12.9746	12.7629	13.9859	2.11246	0.00823517	0.251337
Q9H1P3	OSBPL2	10.6343	11.678	10.3706	13.0229	13.013	12.8076	2.05353	0.00435104	0.223186
Q9H444	CHMP4B	12.9847	13.4569	13.5592	15.0784	14.9624	14.7902	1.61002	0.00620699	0.243624
Q9H8M7	MINDY3	10.4661	11.5593	10.5982	12.5356	12.8517	13.4649	2.07624	0.00486065	0.223186
Q9NZD2	GLTP	11.7254	12.9117	12.6425	14.2633	14.0913	13.9093	1.66142	0.0106773	0.251337
Q9NZT1	CALML5	12.4987	12.2243	10.2446	14.1968	14.1259	14.2794	2.54483	0.00647225	0.243865
Q9NZZ3	CHMP5	12.7022	13.4945	12.7647	14.6248	14.4801	14.6026	1.58206	0.00842234	0.251337
Q9P265	DIP2B	11.2513	11.8153	11.6341	12.8566	13.0401	13.2207	1.47222	0.00962095	0.251337
Q9UBF2	COPG2	13.8279	15.7313	11.7554	17.2683	17.0742	17.3118	3.44657	0.0085884	0.251337
Q9UJ70	NAGK	11.422	13.4289	12.2583	14.7985	14.941	15.601	2.74373	0.00299075	0.211627
Q9UJU6	DBNL	12.651	13.7992	13.6424	14.9884	14.9665	15.2286	1.69699	0.00948919	0.251337
Q9ULW8	PADI3	10.5385	11.6906	8.72404	13.6975	13.9293	12.7523	3.14198	0.00599492	0.239036
Q9ULZ3	PYCARD	12.039	13.197	12.696	14.1804	14.4053	15.4501	2.03455	0.00775649	0.251337
Q9Y5Z4	HEBP2	12.7774	14.4873	13.1527	15.3025	15.4306	15.8193	2.04503	0.00856308	0.251337
B3KWA1;P22304	IDS	12.8336	12.6792	12.8076	14.6762	15.2464	14.1708	1.92432	0.00396904	0.219126

## Sheet: DEP MCF7 3D_FBS low vs 2D
Uniprot ID	Protein ID	MCF7 2D_1	MCF7 2D_2	MCF7 2D_3	MCF7 3D_FBS low_1	MCF7 3D_FBS low_2	MCF7 3D_FBS low_3	logFC	pval	pval.BH
A0A075B716;H0YN88;H3BNC9;P08708	RPS17	13.8151	13.2633	14.1018	11.946	12.0052	12.5969	-1.54407	0.00977612	0.345626
A0A087X0L7;J3KNA0;Q15070	OXA1L	16.031	13.8976	15.3658	13.1098	13.3218	11.7278	-2.37833	0.014258	0.345626
A0A096LNH5;A0A096LPI6;A0A0B4J2D5;P0DPI2	GATD3B	14.8859	13.2543	14.529	12.3958	12.4832	12.6502	-1.71333	0.0149499	0.345626
A0A0A6YYJ8	LUC7L2	14.5028	13.8698	13.5482	12.7397	12.7815	11.8976	-1.50067	0.0163807	0.345626
A0A0C4DG89;Q7L014	DDX46	13.2602	12.9096	13.7559	12.044	12.0591	11.3053	-1.5058	0.0125254	0.345626
A0A0C4DGB6;P02768	ALB	18.5812	17.3477	16.3733	14.9077	14.5042	14.6592	-2.74373	0.0034654	0.345626
A0A140T913;A0A140T9I0;A0A140T9X5;Q53Z42	HLA-A	13.9177	12.3728	14.1396	11.4853	11.9619	11.5456	-1.81239	0.0167442	0.345626
B4DR61;P61619	SEC61A1	16.0677	14.0598	16.4121	13.3549	13.1309	13.1917	-2.28741	0.0126537	0.345626
B5MCA4;P16422	EPCAM	17.3323	16.8724	14.9883	13.5937	13.6354	14.4119	-2.51733	0.00931076	0.345626
C9JNW5;C9JXB8;P83731	RPL24	12.8991	13.2492	14.2669	11.7646	11.8281	11.602	-1.74014	0.00908056	0.345626
C9JVN9;Q9H9P8	L2HGDH	13.7852	13.0007	14.5309	12.1763	11.4324	11.9266	-1.92718	0.00846091	0.345626
D6RAA6;P57088	TMEM33	14.0392	12.4144	13.7184	11.0012	11.578	10.4945	-2.36611	0.00521294	0.345626
D6RD47;P62266	RPS23	14.4585	14.443	14.3271	12.6439	11.8875	13.2092	-1.82932	0.00609151	0.345626
E9PF16;Q96CM8	ACSF2	15.4217	13.3933	14.0799	11.9503	12.8113	11.9499	-2.06114	0.0142695	0.345626
G3V203;J3QQ67;Q07020	RPL18	13.8538	13.4718	14.365	12.2894	12.3372	12.424	-1.54662	0.00724993	0.345626
G5E9Z2;Q96KA5	CLPTM1L	13.2952	12.6792	14.1171	10.7949	10.6959	11.7884	-2.27075	0.00503789	0.345626
H0Y5B4;H7BZ11;J3KQN4;P83881	RPL36A	13.7444	13.7128	14.6289	11.6654	11.8809	12.4585	-2.02709	0.00360369	0.345626
H0YA96	HNRNPD	16.3343	15.0706	13.2262	10.8362	11.2254	12.1025	-3.48903	0.00493344	0.345626
J3KMX3;P02771	AFP	16.6596	14.8848	14.2324	12.4141	11.7941	12.5743	-2.99817	0.00396868	0.345626
J3QRU1;P07947	YES1	13.5102	12.5636	12.8076	10.9948	11.6864	11.3651	-1.61172	0.00908994	0.345626
J3QTA6;Q9BRQ6	CHCHD6	14.3791	12.5326	14.0048	11.0401	11.6147	11.5028	-2.25299	0.00672397	0.345626
K7EJE8;K7EKE6;P36776	LONP1	12.85	12.6792	15.3926	8.53113	9.16	12.1104	-3.70677	0.0163541	0.345626
M0R0P7;M0R117;M0R1A7;M0R3D6;Q02543	RPL18A	15.095	15.0798	15.4258	13.741	14.1625	13.441	-1.41864	0.00974312	0.345626
O14925;Q5SRD1	TIMM23	14.199	11.7435	13.7413	10.8354	10.9514	10.7888	-2.36944	0.0117579	0.345626
O43761	SYNGR3	12.6113	11.3406	12.1822	10.2508	10.4846	10.3604	-1.67941	0.00885906	0.345626
O95302	FKBP9	14.4251	14.3458	14.0738	12.1513	12.9186	11.7343	-2.01351	0.00333728	0.345626
O95674	CDS2	12.0775	12.6792	12.3933	9.73482	10.0089	9.92529	-2.49369	0.000406307	0.340215
P02760	AMBP	15.7792	14.1721	16.1134	12.4635	12.673	12.5743	-2.78465	0.00247479	0.345626
P02765	AHSG	19.6442	17.7568	18.4855	15.2916	14.0834	14.9065	-3.86834	0.000553809	0.345626
P0DN76;Q01081	U2AF1L5	12.5501	11.7373	12.3489	9.31909	9.20316	11.1648	-2.3164	0.009257	0.345626
P19224	UGT1A6	14.6307	12.4948	13.797	11.4555	11.3777	11.2269	-2.28746	0.00747159	0.345626
P42166	TMPO	14.7127	13.6537	14.3726	12.3307	12.7787	12.3985	-1.74371	0.00609483	0.345626
P43897	TSFM	13.8998	12.7599	15.1113	10.7174	10.0216	11.2413	-3.26354	0.00259444	0.345626
P50402	EMD	14.5079	13.4239	14.6473	12.1803	11.9742	11.8326	-2.19733	0.00262687	0.345626
P51571	SSR4	15.275	14.3686	15.0963	13.5529	13.2661	13.3123	-1.5362	0.00860713	0.345626
P56181	NDUFV3	15.7995	15.0401	14.3899	13.4873	11.9232	12.5064	-2.4375	0.00512909	0.345626
P61927	RPL37	13.6077	12.9779	13.9373	11.888	11.863	11.3385	-1.81111	0.00484508	0.345626
P62753	RPS6	14.4232	14.317	15.895	12.0028	12.2626	13.7787	-2.19703	0.0161486	0.345626
P82663	MRPS25	12.0538	10.7514	12.0042	9.87478	10.2753	9.95051	-1.5696	0.0165101	0.345626
P82933	MRPS9	12.9157	11.0393	13.5998	9.09468	9.19419	10.5854	-2.89354	0.00892491	0.345626
Q02218	OGDH	14.2962	12.109	14.2203	9.90471	10.8216	11.676	-2.74104	0.0103847	0.345626
Q14980	NUMA1	14.7733	12.1564	15.0924	10.1427	10.564	11.955	-3.12016	0.0123751	0.345626
Q15043	SLC39A14	12.8937	11.2259	12.8151	10.6078	10.4743	10.5989	-1.75128	0.0168057	0.345626
Q15233	NONO	15.5748	14.2502	14.1623	12.9035	12.5224	13.3327	-1.7429	0.0147505	0.345626
Q16643	DBN1	15.7421	12.8072	12.7828	10.9375	11.3668	10.8051	-2.7409	0.0162521	0.345626
Q16651	PRSS8	13.3026	12.7369	12.8076	11.7342	11.5075	11.3991	-1.40207	0.00892377	0.345626
Q16891	IMMT	15.9062	13.1177	16.2513	12.2151	12.3531	12.4365	-2.75684	0.0156957	0.345626
Q53F19	NCBP3	13.8258	12.7031	12.8076	11.1454	11.1717	11.4189	-1.86685	0.00504025	0.345626
Q6ZRP7	QSOX2	11.5276	10.0184	11.9739	8.73005	8.95204	8.72904	-2.36958	0.00543196	0.345626
Q6ZXV5	TMTC3	13.0662	12.6792	15.191	8.65018	9.58403	11.1169	-3.86178	0.00420931	0.345626
Q8IXM3	MRPL41	13.7653	11.5133	12.3916	10.0316	10.1423	10.6494	-2.2823	0.00998249	0.345626
Q8NBJ5	COLGALT1	12.2961	11.4859	12.9502	9.92039	9.83932	11.2059	-1.92222	0.0154544	0.345626
Q8NBS9	TXNDC5	16.7334	15.3359	15.4844	13.8481	13.9921	13.1891	-2.1748	0.00512155	0.345626
Q96A35	MRPL24	13.8442	11.9532	12.6385	10.5162	10.5807	9.75212	-2.52897	0.00431155	0.345626
Q96BQ5	CCDC127	14.7715	13.3797	13.7986	12.1372	12.5089	11.8808	-1.80764	0.00914141	0.345626
Q96DV4	MRPL38	14.0793	12.9022	14.6697	10.171	12.5645	10.5965	-2.77306	0.0107505	0.345626
Q96EL2	MRPS24	12.9163	11.8274	14.1382	9.99763	10.4058	9.91285	-2.85522	0.00340495	0.345626
Q96EY1	DNAJA3	13.0769	11.7342	13.4555	10.6926	10.5428	11.1423	-1.96296	0.0105435	0.345626
Q96TC7	RMDN3	14.2774	12.2784	12.7549	10.6833	11.2368	11.4577	-1.97764	0.01588	0.345626
Q99470	SDF2	13.5041	12.6432	12.9696	11.8204	11.5846	11.6753	-1.34555	0.013609	0.345626
Q99523	SORT1	13.9248	13.2083	13.6145	12.0728	11.7775	11.6136	-1.76123	0.00356501	0.345626
Q9BQC6	MRPL57	12.8764	11.7161	12.8076	10.6786	10.5523	10.602	-1.8557	0.00545458	0.345626
Q9BX59	TAPBPL	13.5931	14.3601	14.464	12.4565	12.658	11.9769	-1.77526	0.00555831	0.345626
Q9BYD2	MRPL9	14.2348	12.8552	13.5766	10.7286	10.7398	11.5119	-2.56209	0.00183069	0.345626
Q9BYD6	MRPL1	14.1119	11.4155	13.7732	10.6159	10.7727	10.5459	-2.45538	0.0149944	0.345626
Q9H3S7	PTPN23	12.4514	12.6792	13.7169	9.32017	9.68816	10.5753	-3.08795	0.000973883	0.345626
Q9H5Q4	TFB2M	12.1277	12.6792	12.3234	8.78972	9.2114	9.6602	-3.15633	0.000184783	0.232087
Q9H7N4	SCAF1	13.2741	11.5365	12.8076	10.9074	10.4278	9.64608	-2.21228	0.0092279	0.345626
Q9HD33	MRPL47	14.6109	12.9994	13.2239	11.5996	11.7389	11.6075	-1.96273	0.00831635	0.345626
Q9NZ01	TECR	15.0668	12.3259	15.6094	11.0447	11.5564	11.4588	-2.98074	0.0126283	0.345626
Q9P0J0	NDUFA13	15.627	13.9709	14.9381	12.6967	13.4339	12.0871	-2.10608	0.0105982	0.345626
Q9P2J5	LARS1	14.1677	12.6792	16.4346	11.3187	11.448	11.433	-3.02731	0.0147984	0.345626
Q9UG63	ABCF2	12.6998	12.2679	14.6384	10.6507	11.0401	11.0632	-2.28404	0.0129974	0.345626
Q9UJY1	HSPB8	14.3941	14.0063	13.9106	12.3241	12.428	12.0512	-1.83588	0.00216558	0.345626
Q9UM47	NOTCH3	12.5293	11.841	12.7811	10.312	10.4963	11.3925	-1.65019	0.012821	0.345626
Q9Y399	MRPS2	14.3	13.0852	14.0096	11.8471	12.1288	11.6684	-1.91683	0.00497768	0.345626
Q9Y6N5	SQOR	13.0337	12.6792	13.0774	10.582	9.71774	11.7799	-2.23689	0.00773413	0.345626
M0R2S3;Q9BW85	YJU2	12.8336	11.7471	12.3939	10.6432	10.9244	9.68645	-1.90685	0.00874796	0.345626
Q5T6V5	C9orf64	12.8336	15.0438	15.8118	12.6439	8.32953	10.0798	-4.21197	0.0132998	0.345626
A0A499FJ41;K7ES72;Q13938	CAPS	12.8336	12.6792	12.8076	11.2814	10.923	9.99628	-2.0399	0.00355925	0.345626
E7ER68;Q658Y4	FAM91A1	12.8336	12.6792	11.3877	9.41635	9.09021	10.5895	-2.60148	0.00445027	0.345626
F5H7I4;Q06547	GABPB1	12.8336	12.6792	13.1687	10.7383	11.2889	11.8053	-1.61633	0.00866712	0.345626
G1UD79;Q7Z309	FAM122B	12.8336	12.6792	9.57064	8.47304	8.25845	8.42616	-3.30859	0.00899981	0.345626
H3BRE8;Q9BWH6	RPAP1	12.8336	12.6792	10.8956	8.62474	7.57822	8.36831	-3.94572	0.000633884	0.345626
Q13885	TUBB2A	12.8336	12.6792	13.3982	8.54852	8.73095	9.40701	-4.07482	5.16736e-05	0.232087
Q15276	RABEP1	12.8336	12.6792	12.6793	10.4516	8.88204	11.3043	-2.51803	0.00724236	0.345626
Q5EBL8	PDZD11	12.8336	12.6792	12.8076	10.6652	10.5754	11.2115	-1.95611	0.00167744	0.345626
Q6GMV2	SMYD5	12.8336	12.6792	12.7362	10.3806	9.01647	11.1203	-2.57724	0.00401384	0.345626
Q7L8J4	SH3BP5L	12.8336	12.6792	12.8076	11.0012	10.8945	11.6172	-1.60248	0.00528033	0.345626
Q8N1B4	VPS52	12.8336	12.6792	14.152	10.7491	11.1417	11.7598	-2.00476	0.00956587	0.345626
Q99611	SEPHS2	12.8336	12.6792	13.108	10.8285	11.0273	10.3247	-2.14679	0.00122855	0.345626
C9J8U2;G5E977;Q6XQN6	NAPRT	12.8336	12.6792	13.0643	10.338	9.51144	10.3738	-2.78465	0.00039602	0.340215
F5GZG6;F8VRJ6;F8WCM7;Q9H3S4	TPK1	12.8336	12.6792	12.8076	9.00366	8.31274	10.8176	-3.39546	0.00192845	0.345626
H7C286	NAGK	12.8336	12.6792	12.8076	10.4925	9.62845	11.5365	-2.22098	0.0059388	0.345626
O60502	OGA	12.8336	12.6792	13.915	11.1926	11.515	11.8697	-1.61685	0.0139518	0.345626
Q9Y696	CLIC4	12.8336	12.6792	14.9271	10.2921	11.0214	11.2436	-2.62758	0.00816353	0.345626
C9JKC7;Q9BWK5	CYREN	12.8336	12.6792	12.8076	11.1381	10.488	10.1473	-2.18232	0.00148068	0.345626
F8WBW1;F8WC41;Q86X83	COMMD2	12.8336	12.6792	12.8076	9.38895	8.45584	9.80252	-3.55768	0.000176359	0.232087
G3V4M9;Q13572	ITPK1	12.8336	12.6792	15.0286	11.3503	11.2179	10.6007	-2.4575	0.0117636	0.345626
Q92686	NRGN	12.8336	12.6792	12.8076	11.2821	10.9839	11.2102	-1.61471	0.00317326	0.345626
A0A075B749;A0A087WX83;E9PQG4;Q5VU43	PDE4DIP	9.14646	8.91262	10.5877	12.6439	12.658	12.5743	3.07646	0.000908996	0.345626
A0A087WT99;Q9H0W9	C11orf54	11.622	13.347	11.7501	14.5523	14.417	15.1279	2.45935	0.00451638	0.345626
A0A087WYU2;Q96S19	METTL26	12.2093	13.3993	12.2664	14.3891	14.3064	14.4889	1.76979	0.00736944	0.345626
A0A0A0MRJ6;H7BY58;P22061	PCMT1	13.4027	14.0892	13.6109	15.0571	14.8189	15.3898	1.38771	0.0119736	0.345626
A0A0D9SGE8;Q5JRC6;Q8IWS0	PHF6	9.44285	7.70276	10.3917	12.6439	12.658	12.5743	3.4463	0.00218528	0.345626
A0A1W2PS16;F5GXC0;F5H092;F5H163;F5H368;F5H8H2;Q03426	MVK	8.68037	10.6829	8.71439	12.0777	11.8898	11.3242	2.40472	0.00850648	0.345626
A0A2R8Y6W5;A0A2R8Y7W8;Q16626	MEA1	12.3074	14.0055	13.0896	14.6762	14.9443	15.043	1.75367	0.0136389	0.345626
A0A494C164;P52630	STAT2	6.87145	6.93588	9.76598	12.6439	12.658	12.5743	4.76762	0.000854687	0.345626
A6NFX8;Q9UKK9	NUDT5	12.8479	14.2892	13.4269	15.1184	14.9943	15.7344	1.76106	0.0117864	0.345626
A6NIH7	UNC119B	11.6005	13.0839	11.6785	13.7484	13.7582	13.7672	1.63696	0.0166104	0.345626
A6NMQ3;O43768;Q5T5H1	ENSA	12.2869	13.8886	13.0155	14.6324	14.6943	14.9115	1.6824	0.0139685	0.345626
D6RAW1;D6RGC9;D6RID8;D6RIT7;D6RJD3;Q13888;Q6P1K8;R4GMS9	GTF2H2	7.22026	10.1117	10.243	12.6439	12.658	11.2201	2.98231	0.0159527	0.345626
D6RIS4;P35548	MSX2	10.0911	11.3927	10.7398	12.295	12.1011	12.691	1.62113	0.0124075	0.345626
E5RFR7	TPD52	13.0935	14.6031	14.2392	15.8163	15.9433	15.5633	1.79569	0.0103221	0.345626
E9PBS1;P22234	PAICS	13.4548	14.881	13.5488	15.7752	15.5213	15.7746	1.72883	0.0122358	0.345626
E9PSI1	E9PSI1	11.6599	12.5817	12.2441	13.5689	13.5926	13.6662	1.44734	0.0102991	0.345626
F5H1Z6;Q9Y365	STARD10	12.5401	13.94	13.2715	15.0383	14.7474	15.6771	1.90375	0.00876269	0.345626
F6TLX2	GLOD4	13.4247	14.75	14.0049	15.5057	15.4451	15.9184	1.56322	0.0143809	0.345626
F8W038;Q8IXM2	C17orf49	11.0411	12.1214	11.6135	13.0363	12.9122	13.4462	1.53961	0.0114404	0.345626
H3BLU7;O43488	AKR7A2	12.7977	13.5045	12.4265	14.4379	14.2529	14.8166	1.59289	0.0100922	0.345626
H3BRQ0;Q96CD2	PPCDC	10.3887	11.8141	10.852	12.6896	12.434	13.1501	1.73962	0.0119587	0.345626
H3BUN4;H3BUP2;O60936	NOL3	12.9939	14.1391	13.0739	14.9214	14.9063	15.5835	1.73474	0.00999053	0.345626
I3L0Q0;I3L2Q4;P62253	UBE2G1	10.7144	10.6463	10.5941	12.0783	11.4884	12.5553	1.38907	0.0148343	0.345626
J3QQZ9;Q9NVS9	PNPO	12.3001	13.1288	12.0686	13.9102	13.9285	14.2603	1.53384	0.0110809	0.345626
O00165	HAX1	11.8813	9.44658	9.27132	12.6439	12.658	12.5743	2.42567	0.015309	0.345626
O00757	FBP2	13.5721	15.4495	14.0788	16.8768	16.9084	17.1584	2.61437	0.00282889	0.345626
O00764	PDXK	12.0032	13.3578	11.2198	14.1663	13.9773	14.7595	2.10736	0.0133243	0.345626
O60664	PLIN3	12.6933	14.4356	13.4188	15.3265	15.1936	15.8315	1.93462	0.0106578	0.345626
O75223	GGCT	13.5385	15.1515	14.3321	16.1763	16.102	16.6677	1.97459	0.00776832	0.345626
O75368	SH3BGRL	11.8856	13.2928	13.3403	14.905	14.7932	15.5569	2.2455	0.0050415	0.345626
O75506	HSBP1	12.2252	13.2489	11.986	13.9108	14.2357	14.7402	1.8089	0.00937988	0.345626
O75688	PPM1B	11.7861	13.4043	12.2435	14.1469	14.1105	14.2208	1.68147	0.0148519	0.345626
O95456	PSMG1	11.593	12.7678	11.936	13.5145	13.4965	13.5607	1.42495	0.0159204	0.345626
O95749	GGPS1	11.6199	11.9612	12.5785	13.2815	13.6071	13.5438	1.42427	0.0125289	0.345626
O95848	NUDT14	10.495	11.7489	11.3061	13.0411	12.8101	13.7214	2.00749	0.00576938	0.345626
P00441	SOD1	13.053	14.5543	13.7751	15.3426	15.2579	15.8522	1.69008	0.0137511	0.345626
P02144	MB	11.646	12.7567	12.3192	14.1521	14.0998	14.0833	1.87112	0.00390151	0.345626
P04075	ALDOA	14.9263	16.3192	15.7254	17.3206	17.2606	18.1331	1.91446	0.00868283	0.345626
P04406	GAPDH	14.6604	16.7281	14.212	17.5213	17.442	18.5017	2.62146	0.0110359	0.345626
P06703;R4GN98	S100A6	13.7531	15.337	14.2922	16.0724	16.1558	16.8212	1.88901	0.0107638	0.345626
P06733	ENO1	14.0154	16.1893	14.726	16.9812	16.8893	17.5394	2.1597	0.0121723	0.345626
P07108	DBI	13.046	14.5798	11.7857	15.5194	15.2743	16.6023	2.66152	0.0130811	0.345626
P09104	ENO2	11.0669	13.0171	11.8007	13.8058	13.549	15.3274	2.26581	0.0168753	0.345626
P09467	FBP1	11.9748	13.7959	12.3104	15.0931	14.967	15.7192	2.56608	0.003848	0.345626
P09972	ALDOC	12.3757	13.4185	13.416	15.0139	15.0236	16.2993	2.37552	0.00418103	0.345626
P10586	PTPRF	11.2799	12.7355	10.9594	13.8402	13.8402	13.262	1.98916	0.0113551	0.345626
P10599	TXN	15.2663	16.3924	15.9332	17.1997	17.2139	17.6443	1.48866	0.0137257	0.345626
P10768	ESD	11.8155	13.1146	13.7049	14.7488	14.6031	14.8877	1.86822	0.0139206	0.345626
P12955	PEPD	12.3737	13.9646	12.6324	14.7026	14.6222	14.712	1.68868	0.0153772	0.345626
P14174	MIF	13.7095	13.6014	14.7684	15.685	15.9172	16.6927	2.07185	0.00561946	0.345626
P14550	AKR1A1	11.6012	12.5204	12.2143	13.4588	13.5755	13.3926	1.36366	0.0137242	0.345626
P14621	ACYP2	12.8949	13.2795	12.1485	14.4576	14.2547	14.7206	1.70332	0.00743703	0.345626
P16930	FAH	11.9564	13.6371	13.1845	14.7913	14.5821	14.9007	1.83204	0.0116867	0.345626
P19623	SRM	11.1382	12.4517	11.348	13.2994	12.9064	13.6065	1.6248	0.0150504	0.345626
P20962	PTMS	14.1035	15.9713	14.7185	16.8216	16.807	16.9043	1.91321	0.011721	0.345626
P24666	ACP1	13.784	15.322	13.7341	16.0911	15.913	16.1808	1.78159	0.0143305	0.345626
P28070	PSMB4	13.9305	15.5881	13.7789	16.3651	16.156	16.384	1.86922	0.0152661	0.345626
P29218	IMPA1	11.97	13.6388	12.4149	14.3647	14.3268	14.554	1.74062	0.0141666	0.345626
P30047	GCHFR	11.4905	13.0335	11.3216	13.8322	13.6157	14.1896	1.93065	0.0123762	0.345626
P30086	PEBP1	14.6095	16.0437	14.9114	16.9393	16.6407	17.5243	1.84655	0.0111175	0.345626
P32929	CTH	10.4124	11.5452	11.3387	12.7042	12.5257	13.5608	1.83143	0.00964072	0.345626
P35219	CA8	9.66186	11.5638	11.1842	13.0167	13.025	13.7908	2.47423	0.00539158	0.345626
P35270	SPR	12.7766	13.2742	11.64	14.2891	13.985	14.8253	1.80282	0.0146557	0.345626
P35813	PPM1A	11.4304	12.9648	11.6266	13.9906	13.9501	14.1759	2.03156	0.00638769	0.345626
P46108	CRK	12.1768	13.6224	12.6582	14.4667	14.2965	14.5453	1.61702	0.0136814	0.345626
P46109	CRKL	12.1762	13.5174	12.0481	14.3281	14.1022	14.7581	1.81559	0.0119867	0.345626
P46926	GNPDA1	12.1559	13.7683	10.66	14.9744	14.6919	15.5325	2.87154	0.0103067	0.345626
P48163	ME1	11.4593	12.6979	12.4719	14.142	14.1114	14.4061	2.01017	0.00397375	0.345626
P48637	GSS	12.2497	13.8119	13.496	14.7967	14.6696	15.5325	1.81374	0.0146253	0.345626
P51149	RAB7A	14.4189	14.7291	13.2307	16.5797	15.492	16.6582	2.11708	0.00907609	0.345626
P53602	MVD	12.2234	13.3622	13.92	14.708	14.7195	15.4648	1.79561	0.0160932	0.345626
P54652	HSPA2	11.7576	12.1246	12.696	13.7835	13.7236	13.2368	1.38856	0.0157592	0.345626
P55327	TPD52	11.9786	13.9881	12.4254	14.8444	14.7893	15.8127	2.35144	0.0091904	0.345626
P56211	ARPP19	13.2113	14.6118	13.264	15.2102	15.3189	15.5703	1.67073	0.0143895	0.345626
P58546	MTPN	13.383	14.8846	14.1985	15.6075	15.7296	16.4248	1.76524	0.0132741	0.345626
P60174	TPI1	15.8189	17.3748	16.373	18.1169	18.0669	18.6008	1.73928	0.0130245	0.345626
P61925	PKIA	10.9247	12.4808	11.6885	13.503	13.5361	14.0354	1.99349	0.00677318	0.345626
P62942	FKBP1A	13.2513	14.7034	12.4723	15.3859	15.4523	15.8497	2.08699	0.0140404	0.345626
P68402	PAFAH1B2	12.4748	14.1057	13.2111	14.8585	14.9696	14.858	1.6315	0.0161363	0.345626
P78417	GSTO1	12.4226	14.1484	13.5978	15.2748	15.1366	15.6584	1.96703	0.0094374	0.345626
P80217	IFI35	10.31	11.1416	10.9487	12.1365	12.2043	13.6186	1.85307	0.0131279	0.345626
Q01658	DR1	11.3118	12.4295	11.2551	13.9106	13.5667	13.683	2.05462	0.00362507	0.345626
Q06323	PSME1	13.8257	15.3956	14.2886	16.1262	15.9543	16.6267	1.73241	0.0147214	0.345626
Q06830	PRDX1	15.0721	16.7787	16.0003	17.7527	17.6747	17.6866	1.75433	0.0130308	0.345626
Q07654;X6R3S7	TFF3	10.2265	10.2916	9.30097	11.9391	12.1837	13.216	2.50654	0.00245878	0.345626
Q08AG7	MZT1	12.603	13.8697	12.7094	14.7455	14.8033	14.51	1.62551	0.0123557	0.345626
Q13287	NMI	10.2473	11.0088	11.3803	12.4527	12.4763	13.5786	1.95706	0.00813574	0.345626
Q15102	PAFAH1B3	13.4532	15.4487	13.5953	16.2807	16.1547	16.0375	1.99187	0.0154882	0.345626
Q15274	QPRT	12.0995	13.7278	10.8366	14.92	14.6507	15.2426	2.71641	0.00969377	0.345626
Q15847	ADIRF	12.3467	13.6839	13.9147	15.021	15.0342	16.6881	2.26599	0.0133024	0.345626
Q2TAA2	IAH1	12.0393	13.3762	12.7067	14.4533	14.1849	14.5725	1.69615	0.00954739	0.345626
Q32Q12	NME1-NME2	15.2633	16.624	15.5524	17.3121	17.2073	17.5518	1.54385	0.0163129	0.345626
Q4LE39;X6RCR8	ARID4B	11.0273	12.6792	13.0017	14.8829	15.0421	14.0425	2.41975	0.00772712	0.345626
Q53FA7	TP53I3	11.0133	12.9543	12.297	13.9185	13.8161	14.1731	1.88105	0.0145571	0.345626
Q5HYI7	MTX3	14.4423	14.8794	14.7214	16.1478	16.256	16.8135	1.72473	0.00387902	0.345626
Q5JSH3	WDR44	10.2091	11.2993	10.9329	12.2935	12.3536	12.0233	1.40968	0.0156672	0.345626
Q8N6N7	ACBD7	12.1518	13.8291	12.7951	14.6154	14.4385	14.9006	1.72613	0.0148983	0.345626
Q8NB37	GATD1	10.5819	11.889	9.8217	13.1924	12.6826	13.3202	2.30086	0.00761198	0.345626
Q8NFU3	TSTD1	13.4111	13.8251	12.3616	14.8222	14.563	15.4248	1.73741	0.0143507	0.345626
Q96C23	GALM	12.1843	13.5243	12.8378	14.6399	14.4623	15.0796	1.87846	0.00676601	0.345626
Q96CN7	ISOC1	12.3471	13.6514	12.9077	14.8198	14.1978	15.0494	1.7203	0.0117283	0.345626
Q96EK6	GNPNAT1	12.5783	13.9729	12.6098	15.3332	15.1656	15.8977	2.41186	0.00308887	0.345626
Q99622	C12orf57	13.1754	14.5066	13.4582	15.1305	15.2816	15.2412	1.50433	0.0166459	0.345626
Q9BRP4	PAAF1	12.1525	13.7534	12.2219	14.509	14.3862	14.7416	1.83631	0.0128985	0.345626
Q9BRT3	MIEN1	12.6163	13.5438	12.6374	14.2753	14.2616	14.3225	1.35398	0.0162459	0.345626
Q9BVM4	GGACT	10.5135	11.9388	10.9338	13.1081	12.9927	13.816	2.17693	0.00475762	0.345626
Q9BXV9	GON7	10.9488	12.2871	10.4419	13.0528	13.2035	13.7677	2.1154	0.00911501	0.345626
Q9BY43	CHMP4A	10.1759	11.9897	11.4799	13.0903	12.802	13.4009	1.88257	0.0136558	0.345626
Q9H3H3	C11orf68	11.7502	13.118	12.0825	13.8892	13.9473	14.5822	1.82268	0.00961482	0.345626
Q9H444	CHMP4B	12.9847	13.4569	13.5592	14.6712	14.4501	14.6289	1.24981	0.0142032	0.345626
Q9H8M7	MINDY3	10.4661	11.5593	10.5982	12.617	12.4539	12.5736	1.67366	0.00765528	0.345626
Q9NPH2	ISYNA1	12.5586	13.9374	13.4262	15.028	14.9909	14.7512	1.61595	0.0124461	0.345626
Q9NSY2	STARD5	9.53345	11.2646	8.78562	12.7078	12.3489	13.5792	3.01739	0.0050474	0.345626
Q9NV35	NUDT15	9.57841	11.098	10.3643	12.0756	11.9011	12.3101	1.74869	0.0108439	0.345626
Q9NZZ3	CHMP5	12.7022	13.4945	12.7647	14.4818	14.2322	14.3889	1.38051	0.0123878	0.345626
Q9UJ70	NAGK	11.422	13.4289	12.2583	14.4752	14.3648	14.9095	2.2134	0.00789605	0.345626
Q9ULZ3	PYCARD	12.039	13.197	12.696	14.2378	13.914	15.0131	1.74428	0.0117307	0.345626
Q9Y2V2	CARHSP1	12.6133	13.8152	12.7994	14.84	14.7178	15.22	1.84999	0.006354	0.345626
Q9Y3E7	CHMP3	13.7237	14.692	13.6034	15.7131	15.7034	15.3051	1.56749	0.0115723	0.345626
Q9Y5Z4	HEBP2	12.7774	14.4873	13.1527	15.1121	14.9997	15.7424	1.81228	0.0161718	0.345626
B8ZZ87;H7C173;Q6NZ67	MZT2B	12.8336	11.2471	12.8076	14.4791	14.221	14.2274	2.01311	0.00843439	0.345626
Q4G148	GXYLT1	12.8336	12.6792	12.8076	15.9527	15.8029	15.3337	2.92295	0.000160178	0.232087
