# Supplementary material for: ALDOC- and ENO2- driven glucose metabolism sustains 3D tumor spheroids growth regardless of nutrient environmental conditions: a multi-omics analysis
Source: J Exp Clin Cancer Res. 2023 Mar 22;42:69. doi: 10.1186/s13046-023-02641-0 (PMC10031988; doi:10.1186/s13046-023-02641-0)
Supplement: Supplementary file 7 — Additional file 7. [file 13046_2023_2641_MOESM7_ESM.xlsx]

## Sheet: Foglio1
Q1 (Da)	Q3 (Da)	DP	EP	CEP	CE	CXP	ID (common name)	ID (HMDB)	ID (Kegg)	MRM
101	73	-32.1	-10	-12.66	-10.44	-9.8	2-Ketobutyric acid	HMDB0000005	C00109	_c
101	32	-33.9	-10	-12.66	-11.7	-15.7	2-Ketobutyric acid	HMDB0000005	C00109	_d
205	125	-52.5	-10	-16.32	-19	-3.6	2-Methylcitric acid	HMDB0000379	C02225	_c
205	87	-33.9	-10	-16.32	-27	-2.2	2-Methylcitric acid	HMDB0000379	C02225	_d
275	97	-56.4	-10	-18.79	-22	-5.24	6-Phosphogluconic acid	HMDB0001316	C00345	_c
808	79	-18.1	-10	-37.57	-130	-9.7	Acetyl-CoA	HMDB0001206	C00024	_c
808	79	-18	-10	-37.57	-110	-9.7	Acetyl-CoA	HMDB0001206	C00024	_c
139	63	-12.4	-10	-14	-75.8	-7.2	Acetylphosphate	HMDB0001494	C00227	_c
139	79	-147	-10	-14	-30.8	-9.2	Acetylphosphate	HMDB0001494	C00227	_d
134	107	-90	-10	-13.82	-24	-13	Adenine	HMDB0000034	C00147	_c
134	92	-90	-10	-13.82	-26	-11	Adenine	HMDB0000034	C00147	_d
266	134	-115	-10	-18.47	-30	-17	Adenosine	HMDB0000050	C00212	_c
426	134	-22.4	-10	-24.11	-31.7	-6.3	ADP	HMDB0001341	C00008	_c
426	79	-23.7	-10	-24.11	-92	-12	ADP	HMDB0001341	C00008	_d
588	346	-15.66	-10	-29.82	-35.45	-14.26	ADP-glucose	HMDB0006557	C00498	_c
588	79	-16.3	-10	-29.82	-110.65	-7.21	ADP-glucose	HMDB0006557	C00498	_d
257	125	-100	-10	-18.15	-22	-9	AICA-riboside	HMDB0062179	-	_c
346	134	-31.4	-10	-21.29	-43.9	-15.8	AMP	HMDB0000045	C00020	_c
346	79	-20	-10	-21.29	-71.6	-12.9	AMP	HMDB0000045	C00020	_d
506	408	-133.8	-12	-26.93	-39	-42	ATP	HMDB0000538	C00002	_c
506	159	-183	-12	-26.93	-56	-49	ATP	HMDB0000538	C00002	_d
243	42	-57.7	-10	-17.66	-55.3	-6.8	Biotin	HMDB0000030	C00120	_c
243	200	-67.5	-10	-17.66	-21.6	-12	Biotin	HMDB0000030	C00120	_d
225	91	-42.08	-10	-17.03	-19.96	-11.3	Chorismate	HMDB0012199	C00251	_c
173	129	-20.5	-8.3	-15.19	-11.5	-12	cis-Aconitic acid	HMDB0000072	C00417	_c
173	85	-16	-10	-15.19	-16.8	-7.1	cis-Aconitic acid	HMDB0000072	C00417	_d
191	87	-74	-5	-15.83	-27	-6.8	Citric acid	HMDB0000094	C00158	_c
174	131	-76.4	-10	-15.23	-19.1	-6.4	Citrulline	HMDB0000904	C00327	_c
322	97	-46.1	-10	-20.45	-27.7	-8	CMP	HMDB0000095	C00055	_c
322	278	-25.8	-10	-20.45	-33.8	-13.8	CMP	HMDB0000095	C00055	_d
766	79	-20	-10	-36.09	-130	-9.1	Coenzyme A	HMDB0001423	C00010	_c
482	159	-47.6	-10	-26.08	-33.9	-21	CTP	HMDB0000082	C00063	_c
482	79	-34	-10	-26.08	-130	-9.4	CTP	HMDB0000082	C00063	_d
328	134	-50	-7.2	-20.66	-32.8	-9	Cyclic AMP	HMDB0000058	C00575	_c
328	79	-27	-4	-20.66	-75	-9.2	Cyclic AMP	HMDB0000058	C00575	_d
344	150	-24	-11	-21.22	-34	-9.4	Cyclic GMP	HMDB0001314	C00942	_c
344	79	-42	-10	-21.22	-50	-2.2	Cyclic GMP	HMDB0001314	C00942	_d
242	109	-100	-4	-17.63	-16.1	-5.2	Cytidine	HMDB0000089	C02961	_c
229	97	-53.1	-10	-17.17	-18.9	-5.3	D-Arabinose 5-phosphate	HMDB0011734	C01112	_c
229	139	-46.2	-10	-17.17	-19.4	-7.3	D-Arabinose 5-phosphate	HMDB0011734	C01112	_d
259	241	-62.1	-10	-18.23	-17.7	-14.2	D-Glucose 1-phosphate	-	C00103	_c
259	79	-53.8	-10	-18.23	-63.9	-9.12	D-Glucose 1-phosphate	-	C00103	_d
229	97	-53.1	-10	-17.17	-18.9	-5.3	D-Ribose 5-phosphate	HMDB0001548	C03736	_c
229	139	-46.2	-10	-17.17	-19.4	-7.3	D-Ribose 5-phosphate	HMDB0001548	C03736	_d
229	97	-41.3	-12	-17.17	-17	-6	D-Ribulose 5-phosphate	HMDB0000618	C00199	_c
229	139	-46.2	-10	-17.17	-19.4	-7.3	D-Ribulose 5-phosphate	HMDB0000618	C00199	_d
289	97	-54.3	-10	-19.28	-26.9	-11.5	D-Sedoheptulose 7-phosphate	HMDB0001068	C05382	_c
289	79	-60	-10	-19.28	-66.3	-9.2	D-Sedoheptulose 7-phosphate	HMDB0001068	C05382	_d
410	79	-54	-10	-23.55	-85.1	-9	dADP	HMDB0001508	C00206	_c
410	159	-24.1	-10	-23.55	-30.4	-10.6	dADP	HMDB0001508	C00206	_d
330	79	-41.8	-10	-20.73	-73.4	-9.1	dAMP	HMDB0000905	C00360	_c
330	134	-39.2	-10	-20.73	-39	-7.4	dAMP	HMDB0000905	C00360	_d
490	159	-25.5	-10	-26.37	-34.3	-9.2	dATP	HMDB0001532	C00131	_c
490	79	-40.2	-10	-26.37	-94	-9.2	dATP	HMDB0001532	C00131	_d
386	159	-34.3	-10	-22.7	-30.8	-10.6	dCDP	HMDB0001245	C00705	_c
386	79	-20	-10	-22.7	-78.9	-9.2	dCDP	HMDB0001245	C00705	_d
306	195	-49.4	-10	-19.88	-23.4	-12.9	dCMP	HMDB0001202	C00239	_c
306	79	-48	-10	-19.88	-77.2	-9.1	dCMP	HMDB0001202	C00239	_d
466	79	-45.9	-10	-25.52	-110	-9.1	dCTP	HMDB0000998	C00458	_c
466	368	-143	-10	-25.52	-34.6	-7	dCTP	HMDB0000998	C00458	_d
426	79	-42.4	-10	-24.11	-86	-8.9	dGDP	HMDB0000960	C00361	_c
426	275	-35	-10	-24.11	-27.7	-14.1	dGDP	HMDB0000960	C00361	_d
346	79	-22	-10	-21.29	-76.9	-9.1	dGMP	HMDB0001044	C00362	_c
346	133	-53.7	-10	-21.29	-58.7	-3.9	dGMP	HMDB0001044	C00362	_d
506	159	-20	-10	-26.93	-34.2	-10.9	dGTP	HMDB0001440	C00286	_c
169	79	-35	-11	-15.05	-38	-9	Dihydroxyacetone phosphate	HMDB0001473	C00111	_c
169	97	-36	-11	-15.05	-15	-5.8	Dihydroxyacetone phosphate	HMDB0001473	C00111	_c
331	135	-29.9	-10	-20.76	-30.9	-7.1	dIMP	HMDB0006555	C06196	_c
331	79	-20	-10	-20.76	-65	-9	dIMP	HMDB0006555	C06196	_d
491	79	-24.1	-10	-26.4	-104	-9.1	dITP	HMDB0003537	C01345	_c
491	393	-28	-10	-26.4	-32.2	-13.9	dITP	HMDB0003537	C01345	_d
563	321	-20	-10	-28.94	-33.6	-23.1	dTDP-glucose	HMDB0001328	C00842	_c
563	79	-20	-10	-28.94	-117.3	-9.17	dTDP-glucose	HMDB0001328	C00842	_d
307	79	-40.5	-10	-19.92	-78	-9.1	dUMP	HMDB0001409	C00365	_c
307	195	-52.5	-10	-19.92	-22.7	-12.9	dUMP	HMDB0001409	C00365	_d
467	159	-31.7	-10	-25.56	-104.3	-9.9	dUTP	HMDB0001191	C00460	_c
467	177	-26	-10	-25.56	-68.9	-9.3	dUTP	HMDB0001191	C00460	_d
784	437	-20	-10	-36.73	-41.3	-9	FAD	HMDB0001248	C00016	_c
784	79	-20	-10	-36.73	-128.2	-9	FAD	HMDB0001248	C00016	_d
440	311	-52	-10	-24.6	-30	-19.5	Folic acid	HMDB0000121	C00504	_c
440	175	-88	-10	-24.6	-48.7	-12.1	Folic acid	HMDB0000121	C00504	_d
259	79	-44	-10	-18.23	-70	-9.2	Fructose 1-phosphate	HMDB0001076	C01094	_c
259	97	-56	-10	-18.23	-20	-5.3	Fructose 1-phosphate	HMDB0001076	C01094	_d
339	79	-37.8	-10	-21.04	-73.6	-6.5	Fructose 1,6-bisphosphate	HMDB0001058	C05378	_c
339	241	-42.6	-10	-21.04	-21.8	-12.1	Fructose 1,6-bisphosphate	HMDB0001058	C05378	_d
261.2	109.2	45	10	22.59	20	10	Fructose 6-phosphate	HMDB0000124	C00085	_a
259	169	-36.4	-10	-18.23	-16	-9.7	Fructose 6-phosphate	HMDB0000124	C00085	_c
259	79	-45.7	-10	-18.23	-66.3	-9.7	Fructose 6-phosphate	HMDB0000124	C00085	_d
115	71	-80	-12	-13.15	-5	-4	Fumaric acid	HMDB0000134	C00122	_d
442	79	-35.4	-10	-24.67	-75.9	-13.4	GDP	HMDB0001201	C00035	_c
442	344	-33.4	-10	-24.67	-26.7	-18.8	GDP	HMDB0001201	C00035	_d
258	79	-54.3	-10	-18.19	-63	-9.2	Glucosamine 6-phosphate	HMDB0001254	C00352	_c
258	97	-53.9	-10	-18.19	-23.4	-5.4	Glucosamine 6-phosphate	HMDB0001254	C00352	_d
259	199	-58	-10	-18.23	-15.7	-12	Glucose 6-phosphate	HMDB0001401	C00092	_c
259	79	-52.8	-10	-18.23	-69.8	-9.2	Glucose 6-phosphate	HMDB0001401	C00092	_d
129	85	-37.9	-10	-13.64	-11.3	-4.6	Glutaconate	HMDB0061185	C02214	_c
169	97	-36	-11	-15.05	-15	-5.8	Glyceraldehyde 3-phosphate	HMDB0001112	C00661	_c
169	79	-35	-11	-15.05	-38	-9	Glyceraldehyde 3-phosphate	HMDB0001112	C00661	_d
265	167	-48.2	-10	-18.44	-18.32	-11.23	Glyceric acid 1,3-biphosphate	HMDB0001270	C00236	_c
265	177	-47.1	-10	-18.44	-23.17	-9.71	Glyceric acid 1,3-biphosphate	HMDB0001270	C00236	_d
171	79	-38.3	-10	-15.12	-29.9	-9.4	Glycerol 3-phosphate	HMDB0000126	C00093	_c
171	63	-54.1	-10	-15.12	-94.4	-7.1	Glycerol 3-phosphate	HMDB0000126	C00093	_d
75	47	-63	-6.2	-11.74	-14	-4.5	Glycolate	-	C00160	_c
75	45	-56	-4	-11.74	-15	-5	Glycolate	-	C00160	_d
73	45	-140	-10	-11.67	-12	-7	Glyoxylic acid	HMDB0000119	C00048	_c
362	79	-26.2	-10	-21.85	-77.9	-10.9	GMP	HMDB0001397	C00144	_c
362	97	-40.2	-10	-21.85	-42.1	-4.9	GMP	HMDB0001397	C00144	_d
522	79	-23.5	-10	-27.49	-130	-33.3	GTP	HMDB0001273	C00044	_c
522	424	-32	-10	-27.49	-33.8	-4.1	GTP	HMDB0001273	C00044	_d
150	133	-135	-10	-14.38	-20	-13	Guanine	HMDB0000132	C00242	_c
282	150	-110	-10	-19.04	-26	-9	Guanosine	HMDB0000133	C00387	_c
282	133	-110	-10	-19.04	-42	-9	Guanosine	HMDB0000133	C00387	_d
135	92	-62	-6	-13.86	-22	-4	Hypoxanthine	HMDB0000157	C00262	_c
347	135	-37.9	-10	-21.33	-41.6	-7.2	IMP	HMDB0015536	C06665	_c
347	97	-29.4	-10	-21.33	-26.8	-11.1	IMP	HMDB0015536	C06665	_d
267	135	-20	-10	-18.51	-30	-11	Inosine	HMDB0000195	C00294	_c
267	108	-20	-10	-18.51	-52	-13	Inosine	HMDB0000195	C00294	_d
191	73	-44	-10	-15.83	-29.4	-8.4	Isocitric acid	HMDB0000193	C00311	_c
507	409	-47	-10	-26.96	-29.7	-12.4	ITP	HMDB0000189	C00081	_c
507	79	-46	-10	-26.96	-106	-9.1	ITP	HMDB0000189	C00081	_d
88	45	-14.2	-10	-12.2	-19.9	-14	L-Alanine	HMDB0000161	C00041	_c
88	42	-11.2	-10	-12.2	-19.2	-17	L-Alanine	HMDB0000161	C00041	_d
175.3	70.3	35	8	19.79	20	10	L-Arginine	HMDB0000517	C00062	_a
175.3	116.1	35	8	19.79	20	10	L-Arginine	HMDB0000517	C00062	_b
173	131.2	-35	-8	-15.19	-20	-6.9	L-Arginine	HMDB0000517	C00062	_c
131	114	-89.7	-10	-13.71	-16.1	-7	L-Asparagine	HMDB0000168	C00152	_c
131	95	-51	-10	-13.71	-17.1	-11.3	L-Asparagine	HMDB0000168	C00152	_d
132	88	-40.5	-10	-13.75	-18.2	-9.2	L-Aspartic acid	HMDB0000191	C00049	_c
132	115	-65.8	-10	-13.75	-16.9	-5.9	L-Aspartic acid	HMDB0000191	C00049	_d
239	120	-59.7	-10	-17.52	-17	-14.8	L-Cystine	HMDB0000192	C00491	_c
146	128	-62.8	-10	-14.24	-14.1	-8.6	L-Glutamic acid	HMDB0000148	C00025	_c
146	102	-70.3	-10	-14.24	-20	-7.4	L-Glutamic acid	HMDB0000148	C00025	_d
145	127	-19.9	-10	-14.21	-13.3	-17.7	L-Glutamine	HMDB0000641	C00064	_c
145	101	-20.2	-10	-14.21	-14.3	-6.8	L-Glutamine	HMDB0000641	C00064	_d
156.1	110.1	35	8	19.16	20	10	L-Histidine	HMDB0000177	C00135	_a
156.1	83	35	8	19.16	20	10	L-Histidine	HMDB0000177	C00135	_b
154.1	93.2	-35	-8	-14.53	-30	-14.8	L-Histidine	HMDB0000177	C00135	_c
154.1	137	-35	-8	-14.53	-30	-14.8	L-Histidine	HMDB0000177	C00135	_d
132	86	35	8	18.38	20	10	L-Isoleucine	HMDB0000172	C00407	_a
132	69.1	35	8	18.38	20	10	L-Isoleucine	HMDB0000172	C00407	_b
89	43	-53.9	-10	-12.23	-16	-5.3	L-Lactic acid	HMDB0000190	C00186	_c
89	45	-48.2	-10	-12.23	-14.1	-5.1	L-Lactic acid	HMDB0000190	C00186	_d
132.1	86.1	35	8	18.38	20	10	L-Leucine	HMDB0000687	C00123	_a
147.3	130.1	35	8	18.88	20	10	L-Lysine	HMDB0000182	C00047	_a
147.3	84.2	35	8	18.88	20	10	L-Lysine	HMDB0000182	C00047	_b
133	115	-55	-12	-13.78	-5	-2.2	L-Malic acid	HMDB0000156	C00149	_c
133	115	-55	-4	-13.78	-15	-5.4	L-Malic acid	HMDB0000156	C00149	_c
150	133	35	8	18.97	20	10	L-Methionine	HMDB0000696	C00073	_a
150	103.9	35	8	18.97	20	10	L-Methionine	HMDB0000696	C00073	_b
148	47	-80.1	-10	-14.31	-28.2	-6.3	L-Methionine	HMDB0000696	C00073	_c
148	47	-35	-8	-14.31	-20	-6.3	L-Methionine	HMDB0000696	C00073	_c
148	100	-35	-8	-14.31	-20	-6.3	L-Methionine	HMDB0000696	C00073	_d
166.1	120.1	35	8	19.49	20	10	L-Phenylalanine	HMDB0000159	C00079	_a
166.1	103.2	35	8	19.49	20	10	L-Phenylalanine	HMDB0000159	C00079	_b
164.1	147	-35	-8	-14.88	-30	-10.1	L-Phenylalanine	HMDB0000159	C00079	_c
164.1	71.9	-35	-8	-14.88	-30	-10.1	L-Phenylalanine	HMDB0000159	C00079	_d
104	74	-72.8	-10	-12.76	-15.9	-8.7	L-Serine	HMDB0000187	C00065	_c
104	42	-73.9	-10	-12.76	-18.7	-12.2	L-Serine	HMDB0000187	C00065	_d
120.1	74	35	8	17.99	20	10	L-Threonine	HMDB0000167	C00188	_a
120.1	56.3	35	8	17.99	20	10	L-Threonine	HMDB0000167	C00188	_b
118.1	74.1	-35	-8	-13.26	-20	-6.7	L-Threonine	HMDB0000167	C00188	_c
205.1	146.2	35	8	20.76	20	10	L-Tryptophan	HMDB0000929	C00078	_a
205.1	118.4	35	8	20.76	20	10	L-Tryptophan	HMDB0000929	C00078	_b
203.8	141.9	-35	-8	-16.28	-30	-4.9	L-Tryptophan	HMDB0000929	C00078	_c
203.8	116	-35	-8	-16.28	-30	-4.9	L-Tryptophan	HMDB0000929	C00078	_d
180	163	-66.4	-10	-15.44	-18.1	-9.9	L-Tyrosine	HMDB0000158	C00082	_c
180	119	-82.3	-10	-15.44	-23.2	-10.7	L-Tyrosine	HMDB0000158	C00082	_d
118.1	72.2	35	8	17.93	20	10	L-Valine	HMDB0000883	C00183	_a
118.1	55.2	35	8	17.93	20	10	L-Valine	HMDB0000883	C00183	_b
853	79	-18.1	-10	-39.16	-130	-9.7	Malonyl-CoA	HMDB0001175	C00083	_c
117	55	-34	-12	-13.22	-31.6	-7	Methylmalonic acid	HMDB0000202	C02170	_c
117	73	-19.9	-12	-13.22	-12	-7.7	Methylmalonic acid	HMDB0000202	C02170	_d
664.3	136.3	42	10	35.74	44	10	NAD	HMDB0000902	C00003	_a
664.3	348.4	42	10	35.74	44	10	NAD	HMDB0000902	C00003	_b
662	540	-42.1	-10	-32.43	-26.7	-11.9	NAD	HMDB0000902	C00003	_c
662	79	-44.1	-10	-32.43	-121.9	-9	NAD	HMDB0000902	C00003	_d
742	620	-32.5	-10	-35.25	-25.8	-11	NADP	HMDB0000217	C00006	_c
742	79	-30.4	-10	-35.25	-130	-7.2	NADP	HMDB0000217	C00006	_d
131	85	-61.8	-10	-13.71	-17.4	-7.9	Ornithine	HMDB0000214	C00077	_c
131	87	-47	-12	-13.71	-9	-13	Oxalacetic acid	HMDB0000223	C00036	_c
131	87	-47	-9	-13.71	-12.8	-13	Oxalacetic acid	HMDB0000223	C00036	_c
611	306	-30	-10	-30.63	-33.1	-10.1	Oxidized glutathione	HMDB0003337	C00127	_c
611	272	-41.9	-10	-30.63	-39.2	-16	Oxidized glutathione	HMDB0003337	C00127	_d
145	101	-24	-12	-14.21	-13.8	-5.93	Oxoglutaric acid	HMDB0000208	C00026	_c
145	101	-24	-12	-14.21	-10	-2.2	Oxoglutaric acid	HMDB0000208	C00026	_c
163	91	-20	-10	-14.84	-14.3	-11	Phenylpyruvic acid	HMDB0000205	C00166	_c
163	119	-26	-12	-14.84	-19	-8	Phenylpyruvic acid	HMDB0000205	C00166	_d
167	79	-33.8	-10	-14.98	-25.1	-9.2	Phosphoenolpyruvic acid	HMDB0000263	C00074	_c
167	63	-25.3	-10	-14.98	-90.1	-7.1	Phosphoenolpyruvic acid	HMDB0000263	C00074	_d
389	177	-21.6	-10	-22.81	-25.72	-15.91	Phosphoribosyl pyrophosphate	HMDB0000280	C00119	_c
389	291	-21.5	-10	-22.81	-20.21	-9.94	Phosphoribosyl pyrophosphate	HMDB0000280	C00119	_d
191	111	-47.7	-10	-15.83	-19.1	-6.8	Pool Citric/Isocitric acid	-	-	_c
179	59	-36.2	-10	-15.41	-23.1	-5.8	Pool Hexoses	-	-	_c
179	89	-37.4	-10	-15.41	-12.9	-6.7	Pool Hexoses	-	-	_d
128	82	-61.3	-10	-13.61	-16.8	-10.2	Pyroglutamic acid	HMDB0000267	C01879	_c
128	84	-64	-10	-13.61	-15.7	-8.8	Pyroglutamic acid	HMDB0000267	C01879	_d
87	43	-36	-10	-12.16	-12	-7	Pyruvic acid	HMDB0000243	C00022	_c
87	32	-46	-8	-12.16	-14	-15	Pyruvic acid	HMDB0000243	C00022	_d
306	143	-43.6	-10	-19.88	-24.9	-8.6	Reduced glutathione	HMDB00125	C00051Â	_c
306	272	-40.7	-10	-19.88	-18	-19.6	Reduced glutathione	HMDB00125	C00051Â	_d
609.3	397.2	42	10	33.94	30	10	Reserpine	HMDB0014351	C06539	_a
609.3	195.1	42	10	33.94	30	10	Reserpine	HMDB0014351	C06539	_b
375	255	-54.1	-10	-22.31	-24.6	-15.3	Riboflavin	HMDB0000244	C00255	_c
173	93	-40	-10	-15.19	-26.2	-10.85	Shikimic acid	HMDB0003070	C00493	_c
173	73	-43.8	-10	-15.19	-19.8	-10.88	Shikimic acid	HMDB0003070	C00493	_d
117	73.1	-42	-12	-13.22	-10	-5	Succinic acid	HMDB0000254	C00042	_c
117	99	-42	-12	-13.22	-10	-5	Succinic acid	HMDB0000254	C00042	_d
866.1	79	-16	-10	-39.62	-130	-9.1	Succinyl-CoA	HMDB0001022	C00091	_d
125	42	-45	-10	-13.5	-36	-7	Thymine	HMDB0000262	C00178	_c
321	195	-47.5	-10	-20.41	-23.6	-12.9	TMP	HMDB0001227	C00364	_c
481	79	-28	-10	-26.05	-104	-9.1	TTP	HMDB0001342	C00459	_c
481	383	-26.5	-10	-26.05	-29.6	-10.2	TTP	HMDB0001342	C00459	_d
403	79	-18	-10	-23.3	-86.8	-8.8	UDP	HMDB0000295	C00015	_c
403	159	-18	-10	-23.3	-35.1	-10.7	UDP	HMDB0000295	C00015	_d
579	403	-30	-10	-29.5	-34.6	-24	UDP-D-glucuronate	HMDB0000935	C00167	_c
579	323	-30	-10	-29.5	-31.77	-16.9	UDP-D-glucuronate	HMDB0000935	C00167	_d
565	323	-30	-10	-29.01	-33.76	-20	UDPglucose	HMDB0000286	C00029	_c
565	241	-30	-10	-29.01	-42.73	-12.3	UDPglucose	HMDB0000286	C00029	_c
323	79	-44.6	-10	-20.48	-76.7	-9.1	UMP	HMDB0000288	C00105	_c
323	97	-21.8	-10	-20.48	-28.1	-5.7	UMP	HMDB0000288	C00105	_d
111	42	-100	-10	-13.01	-26	-7	Uracil	HMDB0000300	C00106	_c
167	124	-75	-10	-14.98	-20	-9	Uric acid	HMDB0000289	C00366	_c
167	42	-70	-10	-14.98	-48	-7	Uric acid	HMDB0000289	C00366	_d
243	42	-110	-10	-17.66	-52	-7	Uridine	HMDB0000296	C00299	_c
243	110	-110	-10	-17.66	-22	-7	Uridine	HMDB0000296	C00299	_d
483	385	-22.5	-10	-26.12	-30.1	-8	UTP	HMDB0000285	C00075	_c
483	79	-32	-10	-26.12	-130	-7	UTP	HMDB0000285	C00075	_d
151	108	-25	-10	-14.42	-24	-9	Xanthine	HMDB0000292	C00385	_c
229	97	-56	-10	-18.23	-20	-5.3	Xylulose 5-phosphate	HMDB0000868	C00231	_c
229	139	-46.2	-10	-17.17	-19.4	-7.3	Xylulose 5-phosphate	HMDB0000868	C00231	_d
